# Supplementary material for: Absolute and Relative Judgment Accuracy: Early Childhood Teachers' Competence to Evaluate Children's Mathematical Skills
Source: Front Psychol. 2021 Oct 18;12:701730. doi: 10.3389/fpsyg.2021.701730 (PMC8558252; doi:10.3389/fpsyg.2021.701730)
Supplement: Supplementary file 1 [file Data_Sheet_1.zip]

Archive with 115 entries (115 files):
- data sheet 1 GH/Diagnostic_Accuracy_Analysis/Model1/Bayes/Check/dat_mbk0_kidit.txt
- data sheet 1 GH/Diagnostic_Accuracy_Analysis/Model1/Bayes/Check/model1_bayes.gh5
- data sheet 1 GH/Diagnostic_Accuracy_Analysis/Model1/Bayes/Check/model1_bayes.inp
- data sheet 1 GH/Diagnostic_Accuracy_Analysis/Model1/Bayes/Check/model1_bayes.out
- data sheet 1 GH/Diagnostic_Accuracy_Analysis/Model1/Bayes/dat_mbk0_kidit.txt
- data sheet 1 GH/Diagnostic_Accuracy_Analysis/Model1/Bayes/model1_bayes.gh5
- data sheet 1 GH/Diagnostic_Accuracy_Analysis/Model1/Bayes/model1_bayes.inp
- data sheet 1 GH/Diagnostic_Accuracy_Analysis/Model1/Bayes/model1_bayes.out
- data sheet 1 GH/Diagnostic_Accuracy_Analysis/Model1/Imputation/Check/datasets1a1.dat
- data sheet 1 GH/Diagnostic_Accuracy_Analysis/Model1/Imputation/Check/datasets1a10.dat
- data sheet 1 GH/Diagnostic_Accuracy_Analysis/Model1/Imputation/Check/datasets1a11.dat
- data sheet 1 GH/Diagnostic_Accuracy_Analysis/Model1/Imputation/Check/datasets1a12.dat
- data sheet 1 GH/Diagnostic_Accuracy_Analysis/Model1/Imputation/Check/datasets1a13.dat
- data sheet 1 GH/Diagnostic_Accuracy_Analysis/Model1/Imputation/Check/datasets1a14.dat
- data sheet 1 GH/Diagnostic_Accuracy_Analysis/Model1/Imputation/Check/datasets1a15.dat
- data sheet 1 GH/Diagnostic_Accuracy_Analysis/Model1/Imputation/Check/datasets1a16.dat
- data sheet 1 GH/Diagnostic_Accuracy_Analysis/Model1/Imputation/Check/datasets1a17.dat
- data sheet 1 GH/Diagnostic_Accuracy_Analysis/Model1/Imputation/Check/datasets1a18.dat
- data sheet 1 GH/Diagnostic_Accuracy_Analysis/Model1/Imputation/Check/datasets1a19.dat
- data sheet 1 GH/Diagnostic_Accuracy_Analysis/Model1/Imputation/Check/datasets1a2.dat
- data sheet 1 GH/Diagnostic_Accuracy_Analysis/Model1/Imputation/Check/datasets1a20.dat
- data sheet 1 GH/Diagnostic_Accuracy_Analysis/Model1/Imputation/Check/datasets1a3.dat
- data sheet 1 GH/Diagnostic_Accuracy_Analysis/Model1/Imputation/Check/datasets1a4.dat
- data sheet 1 GH/Diagnostic_Accuracy_Analysis/Model1/Imputation/Check/datasets1a5.dat
- data sheet 1 GH/Diagnostic_Accuracy_Analysis/Model1/Imputation/Check/datasets1a6.dat
- data sheet 1 GH/Diagnostic_Accuracy_Analysis/Model1/Imputation/Check/datasets1a7.dat
- data sheet 1 GH/Diagnostic_Accuracy_Analysis/Model1/Imputation/Check/datasets1a8.dat
- data sheet 1 GH/Diagnostic_Accuracy_Analysis/Model1/Imputation/Check/datasets1a9.dat
- data sheet 1 GH/Diagnostic_Accuracy_Analysis/Model1/Imputation/Check/datasets1alist.dat
- data sheet 1 GH/Diagnostic_Accuracy_Analysis/Model1/Imputation/Check/dat_mbk0_kidit.txt
- data sheet 1 GH/Diagnostic_Accuracy_Analysis/Model1/Imputation/Check/model1_impu.inp
- data sheet 1 GH/Diagnostic_Accuracy_Analysis/Model1/Imputation/Check/model1_impu.out
- data sheet 1 GH/Diagnostic_Accuracy_Analysis/Model1/Imputation/Check/Test1.inp
- data sheet 1 GH/Diagnostic_Accuracy_Analysis/Model1/Imputation/Check/test1.out
- data sheet 1 GH/Diagnostic_Accuracy_Analysis/Model1/Imputation/datasets1a1.dat
- data sheet 1 GH/Diagnostic_Accuracy_Analysis/Model1/Imputation/datasets1a10.dat
- data sheet 1 GH/Diagnostic_Accuracy_Analysis/Model1/Imputation/datasets1a11.dat
- data sheet 1 GH/Diagnostic_Accuracy_Analysis/Model1/Imputation/datasets1a12.dat
- data sheet 1 GH/Diagnostic_Accuracy_Analysis/Model1/Imputation/datasets1a13.dat
- data sheet 1 GH/Diagnostic_Accuracy_Analysis/Model1/Imputation/datasets1a14.dat
- data sheet 1 GH/Diagnostic_Accuracy_Analysis/Model1/Imputation/datasets1a15.dat
- data sheet 1 GH/Diagnostic_Accuracy_Analysis/Model1/Imputation/datasets1a16.dat
- data sheet 1 GH/Diagnostic_Accuracy_Analysis/Model1/Imputation/datasets1a17.dat
- data sheet 1 GH/Diagnostic_Accuracy_Analysis/Model1/Imputation/datasets1a18.dat
- data sheet 1 GH/Diagnostic_Accuracy_Analysis/Model1/Imputation/datasets1a19.dat
- data sheet 1 GH/Diagnostic_Accuracy_Analysis/Model1/Imputation/datasets1a2.dat
- data sheet 1 GH/Diagnostic_Accuracy_Analysis/Model1/Imputation/datasets1a20.dat
- data sheet 1 GH/Diagnostic_Accuracy_Analysis/Model1/Imputation/datasets1a3.dat
- data sheet 1 GH/Diagnostic_Accuracy_Analysis/Model1/Imputation/datasets1a4.dat
- data sheet 1 GH/Diagnostic_Accuracy_Analysis/Model1/Imputation/datasets1a5.dat
- data sheet 1 GH/Diagnostic_Accuracy_Analysis/Model1/Imputation/datasets1a6.dat
- data sheet 1 GH/Diagnostic_Accuracy_Analysis/Model1/Imputation/datasets1a7.dat
- data sheet 1 GH/Diagnostic_Accuracy_Analysis/Model1/Imputation/datasets1a8.dat
- data sheet 1 GH/Diagnostic_Accuracy_Analysis/Model1/Imputation/datasets1a9.dat
- data sheet 1 GH/Diagnostic_Accuracy_Analysis/Model1/Imputation/datasets1alist.dat
- data sheet 1 GH/Diagnostic_Accuracy_Analysis/Model1/Imputation/dat_mbk0_kidit.txt
- data sheet 1 GH/Diagnostic_Accuracy_Analysis/Model1/Imputation/model1_impu.inp
- data sheet 1 GH/Diagnostic_Accuracy_Analysis/Model1/Imputation/model1_impu.out
- data sheet 1 GH/Diagnostic_Accuracy_Analysis/Model2/Bayes/Check/dat_mbk0_kidit.txt
- data sheet 1 GH/Diagnostic_Accuracy_Analysis/Model2/Bayes/Check/model2_bayes.gh5
- data sheet 1 GH/Diagnostic_Accuracy_Analysis/Model2/Bayes/Check/model2_bayes.inp
- data sheet 1 GH/Diagnostic_Accuracy_Analysis/Model2/Bayes/Check/model2_bayes.out
- data sheet 1 GH/Diagnostic_Accuracy_Analysis/Model2/Bayes/dat_mbk0_kidit.txt
- data sheet 1 GH/Diagnostic_Accuracy_Analysis/Model2/Bayes/model2_bayes.gh5
- data sheet 1 GH/Diagnostic_Accuracy_Analysis/Model2/Bayes/model2_bayes.inp
- data sheet 1 GH/Diagnostic_Accuracy_Analysis/Model2/Bayes/model2_bayes.out
- data sheet 1 GH/Diagnostic_Accuracy_Analysis/Model2/Imputation/Check/datasets1a1.dat
- data sheet 1 GH/Diagnostic_Accuracy_Analysis/Model2/Imputation/Check/datasets1a10.dat
- data sheet 1 GH/Diagnostic_Accuracy_Analysis/Model2/Imputation/Check/datasets1a11.dat
- data sheet 1 GH/Diagnostic_Accuracy_Analysis/Model2/Imputation/Check/datasets1a12.dat
- data sheet 1 GH/Diagnostic_Accuracy_Analysis/Model2/Imputation/Check/datasets1a13.dat
- data sheet 1 GH/Diagnostic_Accuracy_Analysis/Model2/Imputation/Check/datasets1a14.dat
- data sheet 1 GH/Diagnostic_Accuracy_Analysis/Model2/Imputation/Check/datasets1a15.dat
- data sheet 1 GH/Diagnostic_Accuracy_Analysis/Model2/Imputation/Check/datasets1a16.dat
- data sheet 1 GH/Diagnostic_Accuracy_Analysis/Model2/Imputation/Check/datasets1a17.dat
- data sheet 1 GH/Diagnostic_Accuracy_Analysis/Model2/Imputation/Check/datasets1a18.dat
- data sheet 1 GH/Diagnostic_Accuracy_Analysis/Model2/Imputation/Check/datasets1a19.dat
- data sheet 1 GH/Diagnostic_Accuracy_Analysis/Model2/Imputation/Check/datasets1a2.dat
- data sheet 1 GH/Diagnostic_Accuracy_Analysis/Model2/Imputation/Check/datasets1a20.dat
- data sheet 1 GH/Diagnostic_Accuracy_Analysis/Model2/Imputation/Check/datasets1a3.dat
- data sheet 1 GH/Diagnostic_Accuracy_Analysis/Model2/Imputation/Check/datasets1a4.dat
- data sheet 1 GH/Diagnostic_Accuracy_Analysis/Model2/Imputation/Check/datasets1a5.dat
- data sheet 1 GH/Diagnostic_Accuracy_Analysis/Model2/Imputation/Check/datasets1a6.dat
- data sheet 1 GH/Diagnostic_Accuracy_Analysis/Model2/Imputation/Check/datasets1a7.dat
- data sheet 1 GH/Diagnostic_Accuracy_Analysis/Model2/Imputation/Check/datasets1a8.dat
- data sheet 1 GH/Diagnostic_Accuracy_Analysis/Model2/Imputation/Check/datasets1a9.dat
- data sheet 1 GH/Diagnostic_Accuracy_Analysis/Model2/Imputation/Check/datasets1alist.dat
- data sheet 1 GH/Diagnostic_Accuracy_Analysis/Model2/Imputation/Check/dat_mbk0_kidit.txt
- data sheet 1 GH/Diagnostic_Accuracy_Analysis/Model2/Imputation/Check/model2_impu.inp
- data sheet 1 GH/Diagnostic_Accuracy_Analysis/Model2/Imputation/Check/model2_impu.out
- data sheet 1 GH/Diagnostic_Accuracy_Analysis/Model2/Imputation/datasets1a1.dat
- data sheet 1 GH/Diagnostic_Accuracy_Analysis/Model2/Imputation/datasets1a10.dat
- data sheet 1 GH/Diagnostic_Accuracy_Analysis/Model2/Imputation/datasets1a11.dat
- data sheet 1 GH/Diagnostic_Accuracy_Analysis/Model2/Imputation/datasets1a12.dat
- data sheet 1 GH/Diagnostic_Accuracy_Analysis/Model2/Imputation/datasets1a13.dat
- data sheet 1 GH/Diagnostic_Accuracy_Analysis/Model2/Imputation/datasets1a14.dat
- data sheet 1 GH/Diagnostic_Accuracy_Analysis/Model2/Imputation/datasets1a15.dat
- data sheet 1 GH/Diagnostic_Accuracy_Analysis/Model2/Imputation/datasets1a16.dat
- data sheet 1 GH/Diagnostic_Accuracy_Analysis/Model2/Imputation/datasets1a17.dat
- data sheet 1 GH/Diagnostic_Accuracy_Analysis/Model2/Imputation/datasets1a18.dat
- data sheet 1 GH/Diagnostic_Accuracy_Analysis/Model2/Imputation/datasets1a19.dat
- data sheet 1 GH/Diagnostic_Accuracy_Analysis/Model2/Imputation/datasets1a2.dat
- data sheet 1 GH/Diagnostic_Accuracy_Analysis/Model2/Imputation/datasets1a20.dat
- data sheet 1 GH/Diagnostic_Accuracy_Analysis/Model2/Imputation/datasets1a3.dat
- data sheet 1 GH/Diagnostic_Accuracy_Analysis/Model2/Imputation/datasets1a4.dat
- data sheet 1 GH/Diagnostic_Accuracy_Analysis/Model2/Imputation/datasets1a5.dat
- data sheet 1 GH/Diagnostic_Accuracy_Analysis/Model2/Imputation/datasets1a6.dat
- data sheet 1 GH/Diagnostic_Accuracy_Analysis/Model2/Imputation/datasets1a7.dat
- data sheet 1 GH/Diagnostic_Accuracy_Analysis/Model2/Imputation/datasets1a8.dat
- data sheet 1 GH/Diagnostic_Accuracy_Analysis/Model2/Imputation/datasets1a9.dat
- data sheet 1 GH/Diagnostic_Accuracy_Analysis/Model2/Imputation/datasets1alist.dat
- data sheet 1 GH/Diagnostic_Accuracy_Analysis/Model2/Imputation/dat_mbk0_kidit.txt
- data sheet 1 GH/Diagnostic_Accuracy_Analysis/Model2/Imputation/model2_impu.inp
- data sheet 1 GH/Diagnostic_Accuracy_Analysis/Model2/Imputation/model2_impu.out
- data sheet 1 GH/Diagnostic_Accuracy_Analysis/README.txt
