# Supplementary material for: Absolute and Relative Judgment Accuracy: Early Childhood Teachers' Competence to Evaluate Children's Mathematical Skills
Source: Front Psychol. 2021 Oct 18;12:701730. doi: 10.3389/fpsyg.2021.701730 (PMC8558252; doi:10.3389/fpsyg.2021.701730)
Supplement: Supplementary file 1 [file Data_Sheet_1.zip › data sheet 1 GH/Diagnostic_Accuracy_Analysis/Model1/Bayes/Check/dat_mbk0_kidit.txt]

31	4	22	13	-2.15101979215225	-1.22363472120902	1
31	4	22	13	-1.50941305036112	-0.972870869424252	1
31	4	22	13	0.310382261921445	1.11682789544884	1
31	4	22	13	-1.0969515734954	-1.22363472120902	1
31	4	22	13	-1.36046862815961	-1.1400467706141	1
31	4	22	13	-1.64690020931636	-1.05645882001918	1
31	4	22	13	-1.46358399737604	-1.05645882001918	1
31	4	22	13	-0.501173884689354	0.6153001918793	1
31	4	22	13	0.323749069042094	0.113772488309757	1
49	-999	10	12	-0.363686725734113	0.866064043664071	2
49	-999	10	12	-0.638661043644595	1.03323994485392	2
49	-999	10	12	-0.272028619763952	0.448124290689452	2
49	-999	10	12	0.277920016057013	0.0301845377148336	2
49	-999	10	12	0.690381492922737	0.6153001918793	2
49	-999	10	12	-1.83021642125669	-0.889282918829328	2
49	-999	10	12	1.19450107575862	1.45117969782854	2
49	-999	10	12	-1.55142301559745	-999	2
49	-999	10	12	-1.14278062648048	-0.471343165854709	2
27	19	26	18	0.692291036797115	0.949651994258995	3
27	19	26	18	-0.0528461924440021	0.6153001918793	3
27	19	26	18	-0.750244824825661	-0.972870869424252	3
27	19	26	18	0.405859455640363	1.28400379663869	3
27	19	26	18	-1.55142301559745	-0.889282918829328	3
27	19	26	18	-1.64690020931636	-0.72210701763948	3
27	19	26	18	-0.835344062705566	-0.304167264664862	3
35	20	25	17	0.415407175012254	-1.05645882001918	4
35	20	25	17	0.186261910086852	-0.638519067044557	4
35	20	25	17	0.140432857101772	-0.638519067044557	4
35	20	25	17	-1.14278062648048	-1.05645882001918	4
27	10	20	12	0.186261910086852	-0.554931116449633	5
27	10	20	12	0.552894333967496	0.949651994258995	5
27	10	20	12	-0.134541460808711	-0.805694968234404	5
27	10	20	12	0.277920016057013	-0.554931116449633	5
27	10	20	12	0.232090963071933	0.0301845377148336	5
27	10	20	12	0.00294569814653056	-0.805694968234404	5
27	10	20	12	-0.134541460808711	-999	5
27	10	20	12	0.140432857101772	-0.471343165854709	5
27	10	20	12	0.323749069042094	-0.972870869424252	5
27	10	20	12	0.873697704863059	-0.0534034128800902	5
27	-999	-999	3	0.748709378540112	-0.638519067044557	6
27	-999	-999	3	-0.449095415388126	-1.1400467706141	6
27	-999	-999	3	-2.01144949442496	-1.22363472120902	6
27	-999	-999	3	0.644552439937657	-0.72210701763948	6
27	-999	-999	3	-1.42866662367312	-1.1400467706141	6
27	-999	-999	3	-0.446615488278544	-0.972870869424252	6
27	-999	-999	3	-1.07403704700286	-1.22363472120902	6
27	-999	-999	3	1.16533713294993	-0.0534034128800902	6
27	-999	-999	3	0.592473970636429	-0.0534034128800902	6
30	19	22	20	-0.00303200441674056	-0.304167264664862	7
30	19	22	20	0.644552439937657	0.866064043664071	7
30	19	22	20	-0.883082659565024	-0.638519067044557	7
30	19	22	20	0.096596371637782	0.197360438904681	7
30	19	22	20	0.930984021094409	0.782476093069147	7
30	19	22	20	0.993251756128486	1.45117969782854	7
30	19	22	20	-0.13662459958076	-0.387755215259785	7
30	19	22	20	-0.0528461924440021	-0.220579314069938	7
26	-999	30	18	0.873697704863059	0.949651994258995	8
26	-999	30	18	1.0111848638183	0.364536340094529	8
26	-999	30	18	1.4694753936691	1.20041584604377	8
26	-999	30	18	0.323749069042094	-0.72210701763948	8
26	-999	30	18	0.965355810833219	0.0301845377148336	8
26	-999	30	18	0.369578122027174	-0.0534034128800902	8
26	-999	30	18	0.782039598892898	-0.0534034128800902	8
23	18	25	21	0.827868651877978	0.6153001918793	9
23	18	25	21	-1.00529346752524	-1.05645882001918	9
23	18	25	21	0.140432857101772	0.0301845377148336	9
23	18	25	21	0.644552439937657	-0.136991363475014	9
23	18	25	21	1.37781728769894	0.949651994258995	9
22	8	12	12	0.343045512404233	-0.805694968234404	10
22	8	12	12	0.343045512404233	-1.05645882001918	10
22	8	12	12	1.08101961122414	-0.220579314069938	10
22	8	12	12	1.08101961122414	-0.0534034128800902	10
22	8	12	12	0.825456596457711	-0.0534034128800902	10
22	8	12	12	0.463648283417602	-0.554931116449633	10
22	8	12	12	0.971902818402517	0.364536340094529	10
22	8	12	12	0.463648283417602	1.11682789544884	10
26	9	17	17	-1.43858633211145	-0.471343165854709	11
26	9	17	17	-1.85521408652128	-1.1400467706141	11
26	9	17	17	-1.59482174001514	-1.1400467706141	11
26	9	17	17	-0.240781538183216	-1.05645882001918	11
26	9	17	17	-1.38650786281023	-1.1400467706141	11
37	11	27	18	1.35381159327819	1.70194354961331	12
37	11	27	18	-2.3102154498899	-1.1400467706141	12
37	11	27	18	-999	0.448124290689452	12
37	11	27	18	1.29925319686738	1.95270740139808	12
37	11	27	18	-999	-0.889282918829328	12
37	11	27	18	0.873697704863059	1.36759174723361	12
37	11	27	18	-0.983584968742832	0.280948389499605	12
-999	15	-999	-999	1.14867202277354	0.698888142474224	13
-999	15	-999	-999	1.51530444665418	1.45117969782854	13
-999	15	-999	-999	1.33198823471386	2.036295351993	13
-999	15	-999	-999	-0.959464414540158	-0.554931116449633	13
-999	15	-999	-999	1.10284296978846	0.448124290689452	13
-999	15	-999	-999	1.42364634068402	2.20347125318285	13
32	16	21	16	1.04555665355711	1.86911945080316	14
32	16	21	16	0.326295127541265	-0.136991363475014	14
32	16	21	16	0.240178443010476	0.197360438904681	14
32	16	21	16	0.135340740103429	0.280948389499605	14
32	16	21	16	1.57204517892143	2.45423510496762	14
32	16	21	16	1.35381159327819	1.70194354961331	14
24	22	24	16	1.74254016770521	2.3706471543727	15
24	22	24	16	1.07419981167279	1.03323994485392	15
24	22	24	16	1.36063139282954	1.53476764842346	15
24	22	24	16	1.74254016770521	1.61835559901839	15
24	22	24	16	1.69862065859451	1.70194354961331	15
44	-999	22	23	-0.937641055975834	-999	16
44	-999	22	23	0.214905068202528	0.0301845377148336	16
44	-999	22	23	1.31289279597008	1.45117969782854	16
44	-999	22	23	0.596813843078198	1.20041584604377	16
44	-999	22	23	0.644552439937657	0.949651994258995	16
44	-999	22	23	-0.750244824825661	1.28400379663869	16
44	-999	22	23	0.214905068202528	1.70194354961331	16
44	-999	22	23	-0.453435287829895	0.280948389499605	16
44	-999	22	23	-0.739866868986648	-0.805694968234404	16
44	-999	22	23	0.262643665061986	0.0301845377148336	16
44	-999	-999	1	-0.405696690970436	-0.304167264664862	17
44	-999	-999	1	0.214905068202528	-0.304167264664862	17
44	-999	-999	1	0.495109875855872	-0.0534034128800902	17
26	14	18	13	0.827868651877978	0.782476093069147	18
26	14	18	13	0.461236227997335	0.197360438904681	18
26	14	18	13	-1.5552421033462	-1.1400467706141	18
26	14	18	13	-999	-0.889282918829328	18
26	14	18	13	1.19450107575862	1.53476764842346	18
26	14	18	13	1.4694753936691	1.70194354961331	18
26	14	18	13	-1.41775494439096	-0.972870869424252	18
35	12	17	16	-1.83021642125669	-0.972870869424252	19
35	12	17	16	0.598723386952576	0.280948389499605	19
35	12	17	16	1.10284296978846	-0.136991363475014	19
35	12	17	16	-1.23443873245064	-1.1400467706141	19
35	12	17	16	-0.913635361555078	-1.22363472120902	19
35	12	17	16	0.415407175012254	-0.0534034128800902	19
35	12	17	16	1.19450107575862	0.113772488309757	19
35	12	17	16	0.873697704863059	0.113772488309757	19
35	12	17	16	0.323749069042094	-0.304167264664862	19
28	-999	-999	-999	-2.2718418409311	-1.1400467706141	20
28	-999	-999	-999	-0.739866868986648	-1.1400467706141	20
28	-999	-999	-999	-0.739866868986648	-1.22363472120902	20
28	-999	-999	-999	-0.883082659565024	-1.05645882001918	20
28	-999	-999	-999	-1.36046862815961	-0.972870869424252	20
28	-999	-999	-999	-1.59916161245691	-1.1400467706141	20
28	-999	-999	-999	-0.405696690970436	0.364536340094529	20
28	-999	-999	-999	-1.64690020931636	-1.1400467706141	20
28	-999	-999	-999	-0.548912481548813	-0.805694968234404	20
27	7	14	7	1.14867202277354	-0.889282918829328	21
27	7	14	7	0.692291036797115	-0.387755215259785	21
27	7	14	7	1.19450107575862	1.86911945080316	21
27	7	14	7	1.2403301287437	0.448124290689452	21
27	7	14	7	1.2403301287437	0.782476093069147	21
29	14	18	17	-0.252102944553047	0.0301845377148336	22
29	14	18	17	-0.357958094110978	0.364536340094529	22
29	14	18	17	-0.548912481548813	-0.972870869424252	22
29	14	18	17	-1.21725283758124	-0.471343165854709	22
29	14	18	17	-1.0262984501434	0.6153001918793	22
29	14	18	17	-1.69897867861759	-0.805694968234404	22
33	6	17	8	-1.05112252051032	-1.1400467706141	23
33	6	17	8	0.232090963071933	0.113772488309757	23
33	6	17	8	-1.00529346752524	-0.554931116449633	23
33	6	17	8	0.919526757848139	1.53476764842346	23
33	6	17	8	-0.867806308569998	-0.638519067044557	23
33	6	17	8	0.690381492922737	1.11682789544884	23
33	6	17	8	-1.37192589140588	-0.304167264664862	23
33	6	17	8	-1.37192589140588	-0.387755215259785	23
33	6	17	8	1.10284296978846	1.61835559901839	23
33	6	17	8	-0.730319149614756	0.113772488309757	23
25	-999	14	11	-1.43858633211145	-1.05645882001918	24
25	-999	14	11	-1.02195857770163	-1.22363472120902	24
25	-999	14	11	0.280003154829062	-0.136991363475014	24
-999	1	-999	-999	1.24469480045657	0.949651994258995	25
-999	1	-999	-999	0.488317032033973	-0.304167264664862	25
-999	1	-999	-999	0.862786025580897	1.36759174723361	25
-999	1	-999	-999	1.06118019434748	0.949651994258995	25
-999	1	-999	-999	-0.673032833383406	0.280948389499605	25
53	22	26	24	0.552894333967496	1.28400379663869	26
53	22	26	24	1.05701391680338	1.78553150020823	26
53	22	26	24	-0.730319149614756	-0.554931116449633	26
53	22	26	24	0.782039598892898	1.70194354961331	26
53	22	26	24	-0.310219497251519	0.6153001918793	26
53	22	26	24	0.507065280982415	2.11988330258793	26
53	22	26	24	-0.363686725734113	-0.471343165854709	26
53	22	26	24	-1.14278062648048	-0.972870869424252	26
53	22	26	24	-0.913635361555078	-0.554931116449633	26
-999	-999	-999	-999	-0.776148202599837	-1.05645882001918	27
-999	-999	-999	-999	-1.41775494439096	-0.554931116449633	27
-999	-999	-999	-999	-1.92187452722685	-1.05645882001918	27
-999	-999	-999	-999	-1.50941305036112	-1.1400467706141	27
-999	-999	-999	-999	-1.96770358021193	-1.1400467706141	27
-999	-999	-999	-999	-0.547002937674435	-0.220579314069938	27
-999	-999	-999	-999	-0.730319149614756	-0.972870869424252	27
-999	-999	-999	-999	-999	-1.22363472120902	27
26	19	20	15	-1.28509189627626	-1.1400467706141	28
26	19	20	15	0.358120858780904	-0.0534034128800902	28
26	19	20	15	-1.34539328178294	-1.1400467706141	28
26	19	20	15	-0.0428833548385499	-0.554931116449633	28
26	19	20	15	-0.983584968742832	-0.972870869424252	28
26	19	20	15	-0.673032833383406	-1.05645882001918	28
26	19	20	15	-0.501173884689354	-0.972870869424252	28
26	19	20	15	-0.742379426716093	-0.72210701763948	28
34	20	23	13	-0.709487761894265	-0.72210701763948	29
34	20	23	13	-0.282940299046114	0.364536340094529	29
34	20	23	13	1.24232269626479	0.197360438904681	29
34	20	23	13	0.101839970377493	-0.0534034128800902	29
34	20	23	13	1.14269432021027	0.698888142474224	29
-999	2	-999	-999	-0.010148316992064	-1.05645882001918	30
-999	2	-999	-999	-0.228381902635304	-1.1400467706141	30
-999	2	-999	-999	-0.883082659565024	-1.22363472120902	30
-999	2	-999	-999	-0.992199452386644	-1.22363472120902	30
-999	2	-999	-999	0.0989684758295562	-0.72210701763948	30
-999	2	-999	-999	-1.10131624520826	-1.1400467706141	30
-999	2	-999	-999	-0.828524263154214	-0.972870869424252	30
-999	2	-999	-999	0.208085268651176	-1.05645882001918	30
24	9	17	17	0.893623380073963	-1.1400467706141	31
24	9	17	17	0.692291036797115	-0.889282918829328	31
24	9	17	17	1.19450107575862	-0.972870869424252	31
24	9	17	17	1.33198823471386	0.197360438904681	31
24	9	17	17	1.14867202277354	-0.638519067044557	31
24	9	17	17	1.0111848638183	-0.972870869424252	31
24	9	17	17	1.36063139282954	-0.805694968234404	31
24	9	17	17	1.36063139282954	-0.554931116449633	31
47	21	29	21	0.358120858780904	0.197360438904681	32
47	21	29	21	0.0239506807646927	-999	32
47	21	29	21	-0.310219497251519	-999	32
47	21	29	21	1.07419981167279	1.03323994485392	32
47	21	29	21	-0.214742303532601	-999	32
47	21	29	21	-0.310219497251519	-0.136991363475014	32
47	21	29	21	0.214905068202528	-999	32
47	21	29	21	0.740029633656574	-0.136991363475014	32
47	21	29	21	0.787768230516033	-0.0534034128800902	32
47	21	29	21	-1.0262984501434	-999	32
28	10	18	19	1.408369989689	0.866064043664071	33
28	10	18	19	1.08101961122414	0.782476093069147	33
28	10	18	19	1.57204517892143	1.03323994485392	33
28	10	18	19	1.29925319686738	0.698888142474224	33
28	10	18	19	1.68612182596221	1.03323994485392	33
28	10	18	19	1.54120782442836	1.61835559901839	33
28	10	18	19	1.37365101015484	1.61835559901839	33
28	10	18	19	0.535435647116036	-999	33
28	10	18	19	1.29925319686738	0.448124290689452	33
57	11	17	15	0.048774751131611	1.78553150020823	34
57	11	17	15	-999	1.28400379663869	34
57	11	17	15	0.552894333967496	1.28400379663869	34
57	11	17	15	0.140432857101772	2.20347125318285	34
57	11	17	15	1.10284296978846	2.20347125318285	34
57	11	17	15	0.644552439937657	1.61835559901839	34
57	11	17	15	0.873697704863059	1.95270740139808	34
57	11	17	15	-0.730319149614756	0.448124290689452	34
57	11	17	15	1.05701391680338	1.53476764842346	34
57	11	17	15	0.461236227997335	0.698888142474224	34
-999	-999	-999	-999	-0.0187628006358759	-999	35
-999	-999	-999	-999	-0.0790641861425609	-999	35
-999	-999	-999	-999	0.186261910086852	-999	35
-999	-999	-999	-999	-0.157455987301251	-1.1400467706141	35
-999	-999	-999	-999	-1.80313561722005	-0.972870869424252	36
-999	-999	-999	-999	-1.64690020931636	-999	36
-999	-999	-999	-999	-1.79634277339815	-999	36
-999	-999	-999	-999	-1.14875832904375	-999	37
-999	-999	-999	-999	-0.252102944553047	-1.1400467706141	37
-999	-999	-999	-999	-1.39782926918006	-1.05645882001918	37
-999	-999	-999	-999	-0.102660380471263	-0.387755215259785	37
-999	-999	-999	-999	-0.00303200441674056	-999	37
-999	-999	-999	-999	-0.0715265129542251	0.113772488309757	38
-999	-999	-999	-999	-0.787605465846107	-1.05645882001918	38
-999	-999	-999	-999	-0.835344062705566	-0.972870869424252	38
-999	-999	-999	-999	-0.173823506224494	0.448124290689452	38
-999	-999	-999	-999	-0.800059012852922	-1.22363472120902	38
-999	-999	-999	-999	-0.272028619763952	-1.05645882001918	38
-999	-999	-999	-999	1.12193840853224	1.36759174723361	39
-999	-999	-999	-999	0.214905068202528	0.280948389499605	39
-999	-999	-999	-999	0.978722617953868	0.949651994258995	39
