# Supplementary material for: Absolute and Relative Judgment Accuracy: Early Childhood Teachers' Competence to Evaluate Children's Mathematical Skills
Source: Front Psychol. 2021 Oct 18;12:701730. doi: 10.3389/fpsyg.2021.701730 (PMC8558252; doi:10.3389/fpsyg.2021.701730)
Supplement: Supplementary file 1 [file Data_Sheet_1.zip › data sheet 1 GH/Diagnostic_Accuracy_Analysis/Model1/Bayes/Check/model1_bayes.inp]

TITLE:     Model 1 Bayes
DATA:      FILE = dat_mbk0_kidit.txt;
VARIABLE:  

names = alter_fk sum_fw sum_md sum_pw kidit_m summe_r erz_id;
usev = summe_r kidit_m ;

within = summe_r;

missing = all(-999);
cluster = erz_id;


ANALYSIS:
      type = TWOLEVEL RANDOM;
      estimator = BAYES;
      proc = 2;
      Biterations = (5000);
      Bconvergence = .005;
      bseed = 234;
      thin = 50;

model:
%within%
beta1_j | kidit_m on summe_r;
[summe_r];
%between%
kidit_m with beta1_j;

output: stdyx(cluster)  tech8;

plot:   TYPE = PLOT3 PLOT2;
