# Supplementary material for: Absolute and Relative Judgment Accuracy: Early Childhood Teachers' Competence to Evaluate Children's Mathematical Skills
Source: Front Psychol. 2021 Oct 18;12:701730. doi: 10.3389/fpsyg.2021.701730 (PMC8558252; doi:10.3389/fpsyg.2021.701730)
Supplement: Supplementary file 1 [file Data_Sheet_1.zip › data sheet 1 GH/Diagnostic_Accuracy_Analysis/Model1/Bayes/model1_bayes.out]

Mplus VERSION 8.3
MUTHEN & MUTHEN
11/12/2020   3:05 PM

INPUT INSTRUCTIONS

  TITLE:     Model 1 Bayes
  DATA:      FILE = dat_mbk0_kidit.txt;
  VARIABLE:

  names = alter_fk sum_fw sum_md sum_pw kidit_m summe_r erz_id;
  usev = summe_r kidit_m ;

  within = summe_r;

  missing = all(-999);
  cluster = erz_id;


  ANALYSIS:
        type = TWOLEVEL RANDOM;
        estimator = BAYES;
        proc = 2;
        Biterations = (5000);
        Bconvergence = .005;
        bseed = 234;
        thin = 50;

  model:
  %within%
  beta1_j | kidit_m on summe_r;
  [summe_r];
  %between%
  kidit_m with beta1_j;

  output: stdyx(cluster)  tech8;

  plot:   TYPE = PLOT3 PLOT2;


INPUT READING TERMINATED NORMALLY


Model 1 Bayes

SUMMARY OF ANALYSIS

Number of groups                                                 1
Number of observations                                         268

Number of dependent variables                                    1
Number of independent variables                                  1
Number of continuous latent variables                            1

Observed dependent variables

  Continuous
   KIDIT_M

Observed independent variables
   SUMME_R

Continuous latent variables
   BETA1_J

Variables with special functions

  Cluster variable      ERZ_ID

  Within variables
   SUMME_R


Estimator                                                    BAYES
Specifications for Bayesian Estimation
  Point estimate                                            MEDIAN
  Number of Markov chain Monte Carlo (MCMC) chains               2
  Random seed for the first chain                              234
  Starting value information                           UNPERTURBED
  Algorithm used for Markov chain Monte Carlo           GIBBS(PX1)
  Convergence criterion                                  0.500D-02
  Maximum number of iterations                               50000
  K-th iteration used for thinning                              50

Input data file(s)
  dat_mbk0_kidit.txt
Input data format  FREE


SUMMARY OF DATA

     Number of clusters                         39

       Size (s)    Cluster ID with Size s

          3        17 24 36 39
          4        4 35
          5        11 25 29 15 9 37 21
          6        13 22 38 14
          7        3 18 8 12
          8        31 7 27 28 10 30
          9        19 33 26 20 6 1 2
         10        5 16 32 23 34


COVARIANCE COVERAGE OF DATA

Minimum covariance coverage value   0.100

     Number of missing data patterns             3


     PROPORTION OF DATA PRESENT


           Covariance Coverage
              SUMME_R       KIDIT_M
              ________      ________
 SUMME_R        0.940
 KIDIT_M        0.922         0.981


UNIVARIATE SAMPLE STATISTICS


     UNIVARIATE HIGHER-ORDER MOMENT DESCRIPTIVE STATISTICS

         Variable/         Mean/     Skewness/   Minimum/ % with                Percentiles
        Sample Size      Variance    Kurtosis    Maximum  Min/Max      20%/60%    40%/80%    Median

     SUMME_R               0.000       0.545      -1.224    4.37%      -1.056     -0.555     -0.137
             252.000       0.996      -0.858       2.454    0.40%       0.114      0.950
     KIDIT_M               0.000      -0.271      -2.310    0.38%      -0.992     -0.241      0.140
             263.000       0.996      -0.975       1.743    0.76%       0.358      1.011


THE MODEL ESTIMATION TERMINATED NORMALLY

     USE THE FBITERATIONS OPTION TO INCREASE THE NUMBER OF ITERATIONS BY A FACTOR
     OF AT LEAST TWO TO CHECK CONVERGENCE AND THAT THE PSR VALUE DOES NOT INCREASE.


MODEL FIT INFORMATION

Number of Free Parameters                               8

Information Criteria

          Deviance (DIC)                         1118.969
          Estimated Number of Parameters (pD)      54.126


MODEL RESULTS

                                Posterior  One-Tailed         95% C.I.
                    Estimate       S.D.      P-Value   Lower 2.5%  Upper 2.5%  Significance

Within Level

 Means
    SUMME_R           -0.030       0.063      0.326      -0.151       0.090

 Variances
    SUMME_R            0.999       0.090      0.000       0.841       1.196      *

 Residual Variances
    KIDIT_M            0.221       0.023      0.000       0.181       0.273      *

Between Level

 KIDIT_M  WITH
    BETA1_J           -0.061       0.048      0.088      -0.165       0.034

 Means
    KIDIT_M            0.037       0.098      0.357      -0.161       0.233
    BETA1_J            0.724       0.067      0.000       0.590       0.856      *

 Variances
    KIDIT_M            0.304       0.097      0.000       0.175       0.554      *
    BETA1_J            0.083       0.045      0.000       0.029       0.203      *


STANDARDIZED MODEL RESULTS


STDYX Standardization

                                Posterior  One-Tailed         95% C.I.
                    Estimate       S.D.      P-Value   Lower 2.5%  Upper 2.5%  Significance

Within-Level Standardized Estimates Averaged Over Clusters

 BETA1_J | KIDIT_M ON
    SUMME_R            0.794       0.033      0.000       0.718       0.849      *

 Means
    SUMME_R           -0.032       0.063      0.315      -0.154       0.091

 Variances
    SUMME_R            1.000       0.000      0.000       1.000       1.000

 Residual Variances
    KIDIT_M            0.347       0.042      0.000       0.271       0.438      *

Between Level

 KIDIT_M  WITH
    BETA1_J           -0.423       0.265      0.088      -0.831       0.177

 Means
    KIDIT_M            0.067       0.176      0.357      -0.285       0.416
    BETA1_J            2.517       0.733      0.000       1.545       4.358      *

 Variances
    KIDIT_M            1.000       0.000      0.000       1.000       1.000
    BETA1_J            1.000       0.000      0.000       1.000       1.000


R-SQUARE

Within-Level R-Square Averaged Across Clusters

                                Posterior  One-Tailed         95% C.I.
    Variable        Estimate       S.D.      P-Value   Lower 2.5%  Upper 2.5%

    KIDIT_M            0.653       0.042      0.000       0.561       0.729

Between Level


WITHIN-LEVEL STANDARDIZED MODEL RESULTS FOR CLUSTER 17


STDYX Standardization

                                Posterior  One-Tailed         95% C.I.
                    Estimate       S.D.      P-Value   Lower 2.5%  Upper 2.5%  Significance
 BETA1_J | KIDIT_M ON
    SUMME_R            0.834       0.161      0.007       0.320       0.940      *

 Means
    SUMME_R           -0.032       0.063      0.315      -0.154       0.091

 Variances
    SUMME_R            1.000       0.000      0.000       1.000       1.000

 Residual Variances
    KIDIT_M            0.305       0.185      0.000       0.116       0.877      *


WITHIN-LEVEL R-SQUARE FOR CLUSTER 17

                                Posterior  One-Tailed         95% C.I.
    Variable        Estimate       S.D.      P-Value   Lower 2.5%  Upper 2.5%

    KIDIT_M            0.695       0.185      0.000       0.118       0.883


WITHIN-LEVEL STANDARDIZED MODEL RESULTS FOR CLUSTER 24


STDYX Standardization

                                Posterior  One-Tailed         95% C.I.
                    Estimate       S.D.      P-Value   Lower 2.5%  Upper 2.5%  Significance
 BETA1_J | KIDIT_M ON
    SUMME_R            0.874       0.068      0.000       0.692       0.947      *

 Means
    SUMME_R           -0.032       0.063      0.315      -0.154       0.091

 Variances
    SUMME_R            1.000       0.000      0.000       1.000       1.000

 Residual Variances
    KIDIT_M            0.236       0.108      0.000       0.104       0.520      *


WITHIN-LEVEL R-SQUARE FOR CLUSTER 24

                                Posterior  One-Tailed         95% C.I.
    Variable        Estimate       S.D.      P-Value   Lower 2.5%  Upper 2.5%

    KIDIT_M            0.764       0.108      0.000       0.479       0.896


WITHIN-LEVEL STANDARDIZED MODEL RESULTS FOR CLUSTER 36


STDYX Standardization

                                Posterior  One-Tailed         95% C.I.
                    Estimate       S.D.      P-Value   Lower 2.5%  Upper 2.5%  Significance
 BETA1_J | KIDIT_M ON
    SUMME_R            0.892       0.106      0.004       0.613       0.955      *

 Means
    SUMME_R           -0.032       0.063      0.315      -0.154       0.091

 Variances
    SUMME_R            1.000       0.000      0.000       1.000       1.000

 Residual Variances
    KIDIT_M            0.204       0.129      0.000       0.088       0.618      *


WITHIN-LEVEL R-SQUARE FOR CLUSTER 36

                                Posterior  One-Tailed         95% C.I.
    Variable        Estimate       S.D.      P-Value   Lower 2.5%  Upper 2.5%

    KIDIT_M            0.796       0.129      0.000       0.376       0.912


WITHIN-LEVEL STANDARDIZED MODEL RESULTS FOR CLUSTER 39


STDYX Standardization

                                Posterior  One-Tailed         95% C.I.
                    Estimate       S.D.      P-Value   Lower 2.5%  Upper 2.5%  Significance
 BETA1_J | KIDIT_M ON
    SUMME_R            0.844       0.136      0.002       0.424       0.940      *

 Means
    SUMME_R           -0.032       0.063      0.315      -0.154       0.091

 Variances
    SUMME_R            1.000       0.000      0.000       1.000       1.000

 Residual Variances
    KIDIT_M            0.288       0.174      0.000       0.115       0.814      *


WITHIN-LEVEL R-SQUARE FOR CLUSTER 39

                                Posterior  One-Tailed         95% C.I.
    Variable        Estimate       S.D.      P-Value   Lower 2.5%  Upper 2.5%

    KIDIT_M            0.712       0.174      0.000       0.183       0.884


WITHIN-LEVEL STANDARDIZED MODEL RESULTS FOR CLUSTER 4


STDYX Standardization

                                Posterior  One-Tailed         95% C.I.
                    Estimate       S.D.      P-Value   Lower 2.5%  Upper 2.5%  Significance
 BETA1_J | KIDIT_M ON
    SUMME_R            0.800       0.147      0.003       0.374       0.923      *

 Means
    SUMME_R           -0.032       0.063      0.315      -0.154       0.091

 Variances
    SUMME_R            1.000       0.000      0.000       1.000       1.000

 Residual Variances
    KIDIT_M            0.359       0.178      0.000       0.148       0.845      *


WITHIN-LEVEL R-SQUARE FOR CLUSTER 4

                                Posterior  One-Tailed         95% C.I.
    Variable        Estimate       S.D.      P-Value   Lower 2.5%  Upper 2.5%

    KIDIT_M            0.641       0.178      0.000       0.152       0.852


WITHIN-LEVEL STANDARDIZED MODEL RESULTS FOR CLUSTER 35


STDYX Standardization

                                Posterior  One-Tailed         95% C.I.
                    Estimate       S.D.      P-Value   Lower 2.5%  Upper 2.5%  Significance
 BETA1_J | KIDIT_M ON
    SUMME_R            0.720       0.230      0.027      -0.034       0.893

 Means
    SUMME_R           -0.032       0.063      0.315      -0.154       0.091

 Variances
    SUMME_R            1.000       0.000      0.000       1.000       1.000

 Residual Variances
    KIDIT_M            0.482       0.219      0.000       0.202       0.988      *


WITHIN-LEVEL R-SQUARE FOR CLUSTER 35

                                Posterior  One-Tailed         95% C.I.
    Variable        Estimate       S.D.      P-Value   Lower 2.5%  Upper 2.5%

    KIDIT_M            0.518       0.219      0.000       0.011       0.798


WITHIN-LEVEL STANDARDIZED MODEL RESULTS FOR CLUSTER 11


STDYX Standardization

                                Posterior  One-Tailed         95% C.I.
                    Estimate       S.D.      P-Value   Lower 2.5%  Upper 2.5%  Significance
 BETA1_J | KIDIT_M ON
    SUMME_R            0.870       0.092      0.001       0.620       0.936      *

 Means
    SUMME_R           -0.032       0.063      0.315      -0.154       0.091

 Variances
    SUMME_R            1.000       0.000      0.000       1.000       1.000

 Residual Variances
    KIDIT_M            0.243       0.127      0.000       0.123       0.614      *


WITHIN-LEVEL R-SQUARE FOR CLUSTER 11

                                Posterior  One-Tailed         95% C.I.
    Variable        Estimate       S.D.      P-Value   Lower 2.5%  Upper 2.5%

    KIDIT_M            0.757       0.127      0.000       0.385       0.877


WITHIN-LEVEL STANDARDIZED MODEL RESULTS FOR CLUSTER 25


STDYX Standardization

                                Posterior  One-Tailed         95% C.I.
                    Estimate       S.D.      P-Value   Lower 2.5%  Upper 2.5%  Significance
 BETA1_J | KIDIT_M ON
    SUMME_R            0.827       0.125      0.002       0.471       0.923      *

 Means
    SUMME_R           -0.032       0.063      0.315      -0.154       0.091

 Variances
    SUMME_R            1.000       0.000      0.000       1.000       1.000

 Residual Variances
    KIDIT_M            0.316       0.163      0.000       0.147       0.776      *


WITHIN-LEVEL R-SQUARE FOR CLUSTER 25

                                Posterior  One-Tailed         95% C.I.
    Variable        Estimate       S.D.      P-Value   Lower 2.5%  Upper 2.5%

    KIDIT_M            0.684       0.163      0.000       0.222       0.852


WITHIN-LEVEL STANDARDIZED MODEL RESULTS FOR CLUSTER 29


STDYX Standardization

                                Posterior  One-Tailed         95% C.I.
                    Estimate       S.D.      P-Value   Lower 2.5%  Upper 2.5%  Significance
 BETA1_J | KIDIT_M ON
    SUMME_R            0.859       0.082      0.000       0.623       0.944      *

 Means
    SUMME_R           -0.032       0.063      0.315      -0.154       0.091

 Variances
    SUMME_R            1.000       0.000      0.000       1.000       1.000

 Residual Variances
    KIDIT_M            0.262       0.128      0.000       0.107       0.604      *


WITHIN-LEVEL R-SQUARE FOR CLUSTER 29

                                Posterior  One-Tailed         95% C.I.
    Variable        Estimate       S.D.      P-Value   Lower 2.5%  Upper 2.5%

    KIDIT_M            0.738       0.128      0.000       0.388       0.891


WITHIN-LEVEL STANDARDIZED MODEL RESULTS FOR CLUSTER 15


STDYX Standardization

                                Posterior  One-Tailed         95% C.I.
                    Estimate       S.D.      P-Value   Lower 2.5%  Upper 2.5%  Significance
 BETA1_J | KIDIT_M ON
    SUMME_R            0.836       0.111      0.001       0.526       0.932      *

 Means
    SUMME_R           -0.032       0.063      0.315      -0.154       0.091

 Variances
    SUMME_R            1.000       0.000      0.000       1.000       1.000

 Residual Variances
    KIDIT_M            0.301       0.154      0.000       0.132       0.722      *


WITHIN-LEVEL R-SQUARE FOR CLUSTER 15

                                Posterior  One-Tailed         95% C.I.
    Variable        Estimate       S.D.      P-Value   Lower 2.5%  Upper 2.5%

    KIDIT_M            0.699       0.154      0.000       0.277       0.868


WITHIN-LEVEL STANDARDIZED MODEL RESULTS FOR CLUSTER 9


STDYX Standardization

                                Posterior  One-Tailed         95% C.I.
                    Estimate       S.D.      P-Value   Lower 2.5%  Upper 2.5%  Significance
 BETA1_J | KIDIT_M ON
    SUMME_R            0.873       0.066      0.000       0.689       0.942      *

 Means
    SUMME_R           -0.032       0.063      0.315      -0.154       0.091

 Variances
    SUMME_R            1.000       0.000      0.000       1.000       1.000

 Residual Variances
    KIDIT_M            0.237       0.106      0.000       0.112       0.526      *


WITHIN-LEVEL R-SQUARE FOR CLUSTER 9

                                Posterior  One-Tailed         95% C.I.
    Variable        Estimate       S.D.      P-Value   Lower 2.5%  Upper 2.5%

    KIDIT_M            0.763       0.106      0.000       0.474       0.888


WITHIN-LEVEL STANDARDIZED MODEL RESULTS FOR CLUSTER 37


STDYX Standardization

                                Posterior  One-Tailed         95% C.I.
                    Estimate       S.D.      P-Value   Lower 2.5%  Upper 2.5%  Significance
 BETA1_J | KIDIT_M ON
    SUMME_R            0.830       0.128      0.002       0.443       0.928      *

 Means
    SUMME_R           -0.032       0.063      0.315      -0.154       0.091

 Variances
    SUMME_R            1.000       0.000      0.000       1.000       1.000

 Residual Variances
    KIDIT_M            0.310       0.158      0.000       0.139       0.789      *


WITHIN-LEVEL R-SQUARE FOR CLUSTER 37

                                Posterior  One-Tailed         95% C.I.
    Variable        Estimate       S.D.      P-Value   Lower 2.5%  Upper 2.5%

    KIDIT_M            0.690       0.158      0.000       0.201       0.861


WITHIN-LEVEL STANDARDIZED MODEL RESULTS FOR CLUSTER 21


STDYX Standardization

                                Posterior  One-Tailed         95% C.I.
                    Estimate       S.D.      P-Value   Lower 2.5%  Upper 2.5%  Significance
 BETA1_J | KIDIT_M ON
    SUMME_R            0.563       0.245      0.049      -0.118       0.815

 Means
    SUMME_R           -0.032       0.063      0.315      -0.154       0.091

 Variances
    SUMME_R            1.000       0.000      0.000       1.000       1.000

 Residual Variances
    KIDIT_M            0.683       0.197      0.000       0.335       0.997      *


WITHIN-LEVEL R-SQUARE FOR CLUSTER 21

                                Posterior  One-Tailed         95% C.I.
    Variable        Estimate       S.D.      P-Value   Lower 2.5%  Upper 2.5%

    KIDIT_M            0.317       0.197      0.000       0.003       0.664


WITHIN-LEVEL STANDARDIZED MODEL RESULTS FOR CLUSTER 13


STDYX Standardization

                                Posterior  One-Tailed         95% C.I.
                    Estimate       S.D.      P-Value   Lower 2.5%  Upper 2.5%  Significance
 BETA1_J | KIDIT_M ON
    SUMME_R            0.841       0.069      0.000       0.642       0.917      *

 Means
    SUMME_R           -0.032       0.063      0.315      -0.154       0.091

 Variances
    SUMME_R            1.000       0.000      0.000       1.000       1.000

 Residual Variances
    KIDIT_M            0.293       0.107      0.000       0.159       0.580      *


WITHIN-LEVEL R-SQUARE FOR CLUSTER 13

                                Posterior  One-Tailed         95% C.I.
    Variable        Estimate       S.D.      P-Value   Lower 2.5%  Upper 2.5%

    KIDIT_M            0.707       0.107      0.000       0.413       0.840


WITHIN-LEVEL STANDARDIZED MODEL RESULTS FOR CLUSTER 22


STDYX Standardization

                                Posterior  One-Tailed         95% C.I.
                    Estimate       S.D.      P-Value   Lower 2.5%  Upper 2.5%  Significance
 BETA1_J | KIDIT_M ON
    SUMME_R            0.827       0.137      0.003       0.397       0.919      *

 Means
    SUMME_R           -0.032       0.063      0.315      -0.154       0.091

 Variances
    SUMME_R            1.000       0.000      0.000       1.000       1.000

 Residual Variances
    KIDIT_M            0.316       0.171      0.000       0.154       0.841      *


WITHIN-LEVEL R-SQUARE FOR CLUSTER 22

                                Posterior  One-Tailed         95% C.I.
    Variable        Estimate       S.D.      P-Value   Lower 2.5%  Upper 2.5%

    KIDIT_M            0.684       0.171      0.000       0.158       0.845


WITHIN-LEVEL STANDARDIZED MODEL RESULTS FOR CLUSTER 38


STDYX Standardization

                                Posterior  One-Tailed         95% C.I.
                    Estimate       S.D.      P-Value   Lower 2.5%  Upper 2.5%  Significance
 BETA1_J | KIDIT_M ON
    SUMME_R            0.793       0.125      0.002       0.426       0.896      *

 Means
    SUMME_R           -0.032       0.063      0.315      -0.154       0.091

 Variances
    SUMME_R            1.000       0.000      0.000       1.000       1.000

 Residual Variances
    KIDIT_M            0.371       0.157      0.000       0.197       0.814      *


WITHIN-LEVEL R-SQUARE FOR CLUSTER 38

                                Posterior  One-Tailed         95% C.I.
    Variable        Estimate       S.D.      P-Value   Lower 2.5%  Upper 2.5%

    KIDIT_M            0.629       0.157      0.000       0.181       0.803


WITHIN-LEVEL STANDARDIZED MODEL RESULTS FOR CLUSTER 14


STDYX Standardization

                                Posterior  One-Tailed         95% C.I.
                    Estimate       S.D.      P-Value   Lower 2.5%  Upper 2.5%  Significance
 BETA1_J | KIDIT_M ON
    SUMME_R            0.792       0.096      0.000       0.519       0.892      *

 Means
    SUMME_R           -0.032       0.063      0.315      -0.154       0.091

 Variances
    SUMME_R            1.000       0.000      0.000       1.000       1.000

 Residual Variances
    KIDIT_M            0.373       0.135      0.000       0.204       0.730      *


WITHIN-LEVEL R-SQUARE FOR CLUSTER 14

                                Posterior  One-Tailed         95% C.I.
    Variable        Estimate       S.D.      P-Value   Lower 2.5%  Upper 2.5%

    KIDIT_M            0.627       0.135      0.000       0.269       0.796


WITHIN-LEVEL STANDARDIZED MODEL RESULTS FOR CLUSTER 3


STDYX Standardization

                                Posterior  One-Tailed         95% C.I.
                    Estimate       S.D.      P-Value   Lower 2.5%  Upper 2.5%  Significance
 BETA1_J | KIDIT_M ON
    SUMME_R            0.878       0.047      0.000       0.753       0.931      *

 Means
    SUMME_R           -0.032       0.063      0.315      -0.154       0.091

 Variances
    SUMME_R            1.000       0.000      0.000       1.000       1.000

 Residual Variances
    KIDIT_M            0.230       0.079      0.000       0.133       0.431      *


WITHIN-LEVEL R-SQUARE FOR CLUSTER 3

                                Posterior  One-Tailed         95% C.I.
    Variable        Estimate       S.D.      P-Value   Lower 2.5%  Upper 2.5%

    KIDIT_M            0.770       0.079      0.000       0.567       0.867


WITHIN-LEVEL STANDARDIZED MODEL RESULTS FOR CLUSTER 18


STDYX Standardization

                                Posterior  One-Tailed         95% C.I.
                    Estimate       S.D.      P-Value   Lower 2.5%  Upper 2.5%  Significance
 BETA1_J | KIDIT_M ON
    SUMME_R            0.898       0.033      0.000       0.813       0.940      *

 Means
    SUMME_R           -0.032       0.063      0.315      -0.154       0.091

 Variances
    SUMME_R            1.000       0.000      0.000       1.000       1.000

 Residual Variances
    KIDIT_M            0.194       0.058      0.000       0.116       0.338      *


WITHIN-LEVEL R-SQUARE FOR CLUSTER 18

                                Posterior  One-Tailed         95% C.I.
    Variable        Estimate       S.D.      P-Value   Lower 2.5%  Upper 2.5%

    KIDIT_M            0.806       0.058      0.000       0.661       0.884


WITHIN-LEVEL STANDARDIZED MODEL RESULTS FOR CLUSTER 8


STDYX Standardization

                                Posterior  One-Tailed         95% C.I.
                    Estimate       S.D.      P-Value   Lower 2.5%  Upper 2.5%  Significance
 BETA1_J | KIDIT_M ON
    SUMME_R            0.772       0.149      0.002       0.337       0.902      *

 Means
    SUMME_R           -0.032       0.063      0.315      -0.154       0.091

 Variances
    SUMME_R            1.000       0.000      0.000       1.000       1.000

 Residual Variances
    KIDIT_M            0.404       0.182      0.000       0.186       0.885      *


WITHIN-LEVEL R-SQUARE FOR CLUSTER 8

                                Posterior  One-Tailed         95% C.I.
    Variable        Estimate       S.D.      P-Value   Lower 2.5%  Upper 2.5%

    KIDIT_M            0.596       0.182      0.000       0.114       0.814


WITHIN-LEVEL STANDARDIZED MODEL RESULTS FOR CLUSTER 12


STDYX Standardization

                                Posterior  One-Tailed         95% C.I.
                    Estimate       S.D.      P-Value   Lower 2.5%  Upper 2.5%  Significance
 BETA1_J | KIDIT_M ON
    SUMME_R            0.919       0.027      0.000       0.845       0.952      *

 Means
    SUMME_R           -0.032       0.063      0.315      -0.154       0.091

 Variances
    SUMME_R            1.000       0.000      0.000       1.000       1.000

 Residual Variances
    KIDIT_M            0.155       0.049      0.000       0.093       0.284      *


WITHIN-LEVEL R-SQUARE FOR CLUSTER 12

                                Posterior  One-Tailed         95% C.I.
    Variable        Estimate       S.D.      P-Value   Lower 2.5%  Upper 2.5%

    KIDIT_M            0.845       0.049      0.000       0.715       0.907


WITHIN-LEVEL STANDARDIZED MODEL RESULTS FOR CLUSTER 31


STDYX Standardization

                                Posterior  One-Tailed         95% C.I.
                    Estimate       S.D.      P-Value   Lower 2.5%  Upper 2.5%  Significance
 BETA1_J | KIDIT_M ON
    SUMME_R            0.549       0.305      0.094      -0.284       0.857

 Means
    SUMME_R           -0.032       0.063      0.315      -0.154       0.091

 Variances
    SUMME_R            1.000       0.000      0.000       1.000       1.000

 Residual Variances
    KIDIT_M            0.694       0.220      0.000       0.264       0.999      *


WITHIN-LEVEL R-SQUARE FOR CLUSTER 31

                                Posterior  One-Tailed         95% C.I.
    Variable        Estimate       S.D.      P-Value   Lower 2.5%  Upper 2.5%

    KIDIT_M            0.306       0.220      0.000       0.001       0.735


WITHIN-LEVEL STANDARDIZED MODEL RESULTS FOR CLUSTER 7


STDYX Standardization

                                Posterior  One-Tailed         95% C.I.
                    Estimate       S.D.      P-Value   Lower 2.5%  Upper 2.5%  Significance
 BETA1_J | KIDIT_M ON
    SUMME_R            0.849       0.072      0.000       0.651       0.925      *

 Means
    SUMME_R           -0.032       0.063      0.315      -0.154       0.091

 Variances
    SUMME_R            1.000       0.000      0.000       1.000       1.000

 Residual Variances
    KIDIT_M            0.279       0.111      0.000       0.144       0.574      *


WITHIN-LEVEL R-SQUARE FOR CLUSTER 7

                                Posterior  One-Tailed         95% C.I.
    Variable        Estimate       S.D.      P-Value   Lower 2.5%  Upper 2.5%

    KIDIT_M            0.721       0.111      0.000       0.423       0.856


WITHIN-LEVEL STANDARDIZED MODEL RESULTS FOR CLUSTER 27


STDYX Standardization

                                Posterior  One-Tailed         95% C.I.
                    Estimate       S.D.      P-Value   Lower 2.5%  Upper 2.5%  Significance
 BETA1_J | KIDIT_M ON
    SUMME_R            0.884       0.065      0.000       0.694       0.944      *

 Means
    SUMME_R           -0.032       0.063      0.315      -0.154       0.091

 Variances
    SUMME_R            1.000       0.000      0.000       1.000       1.000

 Residual Variances
    KIDIT_M            0.218       0.101      0.000       0.109       0.517      *


WITHIN-LEVEL R-SQUARE FOR CLUSTER 27

                                Posterior  One-Tailed         95% C.I.
    Variable        Estimate       S.D.      P-Value   Lower 2.5%  Upper 2.5%

    KIDIT_M            0.782       0.101      0.000       0.482       0.891


WITHIN-LEVEL STANDARDIZED MODEL RESULTS FOR CLUSTER 28


STDYX Standardization

                                Posterior  One-Tailed         95% C.I.
                    Estimate       S.D.      P-Value   Lower 2.5%  Upper 2.5%  Significance
 BETA1_J | KIDIT_M ON
    SUMME_R            0.875       0.059      0.000       0.720       0.945      *

 Means
    SUMME_R           -0.032       0.063      0.315      -0.154       0.091

 Variances
    SUMME_R            1.000       0.000      0.000       1.000       1.000

 Residual Variances
    KIDIT_M            0.234       0.097      0.000       0.107       0.481      *


WITHIN-LEVEL R-SQUARE FOR CLUSTER 28

                                Posterior  One-Tailed         95% C.I.
    Variable        Estimate       S.D.      P-Value   Lower 2.5%  Upper 2.5%

    KIDIT_M            0.766       0.097      0.000       0.519       0.893


WITHIN-LEVEL STANDARDIZED MODEL RESULTS FOR CLUSTER 10


STDYX Standardization

                                Posterior  One-Tailed         95% C.I.
                    Estimate       S.D.      P-Value   Lower 2.5%  Upper 2.5%  Significance
 BETA1_J | KIDIT_M ON
    SUMME_R            0.622       0.232      0.032      -0.056       0.842

 Means
    SUMME_R           -0.032       0.063      0.315      -0.154       0.091

 Variances
    SUMME_R            1.000       0.000      0.000       1.000       1.000

 Residual Variances
    KIDIT_M            0.613       0.199      0.000       0.292       0.992      *


WITHIN-LEVEL R-SQUARE FOR CLUSTER 10

                                Posterior  One-Tailed         95% C.I.
    Variable        Estimate       S.D.      P-Value   Lower 2.5%  Upper 2.5%

    KIDIT_M            0.387       0.199      0.000       0.008       0.708


WITHIN-LEVEL STANDARDIZED MODEL RESULTS FOR CLUSTER 30


STDYX Standardization

                                Posterior  One-Tailed         95% C.I.
                    Estimate       S.D.      P-Value   Lower 2.5%  Upper 2.5%  Significance
 BETA1_J | KIDIT_M ON
    SUMME_R            0.829       0.109      0.000       0.515       0.932      *

 Means
    SUMME_R           -0.032       0.063      0.315      -0.154       0.091

 Variances
    SUMME_R            1.000       0.000      0.000       1.000       1.000

 Residual Variances
    KIDIT_M            0.313       0.151      0.000       0.131       0.733      *


WITHIN-LEVEL R-SQUARE FOR CLUSTER 30

                                Posterior  One-Tailed         95% C.I.
    Variable        Estimate       S.D.      P-Value   Lower 2.5%  Upper 2.5%

    KIDIT_M            0.687       0.151      0.000       0.265       0.869


WITHIN-LEVEL STANDARDIZED MODEL RESULTS FOR CLUSTER 19


STDYX Standardization

                                Posterior  One-Tailed         95% C.I.
                    Estimate       S.D.      P-Value   Lower 2.5%  Upper 2.5%  Significance
 BETA1_J | KIDIT_M ON
    SUMME_R            0.914       0.045      0.000       0.790       0.963      *

 Means
    SUMME_R           -0.032       0.063      0.315      -0.154       0.091

 Variances
    SUMME_R            1.000       0.000      0.000       1.000       1.000

 Residual Variances
    KIDIT_M            0.165       0.078      0.000       0.073       0.375      *


WITHIN-LEVEL R-SQUARE FOR CLUSTER 19

                                Posterior  One-Tailed         95% C.I.
    Variable        Estimate       S.D.      P-Value   Lower 2.5%  Upper 2.5%

    KIDIT_M            0.835       0.078      0.000       0.623       0.927


WITHIN-LEVEL STANDARDIZED MODEL RESULTS FOR CLUSTER 33


STDYX Standardization

                                Posterior  One-Tailed         95% C.I.
                    Estimate       S.D.      P-Value   Lower 2.5%  Upper 2.5%  Significance
 BETA1_J | KIDIT_M ON
    SUMME_R            0.775       0.153      0.004       0.334       0.911      *

 Means
    SUMME_R           -0.032       0.063      0.315      -0.154       0.091

 Variances
    SUMME_R            1.000       0.000      0.000       1.000       1.000

 Residual Variances
    KIDIT_M            0.400       0.187      0.000       0.170       0.886      *


WITHIN-LEVEL R-SQUARE FOR CLUSTER 33

                                Posterior  One-Tailed         95% C.I.
    Variable        Estimate       S.D.      P-Value   Lower 2.5%  Upper 2.5%

    KIDIT_M            0.600       0.187      0.000       0.112       0.830


WITHIN-LEVEL STANDARDIZED MODEL RESULTS FOR CLUSTER 26


STDYX Standardization

                                Posterior  One-Tailed         95% C.I.
                    Estimate       S.D.      P-Value   Lower 2.5%  Upper 2.5%  Significance
 BETA1_J | KIDIT_M ON
    SUMME_R            0.815       0.061      0.000       0.651       0.888      *

 Means
    SUMME_R           -0.032       0.063      0.315      -0.154       0.091

 Variances
    SUMME_R            1.000       0.000      0.000       1.000       1.000

 Residual Variances
    KIDIT_M            0.336       0.093      0.000       0.212       0.576      *


WITHIN-LEVEL R-SQUARE FOR CLUSTER 26

                                Posterior  One-Tailed         95% C.I.
    Variable        Estimate       S.D.      P-Value   Lower 2.5%  Upper 2.5%

    KIDIT_M            0.664       0.093      0.000       0.424       0.788


WITHIN-LEVEL STANDARDIZED MODEL RESULTS FOR CLUSTER 20


STDYX Standardization

                                Posterior  One-Tailed         95% C.I.
                    Estimate       S.D.      P-Value   Lower 2.5%  Upper 2.5%  Significance
 BETA1_J | KIDIT_M ON
    SUMME_R            0.860       0.069      0.000       0.653       0.929      *

 Means
    SUMME_R           -0.032       0.063      0.315      -0.154       0.091

 Variances
    SUMME_R            1.000       0.000      0.000       1.000       1.000

 Residual Variances
    KIDIT_M            0.261       0.107      0.000       0.137       0.573      *


WITHIN-LEVEL R-SQUARE FOR CLUSTER 20

                                Posterior  One-Tailed         95% C.I.
    Variable        Estimate       S.D.      P-Value   Lower 2.5%  Upper 2.5%

    KIDIT_M            0.739       0.107      0.000       0.426       0.863


WITHIN-LEVEL STANDARDIZED MODEL RESULTS FOR CLUSTER 6


STDYX Standardization

                                Posterior  One-Tailed         95% C.I.
                    Estimate       S.D.      P-Value   Lower 2.5%  Upper 2.5%  Significance
 BETA1_J | KIDIT_M ON
    SUMME_R            0.903       0.049      0.000       0.772       0.961      *

 Means
    SUMME_R           -0.032       0.063      0.315      -0.154       0.091

 Variances
    SUMME_R            1.000       0.000      0.000       1.000       1.000

 Residual Variances
    KIDIT_M            0.185       0.085      0.000       0.077       0.403      *


WITHIN-LEVEL R-SQUARE FOR CLUSTER 6

                                Posterior  One-Tailed         95% C.I.
    Variable        Estimate       S.D.      P-Value   Lower 2.5%  Upper 2.5%

    KIDIT_M            0.815       0.085      0.000       0.596       0.923


WITHIN-LEVEL STANDARDIZED MODEL RESULTS FOR CLUSTER 1


STDYX Standardization

                                Posterior  One-Tailed         95% C.I.
                    Estimate       S.D.      P-Value   Lower 2.5%  Upper 2.5%  Significance
 BETA1_J | KIDIT_M ON
    SUMME_R            0.876       0.043      0.000       0.764       0.929      *

 Means
    SUMME_R           -0.032       0.063      0.315      -0.154       0.091

 Variances
    SUMME_R            1.000       0.000      0.000       1.000       1.000

 Residual Variances
    KIDIT_M            0.233       0.073      0.000       0.136       0.416      *


WITHIN-LEVEL R-SQUARE FOR CLUSTER 1

                                Posterior  One-Tailed         95% C.I.
    Variable        Estimate       S.D.      P-Value   Lower 2.5%  Upper 2.5%

    KIDIT_M            0.767       0.073      0.000       0.584       0.863


WITHIN-LEVEL STANDARDIZED MODEL RESULTS FOR CLUSTER 2


STDYX Standardization

                                Posterior  One-Tailed         95% C.I.
                    Estimate       S.D.      P-Value   Lower 2.5%  Upper 2.5%  Significance
 BETA1_J | KIDIT_M ON
    SUMME_R            0.882       0.046      0.000       0.759       0.937      *

 Means
    SUMME_R           -0.032       0.063      0.315      -0.154       0.091

 Variances
    SUMME_R            1.000       0.000      0.000       1.000       1.000

 Residual Variances
    KIDIT_M            0.221       0.077      0.000       0.121       0.420      *


WITHIN-LEVEL R-SQUARE FOR CLUSTER 2

                                Posterior  One-Tailed         95% C.I.
    Variable        Estimate       S.D.      P-Value   Lower 2.5%  Upper 2.5%

    KIDIT_M            0.779       0.077      0.000       0.575       0.878


WITHIN-LEVEL STANDARDIZED MODEL RESULTS FOR CLUSTER 5


STDYX Standardization

                                Posterior  One-Tailed         95% C.I.
                    Estimate       S.D.      P-Value   Lower 2.5%  Upper 2.5%  Significance
 BETA1_J | KIDIT_M ON
    SUMME_R            0.707       0.194      0.012       0.131       0.864      *

 Means
    SUMME_R           -0.032       0.063      0.315      -0.154       0.091

 Variances
    SUMME_R            1.000       0.000      0.000       1.000       1.000

 Residual Variances
    KIDIT_M            0.500       0.194      0.000       0.253       0.974      *


WITHIN-LEVEL R-SQUARE FOR CLUSTER 5

                                Posterior  One-Tailed         95% C.I.
    Variable        Estimate       S.D.      P-Value   Lower 2.5%  Upper 2.5%

    KIDIT_M            0.500       0.194      0.000       0.025       0.746


WITHIN-LEVEL STANDARDIZED MODEL RESULTS FOR CLUSTER 16


STDYX Standardization

                                Posterior  One-Tailed         95% C.I.
                    Estimate       S.D.      P-Value   Lower 2.5%  Upper 2.5%  Significance
 BETA1_J | KIDIT_M ON
    SUMME_R            0.764       0.109      0.000       0.449       0.880      *

 Means
    SUMME_R           -0.032       0.063      0.315      -0.154       0.091

 Variances
    SUMME_R            1.000       0.000      0.000       1.000       1.000

 Residual Variances
    KIDIT_M            0.416       0.144      0.000       0.226       0.797      *


WITHIN-LEVEL R-SQUARE FOR CLUSTER 16

                                Posterior  One-Tailed         95% C.I.
    Variable        Estimate       S.D.      P-Value   Lower 2.5%  Upper 2.5%

    KIDIT_M            0.584       0.144      0.000       0.202       0.774


WITHIN-LEVEL STANDARDIZED MODEL RESULTS FOR CLUSTER 32


STDYX Standardization

                                Posterior  One-Tailed         95% C.I.
                    Estimate       S.D.      P-Value   Lower 2.5%  Upper 2.5%  Significance
 BETA1_J | KIDIT_M ON
    SUMME_R            0.807       0.125      0.004       0.480       0.918      *

 Means
    SUMME_R           -0.032       0.063      0.315      -0.154       0.091

 Variances
    SUMME_R            1.000       0.000      0.000       1.000       1.000

 Residual Variances
    KIDIT_M            0.349       0.157      0.000       0.157       0.764      *


WITHIN-LEVEL R-SQUARE FOR CLUSTER 32

                                Posterior  One-Tailed         95% C.I.
    Variable        Estimate       S.D.      P-Value   Lower 2.5%  Upper 2.5%

    KIDIT_M            0.651       0.157      0.000       0.232       0.842


WITHIN-LEVEL STANDARDIZED MODEL RESULTS FOR CLUSTER 23


STDYX Standardization

                                Posterior  One-Tailed         95% C.I.
                    Estimate       S.D.      P-Value   Lower 2.5%  Upper 2.5%  Significance
 BETA1_J | KIDIT_M ON
    SUMME_R            0.884       0.037      0.000       0.795       0.931      *

 Means
    SUMME_R           -0.032       0.063      0.315      -0.154       0.091

 Variances
    SUMME_R            1.000       0.000      0.000       1.000       1.000

 Residual Variances
    KIDIT_M            0.218       0.063      0.000       0.133       0.368      *


WITHIN-LEVEL R-SQUARE FOR CLUSTER 23

                                Posterior  One-Tailed         95% C.I.
    Variable        Estimate       S.D.      P-Value   Lower 2.5%  Upper 2.5%

    KIDIT_M            0.782       0.063      0.000       0.631       0.867


WITHIN-LEVEL STANDARDIZED MODEL RESULTS FOR CLUSTER 34


STDYX Standardization

                                Posterior  One-Tailed         95% C.I.
                    Estimate       S.D.      P-Value   Lower 2.5%  Upper 2.5%  Significance
 BETA1_J | KIDIT_M ON
    SUMME_R            0.769       0.148      0.003       0.330       0.898      *

 Means
    SUMME_R           -0.032       0.063      0.315      -0.154       0.091

 Variances
    SUMME_R            1.000       0.000      0.000       1.000       1.000

 Residual Variances
    KIDIT_M            0.409       0.179      0.000       0.193       0.891      *


WITHIN-LEVEL R-SQUARE FOR CLUSTER 34

                                Posterior  One-Tailed         95% C.I.
    Variable        Estimate       S.D.      P-Value   Lower 2.5%  Upper 2.5%

    KIDIT_M            0.591       0.179      0.000       0.109       0.807


TECHNICAL 1 OUTPUT


     PARAMETER SPECIFICATION FOR WITHIN


           NU
              SUMME_R       KIDIT_M
              ________      ________
                    0             0


           LAMBDA
              SUMME_R       KIDIT_M
              ________      ________
 SUMME_R            0             0
 KIDIT_M            0             0


           THETA
              SUMME_R       KIDIT_M
              ________      ________
 SUMME_R            0
 KIDIT_M            0             0


           ALPHA
              SUMME_R       KIDIT_M
              ________      ________
                    1             0


           BETA
              SUMME_R       KIDIT_M
              ________      ________
 SUMME_R            0             0
 KIDIT_M            0             0


           PSI
              SUMME_R       KIDIT_M
              ________      ________
 SUMME_R            2
 KIDIT_M            0             3


     PARAMETER SPECIFICATION FOR BETWEEN


           NU
              KIDIT_M
              ________
                    0


           LAMBDA
              BETA1_J       KIDIT_M
              ________      ________
 KIDIT_M            0             0


           THETA
              KIDIT_M
              ________
 KIDIT_M            0


           ALPHA
              BETA1_J       KIDIT_M
              ________      ________
                    4             5


           BETA
              BETA1_J       KIDIT_M
              ________      ________
 BETA1_J            0             0
 KIDIT_M            0             0


           PSI
              BETA1_J       KIDIT_M
              ________      ________
 BETA1_J            6
 KIDIT_M            7             8


     STARTING VALUES FOR WITHIN


           NU
              SUMME_R       KIDIT_M
              ________      ________
                0.000         0.000


           LAMBDA
              SUMME_R       KIDIT_M
              ________      ________
 SUMME_R        1.000         0.000
 KIDIT_M        0.000         1.000


           THETA
              SUMME_R       KIDIT_M
              ________      ________
 SUMME_R        0.000
 KIDIT_M        0.000         0.000


           ALPHA
              SUMME_R       KIDIT_M
              ________      ________
                0.000         0.000


           BETA
              SUMME_R       KIDIT_M
              ________      ________
 SUMME_R        0.000         0.000
 KIDIT_M        0.000         0.000


           PSI
              SUMME_R       KIDIT_M
              ________      ________
 SUMME_R        0.498
 KIDIT_M        0.000         0.498


     STARTING VALUES FOR BETWEEN


           NU
              KIDIT_M
              ________
                0.000


           LAMBDA
              BETA1_J       KIDIT_M
              ________      ________
 KIDIT_M        0.000         1.000


           THETA
              KIDIT_M
              ________
 KIDIT_M        0.000


           ALPHA
              BETA1_J       KIDIT_M
              ________      ________
                0.000         0.000


           BETA
              BETA1_J       KIDIT_M
              ________      ________
 BETA1_J        0.000         0.000
 KIDIT_M        0.000         0.000


           PSI
              BETA1_J       KIDIT_M
              ________      ________
 BETA1_J        1.000
 KIDIT_M        0.000         0.498


     PRIORS FOR ALL PARAMETERS            PRIOR MEAN      PRIOR VARIANCE     PRIOR STD. DEV.

     Parameter 1~N(0.000,infinity)           0.0000            infinity            infinity
     Parameter 2~IG(-1.000,0.000)          infinity            infinity            infinity
     Parameter 3~IG(-1.000,0.000)          infinity            infinity            infinity
     Parameter 4~N(0.000,infinity)           0.0000            infinity            infinity
     Parameter 5~N(0.000,infinity)           0.0000            infinity            infinity
     Parameter 6~IW(0.000,-3)              infinity            infinity            infinity
     Parameter 7~IW(0.000,-3)              infinity            infinity            infinity
     Parameter 8~IW(0.000,-3)              infinity            infinity            infinity


TECHNICAL 8 OUTPUT


   TECHNICAL 8 OUTPUT FOR BAYES ESTIMATION

     CHAIN    BSEED
     1        234
     2        982500

                     POTENTIAL       PARAMETER WITH
     ITERATION    SCALE REDUCTION      HIGHEST PSR
     100              1.023               2
     200              1.006               1
     300              1.008               6
     400              1.002               5
     500              1.001               3
     600              1.001               7
     700              1.001               2
     800              1.001               5
     900              1.005               5
     1000             1.004               5
     1100             1.004               5
     1200             1.003               5
     1300             1.004               3
     1400             1.004               3
     1500             1.004               3
     1600             1.004               3
     1700             1.001               4
     1800             1.001               4
     1900             1.001               1
     2000             1.000               1
     2100             1.001               1
     2200             1.001               1
     2300             1.002               1
     2400             1.001               1
     2500             1.001               1
     2600             1.001               1
     2700             1.001               7
     2800             1.000               7
     2900             1.000               6
     3000             1.001               3
     3100             1.001               3
     3200             1.000               1
     3300             1.000               1
     3400             1.000               1
     3500             1.001               1
     3600             1.002               1
     3700             1.002               1
     3800             1.001               1
     3900             1.001               1
     4000             1.001               1
     4100             1.001               1
     4200             1.000               1
     4300             1.000               1
     4400             1.000               1
     4500             1.000               1
     4600             1.000               1
     4700             1.000               2
     4800             1.000               1
     4900             1.000               1
     5000             1.000               7


PLOT INFORMATION

The following plots are available:

  Histograms (sample values)
  Scatterplots (sample values)
  Between-level histograms (sample values, sample means/variances)
  Between-level scatterplots (sample values, sample means/variances)
  Bayesian posterior parameter distributions
  Bayesian posterior parameter trace plots
  Bayesian autocorrelation plots

DIAGRAM INFORMATION

  Mplus diagrams are currently not available for multilevel analysis.
  No diagram output was produced.


     Beginning Time:  15:05:54
        Ending Time:  15:08:04
       Elapsed Time:  00:02:10


MUTHEN & MUTHEN
3463 Stoner Ave.
Los Angeles, CA  90066

Tel: (310) 391-9971
Fax: (310) 391-8971
Web: www.StatModel.com
Support: Support@StatModel.com

Copyright (c) 1998-2019 Muthen & Muthen
