# Supplementary material for: Absolute and Relative Judgment Accuracy: Early Childhood Teachers' Competence to Evaluate Children's Mathematical Skills
Source: Front Psychol. 2021 Oct 18;12:701730. doi: 10.3389/fpsyg.2021.701730 (PMC8558252; doi:10.3389/fpsyg.2021.701730)
Supplement: Supplementary file 1 [file Data_Sheet_1.zip › data sheet 1 GH/Diagnostic_Accuracy_Analysis/Model1/Imputation/Check/datasets1a13.dat]

    -0.406     -0.304 17
     0.215     -0.304 17
     0.495     -0.053 17
    -1.439     -1.056 24
    -1.022     -1.224 24
     0.280     -0.137 24
    -1.803     -0.973 36
    -1.647      0.345 36
    -1.796     -1.451 36
     1.122      1.368 39
     0.215      0.281 39
     0.979      0.950 39
     0.415     -1.056  4
     0.186     -0.639  4
     0.140     -0.639  4
    -1.143     -1.056  4
    -0.019      0.580 35
    -0.079     -1.030 35
     0.186     -0.618 35
    -0.157     -1.140 35
    -1.439     -0.471 11
    -1.855     -1.140 11
    -1.595     -1.140 11
    -0.241     -1.056 11
    -1.387     -1.140 11
     1.245      0.950 25
     0.488     -0.304 25
     0.863      1.368 25
     1.061      0.950 25
    -0.673      0.281 25
    -0.709     -0.722 29
    -0.283      0.365 29
     1.242      0.197 29
     0.102     -0.053 29
     1.143      0.699 29
     1.743      2.371 15
     1.074      1.033 15
     1.361      1.535 15
     1.743      1.618 15
     1.699      1.702 15
     0.828      0.615  9
    -1.005     -1.056  9
     0.140      0.030  9
     0.645     -0.137  9
     1.378      0.950  9
    -1.149     -1.386 37
    -0.252     -1.140 37
    -1.398     -1.056 37
    -0.103     -0.388 37
    -0.003     -0.618 37
     1.149     -0.889 21
     0.692     -0.388 21
     1.195      1.869 21
     1.240      0.448 21
     1.240      0.782 21
     1.149      0.699 13
     1.515      1.451 13
     1.332      2.036 13
    -0.959     -0.555 13
     1.103      0.448 13
     1.424      2.203 13
    -0.252      0.030 22
    -0.358      0.365 22
    -0.549     -0.973 22
    -1.217     -0.471 22
    -1.026      0.615 22
    -1.699     -0.806 22
    -0.072      0.114 38
    -0.788     -1.056 38
    -0.835     -0.973 38
    -0.174      0.448 38
    -0.800     -1.224 38
    -0.272     -1.056 38
     1.046      1.869 14
     0.326     -0.137 14
     0.240      0.197 14
     0.135      0.281 14
     1.572      2.454 14
     1.354      1.702 14
     0.692      0.950  3
    -0.053      0.615  3
    -0.750     -0.973  3
     0.406      1.284  3
    -1.551     -0.889  3
    -1.647     -0.722  3
    -0.835     -0.304  3
     0.828      0.782 18
     0.461      0.197 18
    -1.555     -1.140 18
    -1.204     -0.889 18
     1.195      1.535 18
     1.469      1.702 18
    -1.418     -0.973 18
     0.874      0.950  8
     1.011      0.365  8
     1.469      1.200  8
     0.324     -0.722  8
     0.965      0.030  8
     0.370     -0.053  8
     0.782     -0.053  8
     1.354      1.702 12
    -2.310     -1.140 12
    -0.200      0.448 12
     1.299      1.953 12
    -0.827     -0.889 12
     0.874      1.368 12
    -0.984      0.281 12
     0.894     -1.140 31
     0.692     -0.889 31
     1.195     -0.973 31
     1.332      0.197 31
     1.149     -0.639 31
     1.011     -0.973 31
     1.361     -0.806 31
     1.361     -0.555 31
    -0.003     -0.304  7
     0.645      0.866  7
    -0.883     -0.639  7
     0.097      0.197  7
     0.931      0.782  7
     0.993      1.451  7
    -0.137     -0.388  7
    -0.053     -0.221  7
    -0.776     -1.056 27
    -1.418     -0.555 27
    -1.922     -1.056 27
    -1.509     -1.140 27
    -1.968     -1.140 27
    -0.547     -0.221 27
    -0.730     -0.973 27
    -0.892     -1.224 27
    -1.285     -1.140 28
     0.358     -0.053 28
    -1.345     -1.140 28
    -0.043     -0.555 28
    -0.984     -0.973 28
    -0.673     -1.056 28
    -0.501     -0.973 28
    -0.742     -0.722 28
     0.343     -0.806 10
     0.343     -1.056 10
     1.081     -0.221 10
     1.081     -0.053 10
     0.825     -0.053 10
     0.464     -0.555 10
     0.972      0.365 10
     0.464      1.117 10
    -0.010     -1.056 30
    -0.228     -1.140 30
    -0.883     -1.224 30
    -0.992     -1.224 30
     0.099     -0.722 30
    -1.101     -1.140 30
    -0.829     -0.973 30
     0.208     -1.056 30
    -1.830     -0.973 19
     0.599      0.281 19
     1.103     -0.137 19
    -1.234     -1.140 19
    -0.914     -1.224 19
     0.415     -0.053 19
     1.195      0.114 19
     0.874      0.114 19
     0.324     -0.304 19
     1.408      0.866 33
     1.081      0.782 33
     1.572      1.033 33
     1.299      0.699 33
     1.686      1.033 33
     1.541      1.618 33
     1.374      1.618 33
     0.535     -0.273 33
     1.299      0.448 33
     0.553      1.284 26
     1.057      1.786 26
    -0.730     -0.555 26
     0.782      1.702 26
    -0.310      0.615 26
     0.507      2.120 26
    -0.364     -0.471 26
    -1.143     -0.973 26
    -0.914     -0.555 26
    -2.272     -1.140 20
    -0.740     -1.140 20
    -0.740     -1.224 20
    -0.883     -1.056 20
    -1.360     -0.973 20
    -1.599     -1.140 20
    -0.406      0.365 20
    -1.647     -1.140 20
    -0.549     -0.806 20
     0.749     -0.639  6
    -0.449     -1.140  6
    -2.011     -1.224  6
     0.645     -0.722  6
    -1.429     -1.140  6
    -0.447     -0.973  6
    -1.074     -1.224  6
     1.165     -0.053  6
     0.592     -0.053  6
    -2.151     -1.224  1
    -1.509     -0.973  1
     0.310      1.117  1
    -1.097     -1.224  1
    -1.360     -1.140  1
    -1.647     -1.056  1
    -1.464     -1.056  1
    -0.501      0.615  1
     0.324      0.114  1
    -0.364      0.866  2
    -0.639      1.033  2
    -0.272      0.448  2
     0.278      0.030  2
     0.690      0.615  2
    -1.830     -0.889  2
     1.195      1.451  2
    -1.551     -0.328  2
    -1.143     -0.471  2
     0.186     -0.555  5
     0.553      0.950  5
    -0.135     -0.806  5
     0.278     -0.555  5
     0.232      0.030  5
     0.003     -0.806  5
    -0.135     -0.225  5
     0.140     -0.471  5
     0.324     -0.973  5
     0.874     -0.053  5
    -0.938     -1.345 16
     0.215      0.030 16
     1.313      1.451 16
     0.597      1.200 16
     0.645      0.950 16
    -0.750      1.284 16
     0.215      1.702 16
    -0.453      0.281 16
    -0.740     -0.806 16
     0.263      0.030 16
     0.358      0.197 32
     0.024     -0.025 32
    -0.310     -0.169 32
     1.074      1.033 32
    -0.215      0.813 32
    -0.310     -0.137 32
     0.215     -0.657 32
     0.740     -0.137 32
     0.788     -0.053 32
    -1.026     -1.946 32
    -1.051     -1.140 23
     0.232      0.114 23
    -1.005     -0.555 23
     0.920      1.535 23
    -0.868     -0.639 23
     0.690      1.117 23
    -1.372     -0.304 23
    -1.372     -0.388 23
     1.103      1.618 23
    -0.730      0.114 23
     0.049      1.786 34
    -0.189      1.284 34
     0.553      1.284 34
     0.140      2.203 34
     1.103      2.203 34
     0.645      1.618 34
     0.874      1.953 34
    -0.730      0.448 34
     1.057      1.535 34
     0.461      0.699 34
