# Supplementary material for: Absolute and Relative Judgment Accuracy: Early Childhood Teachers' Competence to Evaluate Children's Mathematical Skills
Source: Front Psychol. 2021 Oct 18;12:701730. doi: 10.3389/fpsyg.2021.701730 (PMC8558252; doi:10.3389/fpsyg.2021.701730)
Supplement: Supplementary file 1 [file Data_Sheet_1.zip › data sheet 1 GH/Diagnostic_Accuracy_Analysis/Model1/Imputation/Check/datasets1alist.dat]

datasets1a1.dat
datasets1a2.dat
datasets1a3.dat
datasets1a4.dat
datasets1a5.dat
datasets1a6.dat
datasets1a7.dat
datasets1a8.dat
datasets1a9.dat
datasets1a10.dat
datasets1a11.dat
datasets1a12.dat
datasets1a13.dat
datasets1a14.dat
datasets1a15.dat
datasets1a16.dat
datasets1a17.dat
datasets1a18.dat
datasets1a19.dat
datasets1a20.dat
