# Supplementary material for: Absolute and Relative Judgment Accuracy: Early Childhood Teachers' Competence to Evaluate Children's Mathematical Skills
Source: Front Psychol. 2021 Oct 18;12:701730. doi: 10.3389/fpsyg.2021.701730 (PMC8558252; doi:10.3389/fpsyg.2021.701730)
Supplement: Supplementary file 1 [file Data_Sheet_1.zip › data sheet 1 GH/Diagnostic_Accuracy_Analysis/Model1/Imputation/Check/model1_impu.out]

Mplus VERSION 8.3
MUTHEN & MUTHEN
02/17/2021   8:10 PM

INPUT INSTRUCTIONS

  TITLE:     Model 1 Imputation
  DATA:      FILE = dat_mbk0_kidit.txt;
  VARIABLE:

  names = alter_fk sum_fw sum_md sum_pw kidit_m summe_r erz_id;
  usev = summe_r kidit_m ;

  within = summe_r;

  missing = all(-999);
  cluster = erz_id;

  DATA IMPUTATION:
  IMPUTE = kidit_m summe_r;
  NDATASETS = 20;
  SAVE = datasets1a*.dat;

  ANALYSIS:
  TYPE = TWOLEVEL RANDOM;
  ESTIMATOR = MLR;

  model:
  %within%
  beta1_j | kidit_m on summe_r;
  [summe_r];

  %between%
  kidit_m with beta1_j;

  output: tech8;


INPUT READING TERMINATED NORMALLY


Model 1 Imputation

SUMMARY OF ANALYSIS

Number of groups                                                 1
Average number of observations                                 268

Number of replications
    Requested                                                   20
    Completed                                                   20

Number of dependent variables                                    1
Number of independent variables                                  1
Number of continuous latent variables                            1

Observed dependent variables

  Continuous
   KIDIT_M

Observed independent variables
   SUMME_R

Continuous latent variables
   BETA1_J

Variables with special functions

  Cluster variable      ERZ_ID

  Within variables
   SUMME_R


Variables used for imputation

  Variables imputed as continuous
   KIDIT_M     SUMME_R


Estimator                                                      MLR
Information matrix                                        OBSERVED
Maximum number of iterations                                   100
Convergence criterion                                    0.100D-05
Maximum number of EM iterations                                500
Convergence criteria for the EM algorithm
  Loglikelihood change                                   0.100D-02
  Relative loglikelihood change                          0.100D-05
  Derivative                                             0.100D-03
Minimum variance                                         0.100D-03
Maximum number of steepest descent iterations                   20
Maximum number of iterations for H1                           2000
Convergence criterion for H1                             0.100D-03
Optimization algorithm                                         EMA
Specifications for Bayesian Estimation
  Point estimate                                            MEDIAN
  Number of Markov chain Monte Carlo (MCMC) chains               2
  Random seed for the first chain                                0
  Starting value information                           UNPERTURBED
  Algorithm used for Markov chain Monte Carlo           GIBBS(PX1)
  Convergence criterion                                  0.500D-01
  Maximum number of iterations                               50000
  K-th iteration used for thinning                               1
Specifications for Data Imputation
  Number of imputed data sets                                   20
  H1 imputation model type                              COVARIANCE
  Iteration intervals for thinning                             100

Input data file(s)
  dat_mbk0_kidit.txt
Input data format  FREE


SUMMARY OF DATA FOR THE FIRST DATA SET

     Number of missing data patterns             1
     Number of clusters                         39

     Average cluster size        6.872

     Estimated Intraclass Correlations for the Y Variables

                Intraclass              Intraclass              Intraclass
     Variable  Correlation   Variable  Correlation   Variable  Correlation

     KIDIT_M      0.239      SUMME_R      0.000


SUMMARY OF MISSING DATA PATTERNS FOR THE FIRST DATA SET


     MISSING DATA PATTERNS (x = not missing)

           1
 KIDIT_M   x
 SUMME_R   x


     MISSING DATA PATTERN FREQUENCIES

    Pattern   Frequency
          1         268


COVARIANCE COVERAGE OF DATA FOR THE FIRST DATA SET

Minimum covariance coverage value   0.100


     PROPORTION OF DATA PRESENT


           Covariance Coverage
              KIDIT_M       SUMME_R
              ________      ________
 KIDIT_M        1.000
 SUMME_R        1.000         1.000


SAMPLE STATISTICS

NOTE:  The sample statistics for within and between refer to the
       maximum-likelihood estimated within and between covariance
       matrices, respectively.

NOTE:  These are average results over 20 data sets.


     ESTIMATED SAMPLE STATISTICS FOR WITHIN


           Means
              KIDIT_M       SUMME_R
              ________      ________
                0.000        -0.024


           Covariances
              KIDIT_M       SUMME_R
              ________      ________
 KIDIT_M        0.784
 SUMME_R        0.718         0.975


           Correlations
              KIDIT_M       SUMME_R
              ________      ________
 KIDIT_M        1.000
 SUMME_R        0.822         1.000


     ESTIMATED SAMPLE STATISTICS FOR BETWEEN


           Means
              KIDIT_M       SUMME_R
              ________      ________
                0.001         0.000


           Covariances
              KIDIT_M       SUMME_R
              ________      ________
 KIDIT_M        0.249
 SUMME_R        0.000         0.000


           Correlations
              KIDIT_M       SUMME_R
              ________      ________
 KIDIT_M        1.000
 SUMME_R        0.000         0.000


UNIVARIATE SAMPLE STATISTICS


     UNIVARIATE HIGHER-ORDER MOMENT DESCRIPTIVE STATISTICS

         Variable/         Mean/     Skewness/   Minimum/ % with                Percentiles
        Sample Size      Variance    Kurtosis    Maximum  Min/Max      20%/60%    40%/80%    Median

     KIDIT_M               0.000      -0.271      -2.310    0.38%      -0.992     -0.241      0.140
             263.000       0.996      -0.975       1.743    0.76%       0.358      1.011
     SUMME_R               0.000       0.545      -1.224    4.37%      -1.056     -0.555     -0.137
             252.000       0.996      -0.858       2.454    0.40%       0.114      0.950


MODEL FIT INFORMATION

Number of Free Parameters                        8

Loglikelihood

    H0 Value

        Mean                              -607.339
        Std Dev                              4.257
        Number of successful computations       20

             Proportions                   Percentiles
        Expected    Observed         Expected       Observed
           0.990       0.950         -617.243       -617.913
           0.980       0.950         -616.082       -617.913
           0.950       0.900         -614.342       -617.913
           0.900       0.900         -612.795       -617.913
           0.800       0.800         -610.922       -611.290
           0.700       0.750         -609.571       -609.002
           0.500       0.550         -607.339       -605.855
           0.300       0.350         -605.106       -604.977
           0.200       0.200         -603.756       -604.613
           0.100       0.100         -601.882       -603.305
           0.050       0.000         -600.336       -601.606
           0.020       0.000         -598.595       -601.606
           0.010       0.000         -597.435       -601.606

Information Criteria

    Akaike (AIC)

        Mean                              1230.677
        Std Dev                              8.515
        Number of successful computations       20

             Proportions                   Percentiles
        Expected    Observed         Expected       Observed
           0.990       1.000         1210.869       1216.964
           0.980       1.000         1213.190       1216.964
           0.950       1.000         1216.671       1216.964
           0.900       0.900         1219.765       1216.964
           0.800       0.800         1223.511       1222.610
           0.700       0.650         1226.212       1225.804
           0.500       0.450         1230.677       1227.392
           0.300       0.250         1235.143       1233.831
           0.200       0.200         1237.844       1236.821
           0.100       0.100         1241.590       1238.580
           0.050       0.100         1244.684       1246.391
           0.020       0.050         1248.164       1246.391
           0.010       0.050         1250.486       1246.391

    Bayesian (BIC)

        Mean                              1259.405
        Std Dev                              8.515
        Number of successful computations       20

             Proportions                   Percentiles
        Expected    Observed         Expected       Observed
           0.990       1.000         1239.597       1245.692
           0.980       1.000         1241.918       1245.692
           0.950       1.000         1245.399       1245.692
           0.900       0.900         1248.493       1245.692
           0.800       0.800         1252.239       1251.338
           0.700       0.650         1254.940       1254.532
           0.500       0.450         1259.405       1256.120
           0.300       0.250         1263.871       1262.559
           0.200       0.200         1266.571       1265.549
           0.100       0.100         1270.318       1267.308
           0.050       0.100         1273.411       1275.119
           0.020       0.050         1276.892       1275.119
           0.010       0.050         1279.214       1275.119

    Sample-Size Adjusted BIC (n* = (n + 2) / 24)

        Mean                              1234.040
        Std Dev                              8.515
        Number of successful computations       20

             Proportions                   Percentiles
        Expected    Observed         Expected       Observed
           0.990       1.000         1214.232       1220.327
           0.980       1.000         1216.553       1220.327
           0.950       1.000         1220.034       1220.327
           0.900       0.900         1223.128       1220.327
           0.800       0.800         1226.874       1225.973
           0.700       0.650         1229.575       1229.167
           0.500       0.450         1234.040       1230.755
           0.300       0.250         1238.506       1237.194
           0.200       0.200         1241.206       1240.184
           0.100       0.100         1244.953       1241.943
           0.050       0.100         1248.047       1249.754
           0.020       0.050         1251.527       1249.754
           0.010       0.050         1253.849       1249.754


MODEL RESULTS

                                                    Two-Tailed   Rate of
                    Estimate       S.E.  Est./S.E.    P-Value    Missing

Within Level

 Means
    SUMME_R           -0.024      0.119     -0.203      0.839      0.004

 Variances
    SUMME_R            0.975      0.102      9.587      0.000      0.007

 Residual Variances
    KIDIT_M            0.229      0.029      7.810      0.000      0.146

Between Level

 KIDIT_M  WITH
    BETA1_J           -0.053      0.037     -1.424      0.154      0.025

 Means
    KIDIT_M            0.034      0.089      0.385      0.700      0.005
    BETA1_J            0.716      0.063     11.314      0.000      0.034

 Variances
    KIDIT_M            0.231      0.058      3.971      0.000      0.019
    BETA1_J            0.045      0.026      1.743      0.081      0.145


QUALITY OF NUMERICAL RESULTS

     Average Condition Number for the Information Matrix      0.114E-01
       (ratio of smallest to largest eigenvalue)


TECHNICAL 1 OUTPUT


     PARAMETER SPECIFICATION FOR WITHIN


           NU
              KIDIT_M       SUMME_R
              ________      ________
                    0             0


           LAMBDA
              KIDIT_M       SUMME_R
              ________      ________
 KIDIT_M            0             0
 SUMME_R            0             0


           THETA
              KIDIT_M       SUMME_R
              ________      ________
 KIDIT_M            0
 SUMME_R            0             0


           ALPHA
              KIDIT_M       SUMME_R
              ________      ________
                    0             1


           BETA
              KIDIT_M       SUMME_R
              ________      ________
 KIDIT_M            0             0
 SUMME_R            0             0


           PSI
              KIDIT_M       SUMME_R
              ________      ________
 KIDIT_M            2
 SUMME_R            0             3


     PARAMETER SPECIFICATION FOR BETWEEN


           NU
              KIDIT_M
              ________
                    0


           LAMBDA
              BETA1_J       KIDIT_M
              ________      ________
 KIDIT_M            0             0


           THETA
              KIDIT_M
              ________
 KIDIT_M            0


           ALPHA
              BETA1_J       KIDIT_M
              ________      ________
                    4             5


           BETA
              BETA1_J       KIDIT_M
              ________      ________
 BETA1_J            0             0
 KIDIT_M            0             0


           PSI
              BETA1_J       KIDIT_M
              ________      ________
 BETA1_J            6
 KIDIT_M            7             8


     STARTING VALUES FOR WITHIN


           NU
              KIDIT_M       SUMME_R
              ________      ________
                0.000         0.000


           LAMBDA
              KIDIT_M       SUMME_R
              ________      ________
 KIDIT_M        1.000         0.000
 SUMME_R        0.000         1.000


           THETA
              KIDIT_M       SUMME_R
              ________      ________
 KIDIT_M        0.000
 SUMME_R        0.000         0.000


           ALPHA
              KIDIT_M       SUMME_R
              ________      ________
                0.000         0.000


           BETA
              KIDIT_M       SUMME_R
              ________      ________
 KIDIT_M        0.000         0.000
 SUMME_R        0.000         0.000


           PSI
              KIDIT_M       SUMME_R
              ________      ________
 KIDIT_M        0.498
 SUMME_R        0.000         0.498


     STARTING VALUES FOR BETWEEN


           NU
              KIDIT_M
              ________
                0.000


           LAMBDA
              BETA1_J       KIDIT_M
              ________      ________
 KIDIT_M        0.000         1.000


           THETA
              KIDIT_M
              ________
 KIDIT_M        0.000


           ALPHA
              BETA1_J       KIDIT_M
              ________      ________
                0.000         0.000


           BETA
              BETA1_J       KIDIT_M
              ________      ________
 BETA1_J        0.000         0.000
 KIDIT_M        0.000         0.000


           PSI
              BETA1_J       KIDIT_M
              ________      ________
 BETA1_J        1.000
 KIDIT_M        0.000         0.498


TECHNICAL 8 OUTPUT


   TECHNICAL 8 OUTPUT FOR BAYES ESTIMATION

     CHAIN    BSEED
     1        0
     2        285380

                     POTENTIAL       PARAMETER WITH
     ITERATION    SCALE REDUCTION      HIGHEST PSR
     100              1.174               1
     200              1.007               1


   E STEP  ITER  LOGLIKELIHOOD    ABS CHANGE   REL CHANGE  ALGORITHM
              1 -0.70989827D+03    0.0000000    0.0000000  EM
              2 -0.61907969D+03   90.8185742    0.1279318  EM
              3 -0.60929203D+03    9.7876590    0.0158100  EM
              4 -0.60718632D+03    2.1057096    0.0034560  EM
              5 -0.60636682D+03    0.8195048    0.0013497  EM
              6 -0.60591546D+03    0.4513605    0.0007444  EM
              7 -0.60563149D+03    0.2839711    0.0004687  EM
              8 -0.60544078D+03    0.1907018    0.0003149  EM
              9 -0.60530742D+03    0.1333618    0.0002203  EM
             10 -0.60521147D+03    0.0959511    0.0001585  EM
             11 -0.60514095D+03    0.0705237    0.0001165  EM
             12 -0.60508824D+03    0.0527121    0.0000871  EM
             13 -0.60504830D+03    0.0399395    0.0000660  EM
             14 -0.60501769D+03    0.0306055    0.0000506  EM
             15 -0.60499401D+03    0.0236782    0.0000391  EM
             16 -0.60497554D+03    0.0184690    0.0000305  EM
             17 -0.60496104D+03    0.0145080    0.0000240  EM
             18 -0.60494957D+03    0.0114672    0.0000190  EM
             19 -0.60494046D+03    0.0091127    0.0000151  EM
             20 -0.60493318D+03    0.0072761    0.0000120  EM
             21 -0.60492735D+03    0.0058343    0.0000096  EM
             22 -0.60492265D+03    0.0046957    0.0000078  EM
             23 -0.60491886D+03    0.0037920    0.0000063  EM
             24 -0.60491579D+03    0.0030713    0.0000051  EM
             25 -0.60491329D+03    0.0024943    0.0000041  EM
             26 -0.60491126D+03    0.0020305    0.0000034  EM
             27 -0.60490961D+03    0.0016565    0.0000027  EM
             28 -0.60490825D+03    0.0013541    0.0000022  EM
             29 -0.60490714D+03    0.0011088    0.0000018  EM
             30 -0.60490623D+03    0.0009093    0.0000015  EM
             31 -0.60490549D+03    0.0007469    0.0000012  EM
             32 -0.60490487D+03    0.0006142    0.0000010  EM
             33 -0.60490437D+03    0.0005057    0.0000008  EM
             34 -0.60490395D+03    0.0004168    0.0000007  EM
             35 -0.60490361D+03    0.0003438    0.0000006  EM
             36 -0.60490332D+03    0.0002839    0.0000005  EM
             37 -0.60490370D+03   -0.0003789   -0.0000006  FS
             38 -0.60490260D+03    0.0011027    0.0000018  EM
             39 -0.60490236D+03    0.0002406    0.0000004  EM
             40 -0.60490222D+03    0.0001356    0.0000002  EM
             41 -0.60490214D+03    0.0000844    0.0000001  EM
             42 -0.60490208D+03    0.0000539    0.0000001  EM
             43 -0.60490205D+03    0.0000353    0.0000001  EM
             44 -0.60490202D+03    0.0000239    0.0000000  EM
             45 -0.60490201D+03    0.0000166    0.0000000  EM
             46 -0.60490200D+03    0.0000120    0.0000000  EM
             47 -0.60490199D+03    0.0000089    0.0000000  EM
             48 -0.60490198D+03    0.0000068    0.0000000  EM
             49 -0.60490197D+03    0.0000053    0.0000000  EM
             50 -0.60490197D+03    0.0000042    0.0000000  EM
             51 -0.60490197D+03    0.0000034    0.0000000  EM
             52 -0.60490196D+03    0.0000027    0.0000000  EM
             53 -0.60490196D+03    0.0000022    0.0000000  EM
             54 -0.60490196D+03    0.0000018    0.0000000  EM
             55 -0.60490196D+03    0.0000015    0.0000000  EM
             56 -0.60490196D+03    0.0000013    0.0000000  EM
             57 -0.60490196D+03    0.0000010    0.0000000  EM
             58 -0.60490196D+03    0.0000009    0.0000000  EM
             59 -0.60490195D+03    0.0000007    0.0000000  EM
             60 -0.60490195D+03    0.0000006    0.0000000  EM
             61 -0.60490195D+03    0.0000005    0.0000000  EM
             62 -0.60490195D+03    0.0000004    0.0000000  EM
             63 -0.60490195D+03    0.0000003    0.0000000  EM
             64 -0.60490195D+03    0.0000003    0.0000000  EM
             65 -0.60490195D+03    0.0000002    0.0000000  EM
             66 -0.60490195D+03    0.0000002    0.0000000  EM
             67 -0.60490195D+03    0.0000002    0.0000000  EM
             68 -0.60490195D+03    0.0000001    0.0000000  EM
             69 -0.60490195D+03    0.0000001    0.0000000  EM
             70 -0.60490195D+03    0.0000001    0.0000000  EM
             71 -0.60490195D+03    0.0000001    0.0000000  EM
             72 -0.60490195D+03    0.0000001    0.0000000  EM
             73 -0.60490195D+03    0.0000001    0.0000000  EM
             74 -0.60490195D+03    0.0000000    0.0000000  EM
             75 -0.60490195D+03    0.0000000    0.0000000  EM


   TECHNICAL 8 OUTPUT FOR THE H1 MODEL


   E STEP  ITER  LOGLIKELIHOOD    ABS CHANGE   REL CHANGE  ALGORITHM
              1 -0.65300322D+03    0.0000000    0.0000000  EM
              2 -0.62229653D+03   30.7066921    0.0470238  EM
              3 -0.61334642D+03    8.9501065    0.0143824  EM
              4 -0.61141214D+03    1.9342825    0.0031537  EM
              5 -0.61101969D+03    0.3924503    0.0006419  EM
              6 -0.61093932D+03    0.0803661    0.0001315  EM
              7 -0.61092268D+03    0.0166388    0.0000272  EM
              8 -0.61091922D+03    0.0034637    0.0000057  EM
              9 -0.61091850D+03    0.0007227    0.0000012  EM
             10 -0.61091835D+03    0.0001509    0.0000002  EM
             11 -0.61091831D+03    0.0000315    0.0000001  EM


   E STEP  ITER  LOGLIKELIHOOD    ABS CHANGE   REL CHANGE  ALGORITHM
              1 -0.60578636D+03    0.0000000    0.0000000  EM
              2 -0.60573249D+03    0.0538718    0.0000889  EM
              3 -0.60571307D+03    0.0194173    0.0000321  EM
              4 -0.60570446D+03    0.0086157    0.0000142  EM
              5 -0.60570051D+03    0.0039412    0.0000065  EM
              6 -0.60569865D+03    0.0018655    0.0000031  EM
              7 -0.60569772D+03    0.0009334    0.0000015  EM
              8 -0.60569721D+03    0.0005068    0.0000008  EM
              9 -0.60569690D+03    0.0003050    0.0000005  EM
             10 -0.60569670D+03    0.0002040    0.0000003  EM
             11 -0.60569655D+03    0.0001493    0.0000002  EM
             12 -0.60569643D+03    0.0001163    0.0000002  EM
             13 -0.60569634D+03    0.0000943    0.0000002  EM
             14 -0.60569626D+03    0.0000782    0.0000001  EM
             15 -0.60569620D+03    0.0000657    0.0000001  EM
             16 -0.60569614D+03    0.0000555    0.0000001  EM
             17 -0.60569609D+03    0.0000471    0.0000001  EM
             18 -0.60569605D+03    0.0000400    0.0000001  EM
             19 -0.60569602D+03    0.0000340    0.0000001  EM
             20 -0.60569599D+03    0.0000289    0.0000000  EM
             21 -0.60569597D+03    0.0000246    0.0000000  EM
             22 -0.60569595D+03    0.0000209    0.0000000  EM
             23 -0.60569593D+03    0.0000178    0.0000000  EM
             24 -0.60569591D+03    0.0000151    0.0000000  EM
             25 -0.60569590D+03    0.0000129    0.0000000  EM
             26 -0.60569589D+03    0.0000109    0.0000000  EM
             27 -0.60569588D+03    0.0000093    0.0000000  EM
             28 -0.60569587D+03    0.0000079    0.0000000  EM
             29 -0.60569586D+03    0.0000067    0.0000000  EM
             30 -0.60569586D+03    0.0000057    0.0000000  EM
             31 -0.60569585D+03    0.0000048    0.0000000  EM
             32 -0.60569585D+03    0.0000041    0.0000000  EM
             33 -0.60569585D+03    0.0000035    0.0000000  EM
             34 -0.60569584D+03    0.0000030    0.0000000  EM
             35 -0.60569584D+03    0.0000025    0.0000000  EM
             36 -0.60569584D+03    0.0000021    0.0000000  EM
             37 -0.60569584D+03    0.0000018    0.0000000  EM
             38 -0.60569584D+03   -0.0000050    0.0000000  FS
             39 -0.60569597D+03   -0.0001283   -0.0000002  FS
             40 -0.60569589D+03    0.0000844    0.0000001  EM
             41 -0.60569586D+03    0.0000226    0.0000000  EM
             42 -0.60569585D+03    0.0000120    0.0000000  EM
             43 -0.60569584D+03    0.0000071    0.0000000  EM
             44 -0.60569584D+03    0.0000044    0.0000000  EM
             45 -0.60569584D+03    0.0000029    0.0000000  EM
             46 -0.60569583D+03    0.0000020    0.0000000  EM
             47 -0.60569583D+03    0.0000015    0.0000000  EM
             48 -0.60569583D+03    0.0000012    0.0000000  EM
             49 -0.60569583D+03    0.0000009    0.0000000  EM
             50 -0.60569583D+03    0.0000007    0.0000000  EM
             51 -0.60569583D+03    0.0000006    0.0000000  EM
             52 -0.60569583D+03    0.0000005    0.0000000  EM
             53 -0.60569583D+03    0.0000004    0.0000000  EM
             54 -0.60569583D+03    0.0000004    0.0000000  EM
             55 -0.60569583D+03    0.0000003    0.0000000  EM
             56 -0.60569583D+03    0.0000003    0.0000000  EM
             57 -0.60569583D+03    0.0000002    0.0000000  EM
             58 -0.60569583D+03    0.0000002    0.0000000  EM
             59 -0.60569583D+03    0.0000002    0.0000000  EM
             60 -0.60569583D+03    0.0000001    0.0000000  EM
             61 -0.60569583D+03    0.0000001    0.0000000  EM
             62 -0.60569583D+03    0.0000001    0.0000000  EM
             63 -0.60569583D+03    0.0000001    0.0000000  EM
             64 -0.60569583D+03    0.0000001    0.0000000  EM
             65 -0.60569583D+03    0.0000001    0.0000000  EM
             66 -0.60569583D+03    0.0000000    0.0000000  EM


   TECHNICAL 8 OUTPUT FOR THE H1 MODEL


   E STEP  ITER  LOGLIKELIHOOD    ABS CHANGE   REL CHANGE  ALGORITHM
              1 -0.65042197D+03    0.0000000    0.0000000  EM
              2 -0.62145533D+03   28.9666410    0.0445352  EM
              3 -0.61337006D+03    8.0852715    0.0130102  EM
              4 -0.61166950D+03    1.7005603    0.0027725  EM
              5 -0.61133124D+03    0.3382608    0.0005530  EM
              6 -0.61126346D+03    0.0677827    0.0001109  EM
              7 -0.61124977D+03    0.0136889    0.0000224  EM
              8 -0.61124700D+03    0.0027741    0.0000045  EM
              9 -0.61124643D+03    0.0005629    0.0000009  EM
             10 -0.61124632D+03    0.0001143    0.0000002  EM
             11 -0.61124629D+03    0.0000232    0.0000000  EM


   E STEP  ITER  LOGLIKELIHOOD    ABS CHANGE   REL CHANGE  ALGORITHM
              1 -0.61994999D+03    0.0000000    0.0000000  EM
              2 -0.61842435D+03    1.5256416    0.0024609  EM
              3 -0.61821482D+03    0.2095244    0.0003388  EM
              4 -0.61811856D+03    0.0962572    0.0001557  EM
              5 -0.61806417D+03    0.0543971    0.0000880  EM
              6 -0.61803118D+03    0.0329854    0.0000534  EM
              7 -0.61800985D+03    0.0213337    0.0000345  EM
              8 -0.61799514D+03    0.0147134    0.0000238  EM
              9 -0.61798436D+03    0.0107739    0.0000174  EM
             10 -0.61797605D+03    0.0083106    0.0000134  EM
             11 -0.61796936D+03    0.0066874    0.0000108  EM
             12 -0.61796380D+03    0.0055605    0.0000090  EM
             13 -0.61795906D+03    0.0047385    0.0000077  EM
             14 -0.61795495D+03    0.0041120    0.0000067  EM
             15 -0.61795134D+03    0.0036161    0.0000059  EM
             16 -0.61794812D+03    0.0032115    0.0000052  EM
             17 -0.61794525D+03    0.0028733    0.0000046  EM
             18 -0.61794267D+03    0.0025852    0.0000042  EM
             19 -0.61794033D+03    0.0023362    0.0000038  EM
             20 -0.61793821D+03    0.0021186    0.0000034  EM
             21 -0.61793628D+03    0.0019267    0.0000031  EM
             22 -0.61793453D+03    0.0017564    0.0000028  EM
             23 -0.61793292D+03    0.0016044    0.0000026  EM
             24 -0.61793146D+03    0.0014681    0.0000024  EM
             25 -0.61793011D+03    0.0013455    0.0000022  EM
             26 -0.61792888D+03    0.0012349    0.0000020  EM
             27 -0.61792774D+03    0.0011348    0.0000018  EM
             28 -0.61792670D+03    0.0010440    0.0000017  EM
             29 -0.61792574D+03    0.0009615    0.0000016  EM
             30 -0.61792485D+03    0.0008864    0.0000014  EM
             31 -0.61792403D+03    0.0008180    0.0000013  EM
             32 -0.61792328D+03    0.0007555    0.0000012  EM
             33 -0.61792258D+03    0.0006983    0.0000011  EM
             34 -0.61792193D+03    0.0006460    0.0000010  EM
             35 -0.61792133D+03    0.0005981    0.0000010  EM
             36 -0.61792078D+03    0.0005541    0.0000009  EM
             37 -0.61792027D+03    0.0005137    0.0000008  EM
             38 -0.61791979D+03    0.0004765    0.0000008  EM
             39 -0.61791935D+03    0.0004423    0.0000007  EM
             40 -0.61791894D+03    0.0004108    0.0000007  EM
             41 -0.61791855D+03    0.0003818    0.0000006  EM
             42 -0.61791820D+03    0.0003550    0.0000006  EM
             43 -0.61791787D+03    0.0003303    0.0000005  EM
             44 -0.61791756D+03    0.0003074    0.0000005  EM
             45 -0.61791728D+03    0.0002863    0.0000005  EM
             46 -0.61791701D+03    0.0002667    0.0000004  EM
             47 -0.61791676D+03    0.0002486    0.0000004  EM
             48 -0.61791653D+03    0.0002318    0.0000004  EM
             49 -0.61791631D+03    0.0002163    0.0000003  EM
             50 -0.61791611D+03    0.0002018    0.0000003  EM
             51 -0.61791592D+03    0.0001884    0.0000003  EM
             52 -0.61791575D+03    0.0001760    0.0000003  EM
             53 -0.61791558D+03    0.0001644    0.0000003  EM
             54 -0.61791543D+03    0.0001537    0.0000002  EM
             55 -0.61791528D+03    0.0001437    0.0000002  EM
             56 -0.61791515D+03    0.0001344    0.0000002  EM
             57 -0.61791502D+03    0.0001257    0.0000002  EM
             58 -0.61791491D+03    0.0001176    0.0000002  EM
             59 -0.61791480D+03    0.0001101    0.0000002  EM
             60 -0.61791469D+03    0.0001031    0.0000002  EM
             61 -0.61791460D+03    0.0000966    0.0000002  EM
             62 -0.61791451D+03    0.0000905    0.0000001  EM
             63 -0.61791442D+03    0.0000848    0.0000001  EM
             64 -0.61791434D+03    0.0000795    0.0000001  EM
             65 -0.61791427D+03    0.0000745    0.0000001  EM
             66 -0.61791420D+03    0.0000699    0.0000001  EM
             67 -0.61791413D+03    0.0000655    0.0000001  EM
             68 -0.61791407D+03    0.0000615    0.0000001  EM
             69 -0.61791401D+03    0.0000577    0.0000001  EM
             70 -0.61791396D+03    0.0000541    0.0000001  EM
             71 -0.61791391D+03    0.0000508    0.0000001  EM
             72 -0.61791386D+03    0.0000477    0.0000001  EM
             73 -0.61791381D+03    0.0000448    0.0000001  EM
             74 -0.61791377D+03    0.0000421    0.0000001  EM
             75 -0.61791373D+03    0.0000395    0.0000001  EM
             76 -0.61791370D+03    0.0000371    0.0000001  EM
             77 -0.61791366D+03    0.0000349    0.0000001  EM
             78 -0.61791363D+03    0.0000328    0.0000001  EM
             79 -0.61791360D+03    0.0000308    0.0000000  EM
             80 -0.61791357D+03    0.0000290    0.0000000  EM
             81 -0.61791354D+03    0.0000272    0.0000000  EM
             82 -0.61791352D+03    0.0000256    0.0000000  EM
             83 -0.61791349D+03    0.0000241    0.0000000  EM
             84 -0.61791347D+03    0.0000226    0.0000000  EM
             85 -0.61791345D+03    0.0000213    0.0000000  EM
             86 -0.61791343D+03    0.0000200    0.0000000  EM
             87 -0.61791341D+03    0.0000189    0.0000000  EM
             88 -0.61791339D+03    0.0000177    0.0000000  EM
             89 -0.61791337D+03    0.0000167    0.0000000  EM
             90 -0.61791336D+03    0.0000157    0.0000000  EM
             91 -0.61791334D+03    0.0000148    0.0000000  EM
             92 -0.61791333D+03    0.0000139    0.0000000  EM
             93 -0.61791332D+03    0.0000131    0.0000000  EM
             94 -0.61791330D+03    0.0000123    0.0000000  EM
             95 -0.61791329D+03    0.0000116    0.0000000  EM
             96 -0.61791328D+03    0.0000109    0.0000000  EM
             97 -0.61791327D+03    0.0000103    0.0000000  EM
             98 -0.61791326D+03    0.0000097    0.0000000  EM
             99 -0.61791325D+03    0.0000091    0.0000000  EM
            100 -0.61791324D+03    0.0000086    0.0000000  EM
            101 -0.61791324D+03    0.0000081    0.0000000  EM
            102 -0.61791323D+03    0.0000076    0.0000000  EM
            103 -0.61791322D+03    0.0000072    0.0000000  EM
            104 -0.61791321D+03    0.0000068    0.0000000  EM
            105 -0.61791321D+03    0.0000064    0.0000000  EM
            106 -0.61791320D+03    0.0000060    0.0000000  EM
            107 -0.61791320D+03    0.0000057    0.0000000  EM
            108 -0.61791319D+03    0.0000054    0.0000000  EM
            109 -0.61791319D+03    0.0000050    0.0000000  EM
            110 -0.61791318D+03    0.0000048    0.0000000  EM
            111 -0.61791310D+03    0.0000788    0.0000001  QN
            112 -0.61791310D+03    0.0000002    0.0000000  EM


   TECHNICAL 8 OUTPUT FOR THE H1 MODEL


   E STEP  ITER  LOGLIKELIHOOD    ABS CHANGE   REL CHANGE  ALGORITHM
              1 -0.65453401D+03    0.0000000    0.0000000  EM
              2 -0.62880603D+03   25.7279727    0.0393073  EM
              3 -0.62169275D+03    7.1132799    0.0113124  EM
              4 -0.62017079D+03    1.5219599    0.0024481  EM
              5 -0.61986167D+03    0.3091198    0.0004984  EM
              6 -0.61979852D+03    0.0631587    0.0001019  EM
              7 -0.61978551D+03    0.0130029    0.0000210  EM
              8 -0.61978283D+03    0.0026876    0.0000043  EM
              9 -0.61978227D+03    0.0005565    0.0000009  EM
             10 -0.61978215D+03    0.0001153    0.0000002  EM
             11 -0.61978213D+03    0.0000239    0.0000000  EM


   E STEP  ITER  LOGLIKELIHOOD    ABS CHANGE   REL CHANGE  ALGORITHM
              1 -0.60067944D+03    0.0000000    0.0000000  EM
              2 -0.60050397D+03    0.1754707    0.0002921  EM
              3 -0.60049582D+03    0.0081529    0.0000136  EM
              4 -0.60049232D+03    0.0035007    0.0000058  EM
              5 -0.60049008D+03    0.0022415    0.0000037  EM
              6 -0.60048848D+03    0.0015972    0.0000027  EM
              7 -0.60048727D+03    0.0012075    0.0000020  EM
              8 -0.60048633D+03    0.0009486    0.0000016  EM
              9 -0.60048556D+03    0.0007632    0.0000013  EM
             10 -0.60048494D+03    0.0006229    0.0000010  EM
             11 -0.60048443D+03    0.0005125    0.0000009  EM
             12 -0.60048400D+03    0.0004237    0.0000007  EM
             13 -0.60048365D+03    0.0003512    0.0000006  EM
             14 -0.60048336D+03    0.0002914    0.0000005  EM
             15 -0.60048312D+03    0.0002419    0.0000004  EM
             16 -0.60048292D+03    0.0002009    0.0000003  EM
             17 -0.60048275D+03    0.0001667    0.0000003  EM
             18 -0.60048261D+03    0.0001384    0.0000002  EM
             19 -0.60048250D+03    0.0001148    0.0000002  EM
             20 -0.60048240D+03    0.0000952    0.0000002  EM
             21 -0.60048232D+03    0.0000789    0.0000001  EM
             22 -0.60048226D+03    0.0000654    0.0000001  EM
             23 -0.60048220D+03    0.0000542    0.0000001  EM
             24 -0.60048216D+03    0.0000449    0.0000001  EM
             25 -0.60048212D+03    0.0000371    0.0000001  EM
             26 -0.60048209D+03    0.0000307    0.0000001  EM
             27 -0.60048207D+03    0.0000254    0.0000000  EM
             28 -0.60048205D+03    0.0000210    0.0000000  EM
             29 -0.60048203D+03    0.0000174    0.0000000  EM
             30 -0.60048201D+03    0.0000144    0.0000000  EM
             31 -0.60048200D+03    0.0000119    0.0000000  EM
             32 -0.60048199D+03    0.0000098    0.0000000  EM
             33 -0.60048198D+03    0.0000081    0.0000000  EM
             34 -0.60048198D+03    0.0000067    0.0000000  EM
             35 -0.60048197D+03    0.0000056    0.0000000  EM
             36 -0.60048197D+03   -0.0000013    0.0000000  FS
             37 -0.60048216D+03   -0.0001853   -0.0000003  FS
             38 -0.60048205D+03    0.0001123    0.0000002  EM
             39 -0.60048200D+03    0.0000412    0.0000001  EM
             40 -0.60048198D+03    0.0000219    0.0000000  EM
             41 -0.60048197D+03    0.0000126    0.0000000  EM
             42 -0.60048196D+03    0.0000076    0.0000000  EM
             43 -0.60048196D+03    0.0000047    0.0000000  EM
             44 -0.60048195D+03    0.0000031    0.0000000  EM
             45 -0.60048195D+03    0.0000022    0.0000000  EM
             46 -0.60048195D+03    0.0000015    0.0000000  EM
             47 -0.60048195D+03    0.0000012    0.0000000  EM
             48 -0.60048195D+03    0.0000009    0.0000000  EM
             49 -0.60048195D+03    0.0000007    0.0000000  EM
             50 -0.60048195D+03    0.0000006    0.0000000  EM
             51 -0.60048195D+03    0.0000004    0.0000000  EM
             52 -0.60048195D+03    0.0000004    0.0000000  EM
             53 -0.60048195D+03    0.0000003    0.0000000  EM
             54 -0.60048195D+03    0.0000002    0.0000000  EM
             55 -0.60048195D+03    0.0000002    0.0000000  EM
             56 -0.60048195D+03    0.0000002    0.0000000  EM
             57 -0.60048195D+03    0.0000001    0.0000000  EM
             58 -0.60048195D+03    0.0000001    0.0000000  EM
             59 -0.60048195D+03    0.0000001    0.0000000  EM
             60 -0.60048195D+03    0.0000001    0.0000000  EM
             61 -0.60048195D+03    0.0000001    0.0000000  EM
             62 -0.60048195D+03    0.0000001    0.0000000  EM


   TECHNICAL 8 OUTPUT FOR THE H1 MODEL


   E STEP  ITER  LOGLIKELIHOOD    ABS CHANGE   REL CHANGE  ALGORITHM
              1 -0.64714320D+03    0.0000000    0.0000000  EM
              2 -0.61739170D+03   29.7515039    0.0459736  EM
              3 -0.60906526D+03    8.3264318    0.0134865  EM
              4 -0.60731190D+03    1.7533684    0.0028788  EM
              5 -0.60696111D+03    0.3507904    0.0005776  EM
              6 -0.60689015D+03    0.0709552    0.0001169  EM
              7 -0.60687566D+03    0.0144865    0.0000239  EM
              8 -0.60687269D+03    0.0029695    0.0000049  EM
              9 -0.60687208D+03    0.0006096    0.0000010  EM
             10 -0.60687196D+03    0.0001252    0.0000002  EM
             11 -0.60687193D+03    0.0000257    0.0000000  EM


   E STEP  ITER  LOGLIKELIHOOD    ABS CHANGE   REL CHANGE  ALGORITHM
              1 -0.61164026D+03    0.0000000    0.0000000  EM
              2 -0.61123728D+03    0.4029860    0.0006589  EM
              3 -0.61118539D+03    0.0518894    0.0000849  EM
              4 -0.61116436D+03    0.0210332    0.0000344  EM
              5 -0.61115345D+03    0.0109089    0.0000178  EM
              6 -0.61114718D+03    0.0062693    0.0000103  EM
              7 -0.61114321D+03    0.0039647    0.0000065  EM
              8 -0.61114047D+03    0.0027449    0.0000045  EM
              9 -0.61113842D+03    0.0020478    0.0000034  EM
             10 -0.61113681D+03    0.0016126    0.0000026  EM
             11 -0.61113549D+03    0.0013160    0.0000022  EM
             12 -0.61113439D+03    0.0010981    0.0000018  EM
             13 -0.61113346D+03    0.0009288    0.0000015  EM
             14 -0.61113267D+03    0.0007921    0.0000013  EM
             15 -0.61113199D+03    0.0006790    0.0000011  EM
             16 -0.61113141D+03    0.0005840    0.0000010  EM
             17 -0.61113091D+03    0.0005035    0.0000008  EM
             18 -0.61113047D+03    0.0004348    0.0000007  EM
             19 -0.61113009D+03    0.0003760    0.0000006  EM
             20 -0.61112977D+03    0.0003254    0.0000005  EM
             21 -0.61112949D+03    0.0002820    0.0000005  EM
             22 -0.61112924D+03    0.0002445    0.0000004  EM
             23 -0.61112903D+03    0.0002122    0.0000003  EM
             24 -0.61112885D+03    0.0001843    0.0000003  EM
             25 -0.61112869D+03    0.0001602    0.0000003  EM
             26 -0.61112855D+03    0.0001392    0.0000002  EM
             27 -0.61112843D+03    0.0001211    0.0000002  EM
             28 -0.61112832D+03    0.0001054    0.0000002  EM
             29 -0.61112823D+03    0.0000918    0.0000002  EM
             30 -0.61112815D+03    0.0000800    0.0000001  EM
             31 -0.61112808D+03    0.0000697    0.0000001  EM
             32 -0.61112802D+03    0.0000608    0.0000001  EM
             33 -0.61112796D+03    0.0000530    0.0000001  EM
             34 -0.61112792D+03    0.0000462    0.0000001  EM
             35 -0.61112788D+03    0.0000404    0.0000001  EM
             36 -0.61112801D+03   -0.0001270   -0.0000002  FS
             37 -0.61112776D+03    0.0002475    0.0000004  EM
             38 -0.61112770D+03    0.0000588    0.0000001  EM
             39 -0.61112766D+03    0.0000342    0.0000001  EM
             40 -0.61112764D+03    0.0000216    0.0000000  EM
             41 -0.61112763D+03    0.0000139    0.0000000  EM
             42 -0.61112762D+03    0.0000091    0.0000000  EM
             43 -0.61112761D+03    0.0000060    0.0000000  EM
             44 -0.61112761D+03    0.0000040    0.0000000  EM
             45 -0.61112761D+03    0.0000028    0.0000000  EM
             46 -0.61112761D+03    0.0000020    0.0000000  EM
             47 -0.61112760D+03    0.0000014    0.0000000  EM
             48 -0.61112760D+03    0.0000011    0.0000000  EM
             49 -0.61112760D+03    0.0000008    0.0000000  EM
             50 -0.61112760D+03    0.0000006    0.0000000  EM
             51 -0.61112760D+03    0.0000005    0.0000000  EM
             52 -0.61112760D+03    0.0000004    0.0000000  EM
             53 -0.61112760D+03    0.0000003    0.0000000  EM
             54 -0.61112760D+03    0.0000003    0.0000000  EM
             55 -0.61112760D+03    0.0000002    0.0000000  EM
             56 -0.61112760D+03    0.0000002    0.0000000  EM
             57 -0.61112760D+03    0.0000002    0.0000000  EM
             58 -0.61112760D+03    0.0000002    0.0000000  EM
             59 -0.61112760D+03    0.0000001    0.0000000  EM
             60 -0.61112760D+03    0.0000001    0.0000000  EM
             61 -0.61112760D+03    0.0000001    0.0000000  EM
             62 -0.61112760D+03    0.0000001    0.0000000  EM
             63 -0.61112760D+03    0.0000001    0.0000000  EM
             64 -0.61112760D+03    0.0000001    0.0000000  EM
             65 -0.61112760D+03    0.0000001    0.0000000  EM
             66 -0.61112760D+03    0.0000001    0.0000000  EM
             67 -0.61112760D+03    0.0000000    0.0000000  EM
             68 -0.61112760D+03    0.0000000    0.0000000  EM
             69 -0.61112760D+03    0.0000000    0.0000000  EM
             70 -0.61112760D+03    0.0000000    0.0000000  EM
             71 -0.61112760D+03    0.0000000    0.0000000  EM


   TECHNICAL 8 OUTPUT FOR THE H1 MODEL


   E STEP  ITER  LOGLIKELIHOOD    ABS CHANGE   REL CHANGE  ALGORITHM
              1 -0.65203922D+03    0.0000000    0.0000000  EM
              2 -0.62473002D+03   27.3092089    0.0418828  EM
              3 -0.61719959D+03    7.5304252    0.0120539  EM
              4 -0.61562123D+03    1.5783625    0.0025573  EM
              5 -0.61530990D+03    0.3113266    0.0005057  EM
              6 -0.61524842D+03    0.0614824    0.0000999  EM
              7 -0.61523622D+03    0.0121998    0.0000198  EM
              8 -0.61523379D+03    0.0024266    0.0000039  EM
              9 -0.61523331D+03    0.0004832    0.0000008  EM
             10 -0.61523321D+03    0.0000962    0.0000002  EM


   E STEP  ITER  LOGLIKELIHOOD    ABS CHANGE   REL CHANGE  ALGORITHM
              1 -0.60560997D+03    0.0000000    0.0000000  EM
              2 -0.60551418D+03    0.0957898    0.0001582  EM
              3 -0.60548830D+03    0.0258780    0.0000427  EM
              4 -0.60547653D+03    0.0117709    0.0000194  EM
              5 -0.60547095D+03    0.0055760    0.0000092  EM
              6 -0.60546827D+03    0.0026840    0.0000044  EM
              7 -0.60546695D+03    0.0013165    0.0000022  EM
              8 -0.60546629D+03    0.0006623    0.0000011  EM
              9 -0.60546595D+03    0.0003449    0.0000006  EM
             10 -0.60546576D+03    0.0001879    0.0000003  EM
             11 -0.60546565D+03    0.0001083    0.0000002  EM
             12 -0.60546558D+03    0.0000666    0.0000001  EM
             13 -0.60546554D+03    0.0000437    0.0000001  EM
             14 -0.60546551D+03    0.0000306    0.0000001  EM
             15 -0.60546549D+03    0.0000225    0.0000000  EM
             16 -0.60546547D+03    0.0000173    0.0000000  EM
             17 -0.60546546D+03    0.0000136    0.0000000  EM
             18 -0.60546544D+03    0.0000110    0.0000000  EM
             19 -0.60546544D+03    0.0000090    0.0000000  EM
             20 -0.60546543D+03    0.0000074    0.0000000  EM
             21 -0.60546542D+03    0.0000061    0.0000000  EM
             22 -0.60546542D+03    0.0000051    0.0000000  EM
             23 -0.60546541D+03    0.0000043    0.0000000  EM
             24 -0.60546541D+03    0.0000036    0.0000000  EM
             25 -0.60546541D+03    0.0000030    0.0000000  EM
             26 -0.60546540D+03    0.0000025    0.0000000  EM
             27 -0.60546540D+03    0.0000021    0.0000000  EM
             28 -0.60546540D+03    0.0000018    0.0000000  EM
             29 -0.60546540D+03    0.0000015    0.0000000  EM
             30 -0.60546540D+03    0.0000012    0.0000000  EM
             31 -0.60546540D+03    0.0000010    0.0000000  EM
             32 -0.60546539D+03    0.0000009    0.0000000  EM
             33 -0.60546539D+03    0.0000007    0.0000000  EM
             34 -0.60546539D+03    0.0000006    0.0000000  EM
             35 -0.60546539D+03    0.0000005    0.0000000  EM
             36 -0.60546539D+03    0.0000004    0.0000000  EM
             37 -0.60546539D+03    0.0000004    0.0000000  EM
             38 -0.60546539D+03    0.0000003    0.0000000  EM
             39 -0.60546539D+03   -0.0000004    0.0000000  FS
             40 -0.60546540D+03   -0.0000121    0.0000000  FS
             41 -0.60546550D+03   -0.0000962   -0.0000002  FS
             42 -0.60546544D+03    0.0000599    0.0000001  EM
             43 -0.60546542D+03    0.0000186    0.0000000  EM
             44 -0.60546541D+03    0.0000107    0.0000000  EM
             45 -0.60546540D+03    0.0000066    0.0000000  EM
             46 -0.60546540D+03    0.0000042    0.0000000  EM
             47 -0.60546540D+03    0.0000027    0.0000000  EM
             48 -0.60546540D+03    0.0000018    0.0000000  EM
             49 -0.60546539D+03    0.0000013    0.0000000  EM
             50 -0.60546539D+03    0.0000009    0.0000000  EM
             51 -0.60546539D+03    0.0000007    0.0000000  EM
             52 -0.60546539D+03    0.0000005    0.0000000  EM
             53 -0.60546539D+03    0.0000004    0.0000000  EM
             54 -0.60546539D+03    0.0000003    0.0000000  EM
             55 -0.60546539D+03    0.0000003    0.0000000  EM
             56 -0.60546539D+03    0.0000002    0.0000000  EM
             57 -0.60546539D+03    0.0000002    0.0000000  EM
             58 -0.60546539D+03    0.0000002    0.0000000  EM
             59 -0.60546539D+03    0.0000001    0.0000000  EM
             60 -0.60546539D+03    0.0000001    0.0000000  EM
             61 -0.60546539D+03    0.0000001    0.0000000  EM
             62 -0.60546539D+03    0.0000001    0.0000000  EM
             63 -0.60546539D+03    0.0000001    0.0000000  EM
             64 -0.60546539D+03    0.0000001    0.0000000  EM
             65 -0.60546539D+03    0.0000000    0.0000000  EM


   TECHNICAL 8 OUTPUT FOR THE H1 MODEL


   E STEP  ITER  LOGLIKELIHOOD    ABS CHANGE   REL CHANGE  ALGORITHM
              1 -0.64877689D+03    0.0000000    0.0000000  EM
              2 -0.62024024D+03   28.5366485    0.0439853  EM
              3 -0.61259824D+03    7.6419947    0.0123210  EM
              4 -0.61105366D+03    1.5445834    0.0025214  EM
              5 -0.61075710D+03    0.2965579    0.0004853  EM
              6 -0.61069970D+03    0.0574035    0.0000940  EM
              7 -0.61068851D+03    0.0111922    0.0000183  EM
              8 -0.61068632D+03    0.0021888    0.0000036  EM
              9 -0.61068589D+03    0.0004285    0.0000007  EM
             10 -0.61068581D+03    0.0000839    0.0000001  EM


   E STEP  ITER  LOGLIKELIHOOD    ABS CHANGE   REL CHANGE  ALGORITHM
              1 -0.60602973D+03    0.0000000    0.0000000  EM
              2 -0.60589376D+03    0.1359676    0.0002244  EM
              3 -0.60588056D+03    0.0132006    0.0000218  EM
              4 -0.60587434D+03    0.0062213    0.0000103  EM
              5 -0.60587024D+03    0.0040977    0.0000068  EM
              6 -0.60586726D+03    0.0029838    0.0000049  EM
              7 -0.60586497D+03    0.0022900    0.0000038  EM
              8 -0.60586315D+03    0.0018165    0.0000030  EM
              9 -0.60586168D+03    0.0014710    0.0000024  EM
             10 -0.60586048D+03    0.0012063    0.0000020  EM
             11 -0.60585948D+03    0.0009964    0.0000016  EM
             12 -0.60585865D+03    0.0008265    0.0000014  EM
             13 -0.60585797D+03    0.0006870    0.0000011  EM
             14 -0.60585739D+03    0.0005716    0.0000009  EM
             15 -0.60585692D+03    0.0004757    0.0000008  EM
             16 -0.60585652D+03    0.0003959    0.0000007  EM
             17 -0.60585619D+03    0.0003293    0.0000005  EM
             18 -0.60585592D+03    0.0002738    0.0000005  EM
             19 -0.60585569D+03    0.0002275    0.0000004  EM
             20 -0.60585550D+03    0.0001889    0.0000003  EM
             21 -0.60585535D+03    0.0001568    0.0000003  EM
             22 -0.60585522D+03    0.0001301    0.0000002  EM
             23 -0.60585511D+03    0.0001078    0.0000002  EM
             24 -0.60585502D+03    0.0000894    0.0000001  EM
             25 -0.60585494D+03    0.0000740    0.0000001  EM
             26 -0.60585488D+03    0.0000613    0.0000001  EM
             27 -0.60585483D+03    0.0000507    0.0000001  EM
             28 -0.60585479D+03    0.0000420    0.0000001  EM
             29 -0.60585476D+03    0.0000347    0.0000001  EM
             30 -0.60585473D+03    0.0000287    0.0000000  EM
             31 -0.60585470D+03    0.0000237    0.0000000  EM
             32 -0.60585468D+03    0.0000196    0.0000000  EM
             33 -0.60585467D+03    0.0000162    0.0000000  EM
             34 -0.60585465D+03    0.0000134    0.0000000  EM
             35 -0.60585464D+03    0.0000110    0.0000000  EM
             36 -0.60585468D+03   -0.0000393   -0.0000001  FS
             37 -0.60585462D+03    0.0000590    0.0000001  EM
             38 -0.60585461D+03    0.0000142    0.0000000  EM
             39 -0.60585460D+03    0.0000075    0.0000000  EM
             40 -0.60585460D+03    0.0000042    0.0000000  EM
             41 -0.60585460D+03    0.0000025    0.0000000  EM
             42 -0.60585459D+03    0.0000014    0.0000000  EM
             43 -0.60585459D+03    0.0000009    0.0000000  EM
             44 -0.60585459D+03    0.0000005    0.0000000  EM
             45 -0.60585459D+03    0.0000003    0.0000000  EM
             46 -0.60585459D+03    0.0000002    0.0000000  EM
             47 -0.60585459D+03    0.0000001    0.0000000  EM
             48 -0.60585459D+03    0.0000001    0.0000000  EM
             49 -0.60585459D+03    0.0000001    0.0000000  EM
             50 -0.60585459D+03    0.0000001    0.0000000  EM


   TECHNICAL 8 OUTPUT FOR THE H1 MODEL


   E STEP  ITER  LOGLIKELIHOOD    ABS CHANGE   REL CHANGE  ALGORITHM
              1 -0.65028622D+03    0.0000000    0.0000000  EM
              2 -0.62101999D+03   29.2662268    0.0450051  EM
              3 -0.61283617D+03    8.1838230    0.0131780  EM
              4 -0.61112137D+03    1.7147910    0.0027981  EM
              5 -0.61078295D+03    0.3384215    0.0005538  EM
              6 -0.61071576D+03    0.0671980    0.0001100  EM
              7 -0.61070230D+03    0.0134506    0.0000220  EM
              8 -0.61069960D+03    0.0027032    0.0000044  EM
              9 -0.61069906D+03    0.0005442    0.0000009  EM
             10 -0.61069895D+03    0.0001097    0.0000002  EM
             11 -0.61069893D+03    0.0000221    0.0000000  EM


   E STEP  ITER  LOGLIKELIHOOD    ABS CHANGE   REL CHANGE  ALGORITHM
              1 -0.60338296D+03    0.0000000    0.0000000  EM
              2 -0.60332149D+03    0.0614642    0.0001019  EM
              3 -0.60331478D+03    0.0067189    0.0000111  EM
              4 -0.60331157D+03    0.0032069    0.0000053  EM
              5 -0.60330970D+03    0.0018659    0.0000031  EM
              6 -0.60330852D+03    0.0011808    0.0000020  EM
              7 -0.60330772D+03    0.0008000    0.0000013  EM
              8 -0.60330715D+03    0.0005736    0.0000010  EM
              9 -0.60330672D+03    0.0004298    0.0000007  EM
             10 -0.60330639D+03    0.0003326    0.0000006  EM
             11 -0.60330612D+03    0.0002632    0.0000004  EM
             12 -0.60330591D+03    0.0002115    0.0000004  EM
             13 -0.60330574D+03    0.0001717    0.0000003  EM
             14 -0.60330560D+03    0.0001403    0.0000002  EM
             15 -0.60330548D+03    0.0001152    0.0000002  EM
             16 -0.60330539D+03    0.0000948    0.0000002  EM
             17 -0.60330531D+03    0.0000782    0.0000001  EM
             18 -0.60330525D+03    0.0000645    0.0000001  EM
             19 -0.60330519D+03    0.0000533    0.0000001  EM
             20 -0.60330515D+03    0.0000441    0.0000001  EM
             21 -0.60330511D+03    0.0000364    0.0000001  EM
             22 -0.60330508D+03    0.0000301    0.0000000  EM
             23 -0.60330506D+03    0.0000249    0.0000000  EM
             24 -0.60330504D+03    0.0000206    0.0000000  EM
             25 -0.60330502D+03    0.0000170    0.0000000  EM
             26 -0.60330501D+03    0.0000141    0.0000000  EM
             27 -0.60330499D+03    0.0000116    0.0000000  EM
             28 -0.60330498D+03    0.0000096    0.0000000  EM
             29 -0.60330498D+03    0.0000079    0.0000000  EM
             30 -0.60330497D+03    0.0000066    0.0000000  EM
             31 -0.60330496D+03    0.0000054    0.0000000  EM
             32 -0.60330496D+03    0.0000045    0.0000000  EM
             33 -0.60330496D+03    0.0000037    0.0000000  EM
             34 -0.60330495D+03    0.0000030    0.0000000  EM
             35 -0.60330495D+03    0.0000025    0.0000000  EM
             36 -0.60330496D+03   -0.0000058    0.0000000  FS
             37 -0.60330509D+03   -0.0001360   -0.0000002  FS
             38 -0.60330501D+03    0.0000797    0.0000001  EM
             39 -0.60330499D+03    0.0000270    0.0000000  EM
             40 -0.60330497D+03    0.0000155    0.0000000  EM
             41 -0.60330496D+03    0.0000096    0.0000000  EM
             42 -0.60330495D+03    0.0000062    0.0000000  EM
             43 -0.60330495D+03    0.0000041    0.0000000  EM
             44 -0.60330495D+03    0.0000028    0.0000000  EM
             45 -0.60330495D+03    0.0000020    0.0000000  EM
             46 -0.60330494D+03    0.0000014    0.0000000  EM
             47 -0.60330494D+03    0.0000011    0.0000000  EM
             48 -0.60330494D+03    0.0000008    0.0000000  EM
             49 -0.60330494D+03    0.0000007    0.0000000  EM
             50 -0.60330494D+03    0.0000005    0.0000000  EM
             51 -0.60330494D+03    0.0000004    0.0000000  EM
             52 -0.60330494D+03    0.0000003    0.0000000  EM
             53 -0.60330494D+03    0.0000003    0.0000000  EM
             54 -0.60330494D+03    0.0000002    0.0000000  EM
             55 -0.60330494D+03    0.0000002    0.0000000  EM
             56 -0.60330494D+03    0.0000002    0.0000000  EM
             57 -0.60330494D+03    0.0000001    0.0000000  EM
             58 -0.60330494D+03    0.0000001    0.0000000  EM
             59 -0.60330494D+03    0.0000001    0.0000000  EM
             60 -0.60330494D+03    0.0000001    0.0000000  EM
             61 -0.60330494D+03    0.0000001    0.0000000  EM
             62 -0.60330494D+03    0.0000000    0.0000000  EM


   TECHNICAL 8 OUTPUT FOR THE H1 MODEL


   E STEP  ITER  LOGLIKELIHOOD    ABS CHANGE   REL CHANGE  ALGORITHM
              1 -0.64867662D+03    0.0000000    0.0000000  EM
              2 -0.61898810D+03   29.6885202    0.0457678  EM
              3 -0.61085766D+03    8.1304445    0.0131351  EM
              4 -0.60918186D+03    1.6758009    0.0027434  EM
              5 -0.60885227D+03    0.3295832    0.0005410  EM
              6 -0.60878660D+03    0.0656709    0.0001079  EM
              7 -0.60877339D+03    0.0132136    0.0000217  EM
              8 -0.60877072D+03    0.0026694    0.0000044  EM
              9 -0.60877018D+03    0.0005401    0.0000009  EM
             10 -0.60877007D+03    0.0001093    0.0000002  EM
             11 -0.60877005D+03    0.0000221    0.0000000  EM


   E STEP  ITER  LOGLIKELIHOOD    ABS CHANGE   REL CHANGE  ALGORITHM
              1 -0.60178229D+03    0.0000000    0.0000000  EM
              2 -0.60167220D+03    0.1100815    0.0001829  EM
              3 -0.60164064D+03    0.0315646    0.0000525  EM
              4 -0.60162460D+03    0.0160403    0.0000267  EM
              5 -0.60161614D+03    0.0084628    0.0000141  EM
              6 -0.60161157D+03    0.0045705    0.0000076  EM
              7 -0.60160905D+03    0.0025180    0.0000042  EM
              8 -0.60160764D+03    0.0014119    0.0000023  EM
              9 -0.60160683D+03    0.0008043    0.0000013  EM
             10 -0.60160637D+03    0.0004648    0.0000008  EM
             11 -0.60160609D+03    0.0002723    0.0000005  EM
             12 -0.60160593D+03    0.0001617    0.0000003  EM
             13 -0.60160584D+03    0.0000974    0.0000002  EM
             14 -0.60160578D+03    0.0000597    0.0000001  EM
             15 -0.60160574D+03    0.0000372    0.0000001  EM
             16 -0.60160572D+03    0.0000238    0.0000000  EM
             17 -0.60160570D+03    0.0000156    0.0000000  EM
             18 -0.60160569D+03    0.0000105    0.0000000  EM
             19 -0.60160568D+03    0.0000073    0.0000000  EM
             20 -0.60160568D+03    0.0000053    0.0000000  EM
             21 -0.60160567D+03    0.0000039    0.0000000  EM
             22 -0.60160567D+03    0.0000030    0.0000000  EM
             23 -0.60160567D+03    0.0000023    0.0000000  EM
             24 -0.60160567D+03    0.0000019    0.0000000  EM
             25 -0.60160566D+03    0.0000015    0.0000000  EM
             26 -0.60160566D+03    0.0000012    0.0000000  EM
             27 -0.60160566D+03    0.0000010    0.0000000  EM
             28 -0.60160566D+03    0.0000009    0.0000000  EM
             29 -0.60160566D+03    0.0000007    0.0000000  EM
             30 -0.60160566D+03    0.0000006    0.0000000  EM
             31 -0.60160566D+03    0.0000005    0.0000000  EM
             32 -0.60160566D+03    0.0000004    0.0000000  EM
             33 -0.60160566D+03    0.0000004    0.0000000  EM
             34 -0.60160566D+03    0.0000003    0.0000000  EM
             35 -0.60160566D+03   -0.0000014    0.0000000  FS
             36 -0.60160569D+03   -0.0000307   -0.0000001  FS
             37 -0.60160605D+03   -0.0003652   -0.0000006  FS
             38 -0.60160583D+03    0.0002258    0.0000004  EM
             39 -0.60160577D+03    0.0000628    0.0000001  EM
             40 -0.60160573D+03    0.0000354    0.0000001  EM
             41 -0.60160571D+03    0.0000219    0.0000000  EM
             42 -0.60160570D+03    0.0000141    0.0000000  EM
             43 -0.60160569D+03    0.0000094    0.0000000  EM
             44 -0.60160568D+03    0.0000065    0.0000000  EM
             45 -0.60160567D+03    0.0000047    0.0000000  EM
             46 -0.60160567D+03    0.0000035    0.0000000  EM
             47 -0.60160567D+03    0.0000027    0.0000000  EM
             48 -0.60160567D+03    0.0000021    0.0000000  EM
             49 -0.60160566D+03    0.0000017    0.0000000  EM
             50 -0.60160566D+03    0.0000014    0.0000000  EM
             51 -0.60160566D+03    0.0000011    0.0000000  EM
             52 -0.60160566D+03    0.0000009    0.0000000  EM
             53 -0.60160566D+03    0.0000008    0.0000000  EM
             54 -0.60160566D+03    0.0000007    0.0000000  EM
             55 -0.60160566D+03    0.0000006    0.0000000  EM
             56 -0.60160566D+03    0.0000005    0.0000000  EM
             57 -0.60160566D+03    0.0000004    0.0000000  EM
             58 -0.60160566D+03    0.0000003    0.0000000  EM
             59 -0.60160566D+03    0.0000003    0.0000000  EM
             60 -0.60160566D+03    0.0000002    0.0000000  EM
             61 -0.60160566D+03    0.0000002    0.0000000  EM
             62 -0.60160566D+03    0.0000002    0.0000000  EM
             63 -0.60160566D+03    0.0000001    0.0000000  EM
             64 -0.60160566D+03    0.0000001    0.0000000  EM
             65 -0.60160566D+03    0.0000001    0.0000000  EM
             66 -0.60160566D+03    0.0000001    0.0000000  EM
             67 -0.60160566D+03    0.0000001    0.0000000  EM
             68 -0.60160566D+03    0.0000001    0.0000000  EM
             69 -0.60160566D+03    0.0000001    0.0000000  EM
             70 -0.60160566D+03    0.0000000    0.0000000  EM
             71 -0.60160566D+03    0.0000000    0.0000000  EM


   TECHNICAL 8 OUTPUT FOR THE H1 MODEL


   E STEP  ITER  LOGLIKELIHOOD    ABS CHANGE   REL CHANGE  ALGORITHM
              1 -0.64665383D+03    0.0000000    0.0000000  EM
              2 -0.61665181D+03   30.0020204    0.0463958  EM
              3 -0.60817469D+03    8.4771195    0.0137470  EM
              4 -0.60637007D+03    1.8046187    0.0029673  EM
              5 -0.60600418D+03    0.3658961    0.0006034  EM
              6 -0.60592903D+03    0.0751515    0.0001240  EM
              7 -0.60591343D+03    0.0155927    0.0000257  EM
              8 -0.60591018D+03    0.0032491    0.0000054  EM
              9 -0.60590951D+03    0.0006781    0.0000011  EM
             10 -0.60590937D+03    0.0001416    0.0000002  EM
             11 -0.60590934D+03    0.0000296    0.0000000  EM


   E STEP  ITER  LOGLIKELIHOOD    ABS CHANGE   REL CHANGE  ALGORITHM
              1 -0.60861510D+03    0.0000000    0.0000000  EM
              2 -0.60849381D+03    0.1212934    0.0001993  EM
              3 -0.60847995D+03    0.0138572    0.0000228  EM
              4 -0.60847450D+03    0.0054492    0.0000090  EM
              5 -0.60847188D+03    0.0026273    0.0000043  EM
              6 -0.60847055D+03    0.0013261    0.0000022  EM
              7 -0.60846985D+03    0.0006995    0.0000011  EM
              8 -0.60846946D+03    0.0003902    0.0000006  EM
              9 -0.60846923D+03    0.0002328    0.0000004  EM
             10 -0.60846908D+03    0.0001492    0.0000002  EM
             11 -0.60846898D+03    0.0001026    0.0000002  EM
             12 -0.60846890D+03    0.0000748    0.0000001  EM
             13 -0.60846884D+03    0.0000571    0.0000001  EM
             14 -0.60846880D+03    0.0000451    0.0000001  EM
             15 -0.60846876D+03    0.0000364    0.0000001  EM
             16 -0.60846873D+03    0.0000298    0.0000000  EM
             17 -0.60846871D+03    0.0000247    0.0000000  EM
             18 -0.60846869D+03    0.0000206    0.0000000  EM
             19 -0.60846867D+03    0.0000172    0.0000000  EM
             20 -0.60846866D+03    0.0000144    0.0000000  EM
             21 -0.60846864D+03    0.0000121    0.0000000  EM
             22 -0.60846863D+03    0.0000102    0.0000000  EM
             23 -0.60846862D+03    0.0000086    0.0000000  EM
             24 -0.60846862D+03    0.0000073    0.0000000  EM
             25 -0.60846861D+03    0.0000061    0.0000000  EM
             26 -0.60846861D+03    0.0000052    0.0000000  EM
             27 -0.60846860D+03    0.0000044    0.0000000  EM
             28 -0.60846860D+03    0.0000037    0.0000000  EM
             29 -0.60846860D+03    0.0000031    0.0000000  EM
             30 -0.60846859D+03    0.0000026    0.0000000  EM
             31 -0.60846859D+03    0.0000022    0.0000000  EM
             32 -0.60846859D+03    0.0000019    0.0000000  EM
             33 -0.60846859D+03    0.0000016    0.0000000  EM
             34 -0.60846859D+03    0.0000013    0.0000000  EM
             35 -0.60846858D+03    0.0000011    0.0000000  EM
             36 -0.60846858D+03    0.0000010    0.0000000  EM
             37 -0.60846859D+03   -0.0000018    0.0000000  FS
             38 -0.60846863D+03   -0.0000476   -0.0000001  FS
             39 -0.60846907D+03   -0.0004344   -0.0000007  FS
             40 -0.60846883D+03    0.0002362    0.0000004  EM
             41 -0.60846874D+03    0.0000948    0.0000002  EM
             42 -0.60846868D+03    0.0000541    0.0000001  EM
             43 -0.60846865D+03    0.0000330    0.0000001  EM
             44 -0.60846863D+03    0.0000207    0.0000000  EM
             45 -0.60846862D+03    0.0000134    0.0000000  EM
             46 -0.60846861D+03    0.0000090    0.0000000  EM
             47 -0.60846860D+03    0.0000062    0.0000000  EM
             48 -0.60846860D+03    0.0000045    0.0000000  EM
             49 -0.60846859D+03    0.0000033    0.0000000  EM
             50 -0.60846859D+03    0.0000025    0.0000000  EM
             51 -0.60846859D+03    0.0000020    0.0000000  EM
             52 -0.60846859D+03    0.0000016    0.0000000  EM
             53 -0.60846858D+03    0.0000013    0.0000000  EM
             54 -0.60846858D+03    0.0000011    0.0000000  EM
             55 -0.60846858D+03    0.0000009    0.0000000  EM
             56 -0.60846858D+03    0.0000007    0.0000000  EM
             57 -0.60846858D+03    0.0000006    0.0000000  EM
             58 -0.60846858D+03    0.0000005    0.0000000  EM
             59 -0.60846858D+03    0.0000004    0.0000000  EM
             60 -0.60846858D+03    0.0000004    0.0000000  EM
             61 -0.60846858D+03    0.0000003    0.0000000  EM
             62 -0.60846858D+03    0.0000003    0.0000000  EM
             63 -0.60846858D+03    0.0000002    0.0000000  EM
             64 -0.60846858D+03    0.0000002    0.0000000  EM
             65 -0.60846858D+03    0.0000002    0.0000000  EM
             66 -0.60846858D+03    0.0000001    0.0000000  EM
             67 -0.60846858D+03    0.0000001    0.0000000  EM
             68 -0.60846858D+03    0.0000001    0.0000000  EM
             69 -0.60846858D+03    0.0000001    0.0000000  EM
             70 -0.60846858D+03    0.0000001    0.0000000  EM
             71 -0.60846858D+03    0.0000001    0.0000000  EM
             72 -0.60846858D+03    0.0000000    0.0000000  EM
             73 -0.60846858D+03    0.0000000    0.0000000  EM


   TECHNICAL 8 OUTPUT FOR THE H1 MODEL


   E STEP  ITER  LOGLIKELIHOOD    ABS CHANGE   REL CHANGE  ALGORITHM
              1 -0.65226626D+03    0.0000000    0.0000000  EM
              2 -0.62409118D+03   28.1750818    0.0431957  EM
              3 -0.61630950D+03    7.7816794    0.0124688  EM
              4 -0.61467706D+03    1.6324378    0.0026487  EM
              5 -0.61435199D+03    0.3250676    0.0005288  EM
              6 -0.61428673D+03    0.0652630    0.0001062  EM
              7 -0.61427352D+03    0.0132072    0.0000215  EM
              8 -0.61427084D+03    0.0026822    0.0000044  EM
              9 -0.61427029D+03    0.0005455    0.0000009  EM
             10 -0.61427018D+03    0.0001110    0.0000002  EM
             11 -0.61427016D+03    0.0000226    0.0000000  EM


   E STEP  ITER  LOGLIKELIHOOD    ABS CHANGE   REL CHANGE  ALGORITHM
              1 -0.60945846D+03    0.0000000    0.0000000  EM
              2 -0.60911671D+03    0.3417498    0.0005607  EM
              3 -0.60908531D+03    0.0314056    0.0000516  EM
              4 -0.60906908D+03    0.0162322    0.0000267  EM
              5 -0.60905751D+03    0.0115625    0.0000190  EM
              6 -0.60904868D+03    0.0088346    0.0000145  EM
              7 -0.60904166D+03    0.0070143    0.0000115  EM
              8 -0.60903595D+03    0.0057159    0.0000094  EM
              9 -0.60903121D+03    0.0047420    0.0000078  EM
             10 -0.60902722D+03    0.0039835    0.0000065  EM
             11 -0.60902385D+03    0.0033761    0.0000055  EM
             12 -0.60902097D+03    0.0028799    0.0000047  EM
             13 -0.60901850D+03    0.0024687    0.0000041  EM
             14 -0.60901637D+03    0.0021242    0.0000035  EM
             15 -0.60901454D+03    0.0018335    0.0000030  EM
             16 -0.60901295D+03    0.0015866    0.0000026  EM
             17 -0.60901158D+03    0.0013759    0.0000023  EM
             18 -0.60901038D+03    0.0011955    0.0000020  EM
             19 -0.60900934D+03    0.0010404    0.0000017  EM
             20 -0.60900844D+03    0.0009068    0.0000015  EM
             21 -0.60900764D+03    0.0007915    0.0000013  EM
             22 -0.60900695D+03    0.0006916    0.0000011  EM
             23 -0.60900635D+03    0.0006050    0.0000010  EM
             24 -0.60900582D+03    0.0005298    0.0000009  EM
             25 -0.60900535D+03    0.0004644    0.0000008  EM
             26 -0.60900495D+03    0.0004074    0.0000007  EM
             27 -0.60900459D+03    0.0003577    0.0000006  EM
             28 -0.60900427D+03    0.0003143    0.0000005  EM
             29 -0.60900400D+03    0.0002764    0.0000005  EM
             30 -0.60900375D+03    0.0002432    0.0000004  EM
             31 -0.60900354D+03    0.0002141    0.0000004  EM
             32 -0.60900335D+03    0.0001886    0.0000003  EM
             33 -0.60900318D+03    0.0001662    0.0000003  EM
             34 -0.60900304D+03    0.0001466    0.0000002  EM
             35 -0.60900291D+03    0.0001293    0.0000002  EM
             36 -0.60900279D+03    0.0001141    0.0000002  EM
             37 -0.60900269D+03    0.0001008    0.0000002  EM
             38 -0.60900261D+03    0.0000890    0.0000001  EM
             39 -0.60900253D+03    0.0000787    0.0000001  EM
             40 -0.60900246D+03    0.0000695    0.0000001  EM
             41 -0.60900240D+03    0.0000615    0.0000001  EM
             42 -0.60900234D+03    0.0000544    0.0000001  EM
             43 -0.60900229D+03    0.0000481    0.0000001  EM
             44 -0.60900225D+03    0.0000426    0.0000001  EM
             45 -0.60900221D+03    0.0000377    0.0000001  EM
             46 -0.60900218D+03    0.0000334    0.0000001  EM
             47 -0.60900215D+03    0.0000296    0.0000000  EM
             48 -0.60900212D+03    0.0000262    0.0000000  EM
             49 -0.60900210D+03    0.0000232    0.0000000  EM
             50 -0.60900208D+03    0.0000206    0.0000000  EM
             51 -0.60900206D+03    0.0000182    0.0000000  EM
             52 -0.60900205D+03    0.0000162    0.0000000  EM
             53 -0.60900203D+03    0.0000143    0.0000000  EM
             54 -0.60900202D+03    0.0000127    0.0000000  EM
             55 -0.60900201D+03    0.0000113    0.0000000  EM
             56 -0.60900200D+03    0.0000100    0.0000000  EM
             57 -0.60900199D+03    0.0000089    0.0000000  EM
             58 -0.60900198D+03    0.0000079    0.0000000  EM
             59 -0.60900197D+03    0.0000070    0.0000000  EM
             60 -0.60900197D+03    0.0000062    0.0000000  EM
             61 -0.60900196D+03    0.0000055    0.0000000  EM
             62 -0.60900196D+03    0.0000049    0.0000000  EM
             63 -0.60900195D+03    0.0000043    0.0000000  EM
             64 -0.60900195D+03    0.0000038    0.0000000  EM
             65 -0.60900195D+03    0.0000034    0.0000000  EM
             66 -0.60900194D+03    0.0000030    0.0000000  EM
             67 -0.60900194D+03    0.0000027    0.0000000  EM
             68 -0.60900194D+03    0.0000024    0.0000000  EM
             69 -0.60900193D+03    0.0000021    0.0000000  EM
             70 -0.60900193D+03    0.0000019    0.0000000  EM
             71 -0.60900193D+03    0.0000017    0.0000000  EM
             72 -0.60900193D+03    0.0000015    0.0000000  EM
             73 -0.60900193D+03    0.0000013    0.0000000  EM
             74 -0.60900193D+03    0.0000012    0.0000000  EM
             75 -0.60900193D+03    0.0000010    0.0000000  EM
             76 -0.60900193D+03    0.0000009    0.0000000  EM
             77 -0.60900192D+03    0.0000008    0.0000000  EM
             78 -0.60900192D+03    0.0000007    0.0000000  EM
             79 -0.60900192D+03    0.0000006    0.0000000  EM
             80 -0.60900192D+03    0.0000006    0.0000000  EM
             81 -0.60900192D+03    0.0000005    0.0000000  EM
             82 -0.60900192D+03    0.0000005    0.0000000  EM
             83 -0.60900192D+03    0.0000004    0.0000000  EM
             84 -0.60900192D+03    0.0000004    0.0000000  EM
             85 -0.60900192D+03    0.0000003    0.0000000  EM
             86 -0.60900192D+03    0.0000003    0.0000000  EM
             87 -0.60900192D+03    0.0000003    0.0000000  EM
             88 -0.60900192D+03    0.0000002    0.0000000  EM
             89 -0.60900192D+03    0.0000002    0.0000000  EM
             90 -0.60900192D+03    0.0000002    0.0000000  EM
             91 -0.60900192D+03    0.0000002    0.0000000  EM
             92 -0.60900192D+03    0.0000001    0.0000000  EM
             93 -0.60900192D+03    0.0000001    0.0000000  EM
             94 -0.60900192D+03    0.0000001    0.0000000  EM
             95 -0.60900192D+03    0.0000001    0.0000000  EM
             96 -0.60900192D+03    0.0000001    0.0000000  EM
             97 -0.60900192D+03    0.0000001    0.0000000  EM
             98 -0.60900192D+03    0.0000001    0.0000000  EM
             99 -0.60900192D+03    0.0000001    0.0000000  EM
            100 -0.60900192D+03    0.0000001    0.0000000  EM
            101 -0.60900192D+03    0.0000000    0.0000000  EM
            102 -0.60900192D+03    0.0000000    0.0000000  EM
            103 -0.60900192D+03    0.0000000    0.0000000  EM
            104 -0.60900192D+03    0.0000000    0.0000000  EM
            105 -0.60900192D+03    0.0000000    0.0000000  EM
            106 -0.60900192D+03    0.0000000    0.0000000  EM
            107 -0.60900192D+03    0.0000002    0.0000000  QN
            108 -0.60900192D+03    0.0000000    0.0000000  EM


   TECHNICAL 8 OUTPUT FOR THE H1 MODEL


   E STEP  ITER  LOGLIKELIHOOD    ABS CHANGE   REL CHANGE  ALGORITHM
              1 -0.65146020D+03    0.0000000    0.0000000  EM
              2 -0.62373308D+03   27.7271168    0.0425615  EM
              3 -0.61604525D+03    7.6878301    0.0123255  EM
              4 -0.61442985D+03    1.6154049    0.0026222  EM
              5 -0.61411130D+03    0.3185496    0.0005184  EM
              6 -0.61404854D+03    0.0627581    0.0001022  EM
              7 -0.61403613D+03    0.0124073    0.0000202  EM
              8 -0.61403368D+03    0.0024573    0.0000040  EM
              9 -0.61403319D+03    0.0004870    0.0000008  EM
             10 -0.61403309D+03    0.0000966    0.0000002  EM


   E STEP  ITER  LOGLIKELIHOOD    ABS CHANGE   REL CHANGE  ALGORITHM
              1 -0.61634386D+03    0.0000000    0.0000000  EM
              2 -0.61542026D+03    0.9236033    0.0014985  EM
              3 -0.61530751D+03    0.1127502    0.0001832  EM
              4 -0.61526070D+03    0.0468059    0.0000761  EM
              5 -0.61523618D+03    0.0245168    0.0000398  EM
              6 -0.61522259D+03    0.0135949    0.0000221  EM
              7 -0.61521469D+03    0.0078943    0.0000128  EM
              8 -0.61520987D+03    0.0048230    0.0000078  EM
              9 -0.61520676D+03    0.0031139    0.0000051  EM
             10 -0.61520463D+03    0.0021273    0.0000035  EM
             11 -0.61520310D+03    0.0015333    0.0000025  EM
             12 -0.61520194D+03    0.0011587    0.0000019  EM
             13 -0.61520103D+03    0.0009107    0.0000015  EM
             14 -0.61520029D+03    0.0007381    0.0000012  EM
             15 -0.61519968D+03    0.0006124    0.0000010  EM
             16 -0.61519916D+03    0.0005170    0.0000008  EM
             17 -0.61519872D+03    0.0004420    0.0000007  EM
             18 -0.61519834D+03    0.0003814    0.0000006  EM
             19 -0.61519800D+03    0.0003314    0.0000005  EM
             20 -0.61519772D+03    0.0002894    0.0000005  EM
             21 -0.61519746D+03    0.0002536    0.0000004  EM
             22 -0.61519724D+03    0.0002229    0.0000004  EM
             23 -0.61519704D+03    0.0001963    0.0000003  EM
             24 -0.61519687D+03    0.0001732    0.0000003  EM
             25 -0.61519672D+03    0.0001530    0.0000002  EM
             26 -0.61519658D+03    0.0001353    0.0000002  EM
             27 -0.61519646D+03    0.0001198    0.0000002  EM
             28 -0.61519636D+03    0.0001061    0.0000002  EM
             29 -0.61519626D+03    0.0000940    0.0000002  EM
             30 -0.61519618D+03    0.0000834    0.0000001  EM
             31 -0.61519610D+03    0.0000740    0.0000001  EM
             32 -0.61519604D+03    0.0000657    0.0000001  EM
             33 -0.61519598D+03    0.0000583    0.0000001  EM
             34 -0.61519593D+03    0.0000518    0.0000001  EM
             35 -0.61519588D+03    0.0000460    0.0000001  EM
             36 -0.61519584D+03    0.0000409    0.0000001  EM
             37 -0.61519580D+03    0.0000364    0.0000001  EM
             38 -0.61519577D+03    0.0000324    0.0000001  EM
             39 -0.61519574D+03    0.0000288    0.0000000  EM
             40 -0.61519572D+03    0.0000256    0.0000000  EM
             41 -0.61519570D+03    0.0000228    0.0000000  EM
             42 -0.61519567D+03    0.0000203    0.0000000  EM
             43 -0.61519566D+03    0.0000180    0.0000000  EM
             44 -0.61519564D+03    0.0000161    0.0000000  EM
             45 -0.61519563D+03    0.0000143    0.0000000  EM
             46 -0.61519561D+03    0.0000127    0.0000000  EM
             47 -0.61519560D+03    0.0000114    0.0000000  EM
             48 -0.61519559D+03    0.0000101    0.0000000  EM
             49 -0.61519558D+03    0.0000090    0.0000000  EM
             50 -0.61519558D+03    0.0000080    0.0000000  EM
             51 -0.61519557D+03    0.0000072    0.0000000  EM
             52 -0.61519556D+03    0.0000064    0.0000000  EM
             53 -0.61519556D+03    0.0000057    0.0000000  EM
             54 -0.61519555D+03    0.0000051    0.0000000  EM
             55 -0.61519555D+03    0.0000045    0.0000000  EM
             56 -0.61519554D+03    0.0000040    0.0000000  EM
             57 -0.61519554D+03    0.0000036    0.0000000  EM
             58 -0.61519554D+03    0.0000032    0.0000000  EM
             59 -0.61519553D+03    0.0000029    0.0000000  EM
             60 -0.61519553D+03    0.0000025    0.0000000  EM
             61 -0.61519553D+03    0.0000023    0.0000000  EM
             62 -0.61519553D+03    0.0000020    0.0000000  EM
             63 -0.61519552D+03    0.0000018    0.0000000  EM
             64 -0.61519552D+03    0.0000016    0.0000000  EM
             65 -0.61519552D+03    0.0000014    0.0000000  EM
             66 -0.61519552D+03    0.0000013    0.0000000  EM
             67 -0.61519552D+03    0.0000011    0.0000000  EM
             68 -0.61519552D+03    0.0000010    0.0000000  EM
             69 -0.61519552D+03    0.0000009    0.0000000  EM
             70 -0.61519552D+03    0.0000008    0.0000000  EM
             71 -0.61519552D+03    0.0000007    0.0000000  EM
             72 -0.61519551D+03    0.0000006    0.0000000  EM
             73 -0.61519551D+03    0.0000006    0.0000000  EM
             74 -0.61519551D+03    0.0000005    0.0000000  EM
             75 -0.61519551D+03    0.0000005    0.0000000  EM
             76 -0.61519551D+03    0.0000004    0.0000000  EM
             77 -0.61519551D+03    0.0000004    0.0000000  EM
             78 -0.61519551D+03    0.0000003    0.0000000  EM
             79 -0.61519551D+03    0.0000003    0.0000000  EM
             80 -0.61519551D+03    0.0000003    0.0000000  EM
             81 -0.61519551D+03    0.0000002    0.0000000  EM
             82 -0.61519551D+03    0.0000002    0.0000000  EM
             83 -0.61519551D+03    0.0000002    0.0000000  EM
             84 -0.61519551D+03    0.0000002    0.0000000  EM
             85 -0.61519551D+03    0.0000001    0.0000000  EM
             86 -0.61519551D+03    0.0000001    0.0000000  EM
             87 -0.61519551D+03    0.0000001    0.0000000  EM
             88 -0.61519551D+03    0.0000001    0.0000000  EM
             89 -0.61519551D+03    0.0000001    0.0000000  EM
             90 -0.61519551D+03    0.0000001    0.0000000  EM
             91 -0.61519551D+03    0.0000001    0.0000000  EM
             92 -0.61519551D+03    0.0000001    0.0000000  EM
             93 -0.61519551D+03    0.0000001    0.0000000  EM
             94 -0.61519551D+03    0.0000001    0.0000000  EM
             95 -0.61519551D+03    0.0000000    0.0000000  EM
             96 -0.61519551D+03    0.0000000    0.0000000  EM
             97 -0.61519551D+03    0.0000000    0.0000000  EM
             98 -0.61519551D+03    0.0000000    0.0000000  EM
             99 -0.61519551D+03    0.0000000    0.0000000  EM
            100 -0.61519551D+03    0.0000000    0.0000000  EM


   TECHNICAL 8 OUTPUT FOR THE H1 MODEL


   E STEP  ITER  LOGLIKELIHOOD    ABS CHANGE   REL CHANGE  ALGORITHM
              1 -0.65371901D+03    0.0000000    0.0000000  EM
              2 -0.62722169D+03   26.4973197    0.0405332  EM
              3 -0.61996432D+03    7.2573682    0.0115707  EM
              4 -0.61844145D+03    1.5228643    0.0024564  EM
              5 -0.61813953D+03    0.3019260    0.0004882  EM
              6 -0.61807948D+03    0.0600509    0.0000971  EM
              7 -0.61806746D+03    0.0120165    0.0000194  EM
              8 -0.61806505D+03    0.0024125    0.0000039  EM
              9 -0.61806456D+03    0.0004851    0.0000008  EM
             10 -0.61806447D+03    0.0000976    0.0000002  EM


   E STEP  ITER  LOGLIKELIHOOD    ABS CHANGE   REL CHANGE  ALGORITHM
              1 -0.61081816D+03    0.0000000    0.0000000  EM
              2 -0.61054261D+03    0.2755482    0.0004511  EM
              3 -0.61047197D+03    0.0706468    0.0001157  EM
              4 -0.61044121D+03    0.0307565    0.0000504  EM
              5 -0.61042694D+03    0.0142695    0.0000234  EM
              6 -0.61042013D+03    0.0068159    0.0000112  EM
              7 -0.61041673D+03    0.0033979    0.0000056  EM
              8 -0.61041492D+03    0.0018076    0.0000030  EM
              9 -0.61041387D+03    0.0010493    0.0000017  EM
             10 -0.61041320D+03    0.0006726    0.0000011  EM
             11 -0.61041273D+03    0.0004731    0.0000008  EM
             12 -0.61041237D+03    0.0003580    0.0000006  EM
             13 -0.61041208D+03    0.0002847    0.0000005  EM
             14 -0.61041185D+03    0.0002335    0.0000004  EM
             15 -0.61041165D+03    0.0001948    0.0000003  EM
             16 -0.61041149D+03    0.0001642    0.0000003  EM
             17 -0.61041135D+03    0.0001390    0.0000002  EM
             18 -0.61041123D+03    0.0001181    0.0000002  EM
             19 -0.61041113D+03    0.0001004    0.0000002  EM
             20 -0.61041105D+03    0.0000854    0.0000001  EM
             21 -0.61041097D+03    0.0000727    0.0000001  EM
             22 -0.61041091D+03    0.0000619    0.0000001  EM
             23 -0.61041086D+03    0.0000526    0.0000001  EM
             24 -0.61041082D+03    0.0000448    0.0000001  EM
             25 -0.61041078D+03    0.0000381    0.0000001  EM
             26 -0.61041075D+03    0.0000324    0.0000001  EM
             27 -0.61041072D+03    0.0000275    0.0000000  EM
             28 -0.61041069D+03    0.0000234    0.0000000  EM
             29 -0.61041067D+03    0.0000199    0.0000000  EM
             30 -0.61041066D+03    0.0000169    0.0000000  EM
             31 -0.61041064D+03    0.0000144    0.0000000  EM
             32 -0.61041063D+03    0.0000122    0.0000000  EM
             33 -0.61041062D+03    0.0000104    0.0000000  EM
             34 -0.61041061D+03    0.0000088    0.0000000  EM
             35 -0.61041060D+03    0.0000075    0.0000000  EM
             36 -0.61041060D+03    0.0000064    0.0000000  EM
             37 -0.61041059D+03    0.0000054    0.0000000  EM
             38 -0.61041059D+03    0.0000046    0.0000000  EM
             39 -0.61041060D+03   -0.0000100    0.0000000  FS
             40 -0.61041085D+03   -0.0002485   -0.0000004  FS
             41 -0.61041069D+03    0.0001563    0.0000003  EM
             42 -0.61041064D+03    0.0000458    0.0000001  EM
             43 -0.61041062D+03    0.0000259    0.0000000  EM
             44 -0.61041060D+03    0.0000159    0.0000000  EM
             45 -0.61041059D+03    0.0000102    0.0000000  EM
             46 -0.61041059D+03    0.0000068    0.0000000  EM
             47 -0.61041058D+03    0.0000048    0.0000000  EM
             48 -0.61041058D+03    0.0000035    0.0000000  EM
             49 -0.61041057D+03    0.0000027    0.0000000  EM
             50 -0.61041057D+03    0.0000021    0.0000000  EM
             51 -0.61041057D+03    0.0000017    0.0000000  EM
             52 -0.61041057D+03    0.0000014    0.0000000  EM
             53 -0.61041057D+03    0.0000011    0.0000000  EM
             54 -0.61041057D+03    0.0000009    0.0000000  EM
             55 -0.61041057D+03    0.0000008    0.0000000  EM
             56 -0.61041057D+03    0.0000007    0.0000000  EM
             57 -0.61041057D+03    0.0000006    0.0000000  EM
             58 -0.61041056D+03    0.0000005    0.0000000  EM
             59 -0.61041056D+03    0.0000004    0.0000000  EM
             60 -0.61041056D+03    0.0000003    0.0000000  EM
             61 -0.61041056D+03    0.0000003    0.0000000  EM
             62 -0.61041056D+03    0.0000002    0.0000000  EM
             63 -0.61041056D+03    0.0000002    0.0000000  EM
             64 -0.61041056D+03    0.0000002    0.0000000  EM
             65 -0.61041056D+03    0.0000001    0.0000000  EM
             66 -0.61041056D+03    0.0000001    0.0000000  EM
             67 -0.61041056D+03    0.0000001    0.0000000  EM
             68 -0.61041056D+03    0.0000001    0.0000000  EM
             69 -0.61041056D+03    0.0000001    0.0000000  EM
             70 -0.61041056D+03    0.0000001    0.0000000  EM
             71 -0.61041056D+03    0.0000001    0.0000000  EM


   TECHNICAL 8 OUTPUT FOR THE H1 MODEL


   E STEP  ITER  LOGLIKELIHOOD    ABS CHANGE   REL CHANGE  ALGORITHM
              1 -0.65191459D+03    0.0000000    0.0000000  EM
              2 -0.62453066D+03   27.3839350    0.0420054  EM
              3 -0.61735251D+03    7.1781428    0.0114937  EM
              4 -0.61591996D+03    1.4325491    0.0023205  EM
              5 -0.61564692D+03    0.2730448    0.0004433  EM
              6 -0.61559433D+03    0.0525935    0.0000854  EM
              7 -0.61558411D+03    0.0102162    0.0000166  EM
              8 -0.61558212D+03    0.0019917    0.0000032  EM
              9 -0.61558173D+03    0.0003889    0.0000006  EM
             10 -0.61558165D+03    0.0000760    0.0000001  EM


   E STEP  ITER  LOGLIKELIHOOD    ABS CHANGE   REL CHANGE  ALGORITHM
              1 -0.60923434D+03    0.0000000    0.0000000  EM
              2 -0.60897281D+03    0.2615292    0.0004293  EM
              3 -0.60895034D+03    0.0224695    0.0000369  EM
              4 -0.60894075D+03    0.0095958    0.0000158  EM
              5 -0.60893503D+03    0.0057183    0.0000094  EM
              6 -0.60893123D+03    0.0037991    0.0000062  EM
              7 -0.60892850D+03    0.0027327    0.0000045  EM
              8 -0.60892641D+03    0.0020873    0.0000034  EM
              9 -0.60892475D+03    0.0016619    0.0000027  EM
             10 -0.60892339D+03    0.0013593    0.0000022  EM
             11 -0.60892226D+03    0.0011307    0.0000019  EM
             12 -0.60892131D+03    0.0009503    0.0000016  EM
             13 -0.60892050D+03    0.0008039    0.0000013  EM
             14 -0.60891982D+03    0.0006829    0.0000011  EM
             15 -0.60891924D+03    0.0005818    0.0000010  EM
             16 -0.60891874D+03    0.0004967    0.0000008  EM
             17 -0.60891832D+03    0.0004246    0.0000007  EM
             18 -0.60891796D+03    0.0003635    0.0000006  EM
             19 -0.60891764D+03    0.0003115    0.0000005  EM
             20 -0.60891738D+03    0.0002671    0.0000004  EM
             21 -0.60891715D+03    0.0002293    0.0000004  EM
             22 -0.60891695D+03    0.0001969    0.0000003  EM
             23 -0.60891678D+03    0.0001692    0.0000003  EM
             24 -0.60891664D+03    0.0001455    0.0000002  EM
             25 -0.60891651D+03    0.0001252    0.0000002  EM
             26 -0.60891640D+03    0.0001078    0.0000002  EM
             27 -0.60891631D+03    0.0000928    0.0000002  EM
             28 -0.60891623D+03    0.0000800    0.0000001  EM
             29 -0.60891616D+03    0.0000689    0.0000001  EM
             30 -0.60891610D+03    0.0000594    0.0000001  EM
             31 -0.60891605D+03    0.0000513    0.0000001  EM
             32 -0.60891601D+03    0.0000442    0.0000001  EM
             33 -0.60891597D+03    0.0000382    0.0000001  EM
             34 -0.60891593D+03    0.0000330    0.0000001  EM
             35 -0.60891591D+03    0.0000285    0.0000000  EM
             36 -0.60891609D+03   -0.0001800   -0.0000003  FS
             37 -0.60891590D+03    0.0001824    0.0000003  EM
             38 -0.60891585D+03    0.0000582    0.0000001  EM
             39 -0.60891581D+03    0.0000367    0.0000001  EM
             40 -0.60891578D+03    0.0000246    0.0000000  EM
             41 -0.60891577D+03    0.0000167    0.0000000  EM
             42 -0.60891576D+03    0.0000114    0.0000000  EM
             43 -0.60891575D+03    0.0000079    0.0000000  EM
             44 -0.60891574D+03    0.0000056    0.0000000  EM
             45 -0.60891574D+03    0.0000040    0.0000000  EM
             46 -0.60891574D+03    0.0000029    0.0000000  EM
             47 -0.60891573D+03    0.0000022    0.0000000  EM
             48 -0.60891573D+03    0.0000016    0.0000000  EM
             49 -0.60891573D+03    0.0000013    0.0000000  EM
             50 -0.60891573D+03    0.0000010    0.0000000  EM
             51 -0.60891573D+03    0.0000008    0.0000000  EM
             52 -0.60891573D+03    0.0000007    0.0000000  EM
             53 -0.60891573D+03    0.0000005    0.0000000  EM
             54 -0.60891573D+03    0.0000005    0.0000000  EM
             55 -0.60891573D+03    0.0000004    0.0000000  EM
             56 -0.60891573D+03    0.0000003    0.0000000  EM
             57 -0.60891573D+03    0.0000003    0.0000000  EM
             58 -0.60891573D+03    0.0000002    0.0000000  EM
             59 -0.60891573D+03    0.0000002    0.0000000  EM
             60 -0.60891573D+03    0.0000002    0.0000000  EM
             61 -0.60891573D+03    0.0000001    0.0000000  EM
             62 -0.60891573D+03    0.0000001    0.0000000  EM
             63 -0.60891573D+03    0.0000001    0.0000000  EM
             64 -0.60891573D+03    0.0000001    0.0000000  EM
             65 -0.60891573D+03    0.0000001    0.0000000  EM
             66 -0.60891573D+03    0.0000001    0.0000000  EM
             67 -0.60891572D+03    0.0000001    0.0000000  EM
             68 -0.60891572D+03    0.0000001    0.0000000  EM
             69 -0.60891572D+03    0.0000000    0.0000000  EM
             70 -0.60891572D+03    0.0000000    0.0000000  EM
             71 -0.60891572D+03    0.0000000    0.0000000  EM
             72 -0.60891572D+03    0.0000000    0.0000000  EM
             73 -0.60891572D+03    0.0000000    0.0000000  EM


   TECHNICAL 8 OUTPUT FOR THE H1 MODEL


   E STEP  ITER  LOGLIKELIHOOD    ABS CHANGE   REL CHANGE  ALGORITHM
              1 -0.65152705D+03    0.0000000    0.0000000  EM
              2 -0.62334779D+03   28.1792564    0.0432511  EM
              3 -0.61551723D+03    7.8305597    0.0125621  EM
              4 -0.61386855D+03    1.6486835    0.0026785  EM
              5 -0.61353946D+03    0.3290910    0.0005361  EM
              6 -0.61347314D+03    0.0663129    0.0001081  EM
              7 -0.61345965D+03    0.0134926    0.0000220  EM
              8 -0.61345689D+03    0.0027585    0.0000045  EM
              9 -0.61345633D+03    0.0005652    0.0000009  EM
             10 -0.61345621D+03    0.0001159    0.0000002  EM
             11 -0.61345619D+03    0.0000238    0.0000000  EM


   E STEP  ITER  LOGLIKELIHOOD    ABS CHANGE   REL CHANGE  ALGORITHM
              1 -0.60512105D+03    0.0000000    0.0000000  EM
              2 -0.60500295D+03    0.1181002    0.0001952  EM
              3 -0.60498858D+03    0.0143676    0.0000237  EM
              4 -0.60498257D+03    0.0060114    0.0000099  EM
              5 -0.60497975D+03    0.0028175    0.0000047  EM
              6 -0.60497840D+03    0.0013578    0.0000022  EM
              7 -0.60497772D+03    0.0006715    0.0000011  EM
              8 -0.60497738D+03    0.0003438    0.0000006  EM
              9 -0.60497720D+03    0.0001844    0.0000003  EM
             10 -0.60497709D+03    0.0001050    0.0000002  EM
             11 -0.60497703D+03    0.0000640    0.0000001  EM
             12 -0.60497699D+03    0.0000420    0.0000001  EM
             13 -0.60497696D+03    0.0000294    0.0000000  EM
             14 -0.60497693D+03    0.0000217    0.0000000  EM
             15 -0.60497692D+03    0.0000167    0.0000000  EM
             16 -0.60497690D+03    0.0000133    0.0000000  EM
             17 -0.60497689D+03    0.0000108    0.0000000  EM
             18 -0.60497688D+03    0.0000088    0.0000000  EM
             19 -0.60497688D+03    0.0000073    0.0000000  EM
             20 -0.60497687D+03    0.0000061    0.0000000  EM
             21 -0.60497687D+03    0.0000051    0.0000000  EM
             22 -0.60497686D+03    0.0000043    0.0000000  EM
             23 -0.60497686D+03    0.0000036    0.0000000  EM
             24 -0.60497686D+03    0.0000030    0.0000000  EM
             25 -0.60497685D+03    0.0000025    0.0000000  EM
             26 -0.60497685D+03    0.0000021    0.0000000  EM
             27 -0.60497685D+03    0.0000018    0.0000000  EM
             28 -0.60497685D+03    0.0000015    0.0000000  EM
             29 -0.60497685D+03    0.0000013    0.0000000  EM
             30 -0.60497684D+03    0.0000011    0.0000000  EM
             31 -0.60497684D+03    0.0000009    0.0000000  EM
             32 -0.60497684D+03    0.0000008    0.0000000  EM
             33 -0.60497684D+03    0.0000006    0.0000000  EM
             34 -0.60497684D+03    0.0000005    0.0000000  EM
             35 -0.60497684D+03    0.0000005    0.0000000  EM
             36 -0.60497684D+03    0.0000004    0.0000000  EM
             37 -0.60497684D+03    0.0000003    0.0000000  EM
             38 -0.60497684D+03    0.0000003    0.0000000  EM
             39 -0.60497684D+03   -0.0000008    0.0000000  FS
             40 -0.60497686D+03   -0.0000215    0.0000000  FS
             41 -0.60497711D+03   -0.0002479   -0.0000004  FS
             42 -0.60497697D+03    0.0001439    0.0000002  EM
             43 -0.60497692D+03    0.0000479    0.0000001  EM
             44 -0.60497689D+03    0.0000276    0.0000000  EM
             45 -0.60497687D+03    0.0000169    0.0000000  EM
             46 -0.60497686D+03    0.0000106    0.0000000  EM
             47 -0.60497686D+03    0.0000068    0.0000000  EM
             48 -0.60497685D+03    0.0000045    0.0000000  EM
             49 -0.60497685D+03    0.0000031    0.0000000  EM
             50 -0.60497685D+03    0.0000022    0.0000000  EM
             51 -0.60497685D+03    0.0000016    0.0000000  EM
             52 -0.60497684D+03    0.0000012    0.0000000  EM
             53 -0.60497684D+03    0.0000009    0.0000000  EM
             54 -0.60497684D+03    0.0000007    0.0000000  EM
             55 -0.60497684D+03    0.0000006    0.0000000  EM
             56 -0.60497684D+03    0.0000005    0.0000000  EM
             57 -0.60497684D+03    0.0000004    0.0000000  EM
             58 -0.60497684D+03    0.0000003    0.0000000  EM
             59 -0.60497684D+03    0.0000003    0.0000000  EM
             60 -0.60497684D+03    0.0000002    0.0000000  EM
             61 -0.60497684D+03    0.0000002    0.0000000  EM
             62 -0.60497684D+03    0.0000002    0.0000000  EM
             63 -0.60497684D+03    0.0000001    0.0000000  EM
             64 -0.60497684D+03    0.0000001    0.0000000  EM
             65 -0.60497684D+03    0.0000001    0.0000000  EM
             66 -0.60497684D+03    0.0000001    0.0000000  EM
             67 -0.60497684D+03    0.0000001    0.0000000  EM
             68 -0.60497684D+03    0.0000001    0.0000000  EM
             69 -0.60497684D+03    0.0000000    0.0000000  EM
             70 -0.60497684D+03    0.0000000    0.0000000  EM


   TECHNICAL 8 OUTPUT FOR THE H1 MODEL


   E STEP  ITER  LOGLIKELIHOOD    ABS CHANGE   REL CHANGE  ALGORITHM
              1 -0.64934932D+03    0.0000000    0.0000000  EM
              2 -0.62035485D+03   28.9944699    0.0446516  EM
              3 -0.61231444D+03    8.0404100    0.0129610  EM
              4 -0.61062173D+03    1.6927067    0.0027644  EM
              5 -0.61028161D+03    0.3401206    0.0005570  EM
              6 -0.61021245D+03    0.0691640    0.0001133  EM
              7 -0.61019825D+03    0.0141969    0.0000233  EM
              8 -0.61019532D+03    0.0029257    0.0000048  EM
              9 -0.61019472D+03    0.0006039    0.0000010  EM
             10 -0.61019459D+03    0.0001247    0.0000002  EM
             11 -0.61019457D+03    0.0000258    0.0000000  EM


   E STEP  ITER  LOGLIKELIHOOD    ABS CHANGE   REL CHANGE  ALGORITHM
              1 -0.60477834D+03    0.0000000    0.0000000  EM
              2 -0.60467878D+03    0.0995571    0.0001646  EM
              3 -0.60466463D+03    0.0141478    0.0000234  EM
              4 -0.60465454D+03    0.0100928    0.0000167  EM
              5 -0.60464654D+03    0.0079986    0.0000132  EM
              6 -0.60464010D+03    0.0064455    0.0000107  EM
              7 -0.60463487D+03    0.0052277    0.0000086  EM
              8 -0.60463062D+03    0.0042505    0.0000070  EM
              9 -0.60462716D+03    0.0034570    0.0000057  EM
             10 -0.60462435D+03    0.0028094    0.0000046  EM
             11 -0.60462207D+03    0.0022799    0.0000038  EM
             12 -0.60462022D+03    0.0018473    0.0000031  EM
             13 -0.60461873D+03    0.0014942    0.0000025  EM
             14 -0.60461752D+03    0.0012066    0.0000020  EM
             15 -0.60461655D+03    0.0009728    0.0000016  EM
             16 -0.60461577D+03    0.0007831    0.0000013  EM
             17 -0.60461514D+03    0.0006296    0.0000010  EM
             18 -0.60461463D+03    0.0005055    0.0000008  EM
             19 -0.60461423D+03    0.0004055    0.0000007  EM
             20 -0.60461390D+03    0.0003248    0.0000005  EM
             21 -0.60461364D+03    0.0002600    0.0000004  EM
             22 -0.60461343D+03    0.0002080    0.0000003  EM
             23 -0.60461327D+03    0.0001662    0.0000003  EM
             24 -0.60461314D+03    0.0001327    0.0000002  EM
             25 -0.60461303D+03    0.0001059    0.0000002  EM
             26 -0.60461294D+03    0.0000845    0.0000001  EM
             27 -0.60461288D+03    0.0000674    0.0000001  EM
             28 -0.60461282D+03    0.0000537    0.0000001  EM
             29 -0.60461278D+03    0.0000428    0.0000001  EM
             30 -0.60461275D+03    0.0000341    0.0000001  EM
             31 -0.60461272D+03    0.0000271    0.0000000  EM
             32 -0.60461270D+03    0.0000216    0.0000000  EM
             33 -0.60461268D+03    0.0000172    0.0000000  EM
             34 -0.60461267D+03    0.0000137    0.0000000  EM
             35 -0.60461266D+03    0.0000053    0.0000000  FS
             36 -0.60461293D+03   -0.0002691   -0.0000004  FS
             37 -0.60461276D+03    0.0001712    0.0000003  EM
             38 -0.60461270D+03    0.0000629    0.0000001  EM
             39 -0.60461266D+03    0.0000324    0.0000001  EM
             40 -0.60461265D+03    0.0000182    0.0000000  EM
             41 -0.60461264D+03    0.0000107    0.0000000  EM
             42 -0.60461263D+03    0.0000065    0.0000000  EM
             43 -0.60461263D+03    0.0000042    0.0000000  EM
             44 -0.60461262D+03    0.0000028    0.0000000  EM
             45 -0.60461262D+03    0.0000019    0.0000000  EM
             46 -0.60461262D+03    0.0000014    0.0000000  EM
             47 -0.60461262D+03    0.0000010    0.0000000  EM
             48 -0.60461262D+03    0.0000008    0.0000000  EM
             49 -0.60461262D+03    0.0000006    0.0000000  EM
             50 -0.60461262D+03    0.0000005    0.0000000  EM
             51 -0.60461262D+03    0.0000004    0.0000000  EM
             52 -0.60461262D+03    0.0000003    0.0000000  EM
             53 -0.60461262D+03    0.0000002    0.0000000  EM
             54 -0.60461262D+03    0.0000002    0.0000000  EM
             55 -0.60461262D+03    0.0000001    0.0000000  EM
             56 -0.60461261D+03    0.0000001    0.0000000  EM
             57 -0.60461261D+03    0.0000001    0.0000000  EM
             58 -0.60461261D+03    0.0000001    0.0000000  EM


   TECHNICAL 8 OUTPUT FOR THE H1 MODEL


   E STEP  ITER  LOGLIKELIHOOD    ABS CHANGE   REL CHANGE  ALGORITHM
              1 -0.65185194D+03    0.0000000    0.0000000  EM
              2 -0.62182361D+03   30.0283322    0.0460662  EM
              3 -0.61350996D+03    8.3136450    0.0133698  EM
              4 -0.61179776D+03    1.7121988    0.0027908  EM
              5 -0.61146452D+03    0.3332463    0.0005447  EM
              6 -0.61139897D+03    0.0655478    0.0001072  EM
              7 -0.61138594D+03    0.0130264    0.0000213  EM
              8 -0.61138334D+03    0.0026015    0.0000043  EM
              9 -0.61138282D+03    0.0005206    0.0000009  EM
             10 -0.61138272D+03    0.0001043    0.0000002  EM
             11 -0.61138270D+03    0.0000209    0.0000000  EM


   E STEP  ITER  LOGLIKELIHOOD    ABS CHANGE   REL CHANGE  ALGORITHM
              1 -0.60521294D+03    0.0000000    0.0000000  EM
              2 -0.60518387D+03    0.0290660    0.0000480  EM
              3 -0.60517819D+03    0.0056788    0.0000094  EM
              4 -0.60517560D+03    0.0025957    0.0000043  EM
              5 -0.60517424D+03    0.0013596    0.0000022  EM
              6 -0.60517347D+03    0.0007722    0.0000013  EM
              7 -0.60517299D+03    0.0004759    0.0000008  EM
              8 -0.60517267D+03    0.0003178    0.0000005  EM
              9 -0.60517245D+03    0.0002275    0.0000004  EM
             10 -0.60517227D+03    0.0001720    0.0000003  EM
             11 -0.60517214D+03    0.0001351    0.0000002  EM
             12 -0.60517203D+03    0.0001090    0.0000002  EM
             13 -0.60517194D+03    0.0000894    0.0000001  EM
             14 -0.60517187D+03    0.0000741    0.0000001  EM
             15 -0.60517180D+03    0.0000619    0.0000001  EM
             16 -0.60517175D+03    0.0000519    0.0000001  EM
             17 -0.60517171D+03    0.0000437    0.0000001  EM
             18 -0.60517167D+03    0.0000368    0.0000001  EM
             19 -0.60517164D+03    0.0000311    0.0000001  EM
             20 -0.60517162D+03    0.0000263    0.0000000  EM
             21 -0.60517159D+03    0.0000223    0.0000000  EM
             22 -0.60517157D+03    0.0000188    0.0000000  EM
             23 -0.60517156D+03    0.0000160    0.0000000  EM
             24 -0.60517154D+03    0.0000135    0.0000000  EM
             25 -0.60517153D+03    0.0000115    0.0000000  EM
             26 -0.60517152D+03    0.0000097    0.0000000  EM
             27 -0.60517152D+03    0.0000082    0.0000000  EM
             28 -0.60517151D+03    0.0000070    0.0000000  EM
             29 -0.60517150D+03    0.0000059    0.0000000  EM
             30 -0.60517150D+03    0.0000050    0.0000000  EM
             31 -0.60517149D+03    0.0000043    0.0000000  EM
             32 -0.60517149D+03    0.0000036    0.0000000  EM
             33 -0.60517149D+03    0.0000031    0.0000000  EM
             34 -0.60517148D+03    0.0000026    0.0000000  EM
             35 -0.60517148D+03    0.0000022    0.0000000  EM
             36 -0.60517149D+03   -0.0000124    0.0000000  FS
             37 -0.60517171D+03   -0.0002147   -0.0000004  FS
             38 -0.60517158D+03    0.0001275    0.0000002  EM
             39 -0.60517154D+03    0.0000373    0.0000001  EM
             40 -0.60517152D+03    0.0000219    0.0000000  EM
             41 -0.60517151D+03    0.0000141    0.0000000  EM
             42 -0.60517150D+03    0.0000094    0.0000000  EM
             43 -0.60517149D+03    0.0000065    0.0000000  EM
             44 -0.60517149D+03    0.0000047    0.0000000  EM
             45 -0.60517148D+03    0.0000035    0.0000000  EM
             46 -0.60517148D+03    0.0000026    0.0000000  EM
             47 -0.60517148D+03    0.0000021    0.0000000  EM
             48 -0.60517148D+03    0.0000017    0.0000000  EM
             49 -0.60517148D+03    0.0000013    0.0000000  EM
             50 -0.60517147D+03    0.0000011    0.0000000  EM
             51 -0.60517147D+03    0.0000009    0.0000000  EM
             52 -0.60517147D+03    0.0000008    0.0000000  EM
             53 -0.60517147D+03    0.0000006    0.0000000  EM
             54 -0.60517147D+03    0.0000005    0.0000000  EM
             55 -0.60517147D+03    0.0000005    0.0000000  EM
             56 -0.60517147D+03    0.0000004    0.0000000  EM
             57 -0.60517147D+03    0.0000003    0.0000000  EM
             58 -0.60517147D+03    0.0000003    0.0000000  EM
             59 -0.60517147D+03    0.0000002    0.0000000  EM
             60 -0.60517147D+03    0.0000002    0.0000000  EM
             61 -0.60517147D+03    0.0000002    0.0000000  EM
             62 -0.60517147D+03    0.0000001    0.0000000  EM
             63 -0.60517147D+03    0.0000001    0.0000000  EM
             64 -0.60517147D+03    0.0000001    0.0000000  EM
             65 -0.60517147D+03    0.0000001    0.0000000  EM
             66 -0.60517147D+03    0.0000001    0.0000000  EM
             67 -0.60517147D+03    0.0000001    0.0000000  EM
             68 -0.60517147D+03    0.0000001    0.0000000  EM
             69 -0.60517147D+03    0.0000000    0.0000000  EM
             70 -0.60517147D+03    0.0000000    0.0000000  EM
             71 -0.60517147D+03    0.0000000    0.0000000  EM


   TECHNICAL 8 OUTPUT FOR THE H1 MODEL


   E STEP  ITER  LOGLIKELIHOOD    ABS CHANGE   REL CHANGE  ALGORITHM
              1 -0.65119995D+03    0.0000000    0.0000000  EM
              2 -0.62133596D+03   29.8639949    0.0458599  EM
              3 -0.61266896D+03    8.6669976    0.0139490  EM
              4 -0.61078722D+03    1.8817373    0.0030714  EM
              5 -0.61040317D+03    0.3840514    0.0006288  EM
              6 -0.61032424D+03    0.0789358    0.0001293  EM
              7 -0.61030787D+03    0.0163710    0.0000268  EM
              8 -0.61030446D+03    0.0034102    0.0000056  EM
              9 -0.61030374D+03    0.0007117    0.0000012  EM
             10 -0.61030360D+03    0.0001486    0.0000002  EM
             11 -0.61030356D+03    0.0000310    0.0000001  EM


   E STEP  ITER  LOGLIKELIHOOD    ABS CHANGE   REL CHANGE  ALGORITHM
              1 -0.61162889D+03    0.0000000    0.0000000  EM
              2 -0.61138525D+03    0.2436374    0.0003983  EM
              3 -0.61133676D+03    0.0484955    0.0000793  EM
              4 -0.61131507D+03    0.0216922    0.0000355  EM
              5 -0.61130422D+03    0.0108425    0.0000177  EM
              6 -0.61129860D+03    0.0056254    0.0000092  EM
              7 -0.61129556D+03    0.0030365    0.0000050  EM
              8 -0.61129384D+03    0.0017226    0.0000028  EM
              9 -0.61129280D+03    0.0010361    0.0000017  EM
             10 -0.61129214D+03    0.0006636    0.0000011  EM
             11 -0.61129169D+03    0.0004517    0.0000007  EM
             12 -0.61129136D+03    0.0003244    0.0000005  EM
             13 -0.61129112D+03    0.0002431    0.0000004  EM
             14 -0.61129093D+03    0.0001881    0.0000003  EM
             15 -0.61129078D+03    0.0001488    0.0000002  EM
             16 -0.61129066D+03    0.0001195    0.0000002  EM
             17 -0.61129057D+03    0.0000969    0.0000002  EM
             18 -0.61129049D+03    0.0000792    0.0000001  EM
             19 -0.61129042D+03    0.0000649    0.0000001  EM
             20 -0.61129037D+03    0.0000534    0.0000001  EM
             21 -0.61129033D+03    0.0000439    0.0000001  EM
             22 -0.61129029D+03    0.0000362    0.0000001  EM
             23 -0.61129026D+03    0.0000299    0.0000000  EM
             24 -0.61129024D+03    0.0000246    0.0000000  EM
             25 -0.61129022D+03    0.0000203    0.0000000  EM
             26 -0.61129020D+03    0.0000168    0.0000000  EM
             27 -0.61129018D+03    0.0000138    0.0000000  EM
             28 -0.61129017D+03    0.0000114    0.0000000  EM
             29 -0.61129016D+03    0.0000094    0.0000000  EM
             30 -0.61129016D+03    0.0000078    0.0000000  EM
             31 -0.61129015D+03    0.0000064    0.0000000  EM
             32 -0.61129014D+03    0.0000053    0.0000000  EM
             33 -0.61129014D+03    0.0000044    0.0000000  EM
             34 -0.61129014D+03    0.0000036    0.0000000  EM
             35 -0.61129013D+03    0.0000030    0.0000000  EM
             36 -0.61129013D+03    0.0000024    0.0000000  EM
             37 -0.61129012D+03    0.0000062    0.0000000  FS
             38 -0.61129013D+03   -0.0000083    0.0000000  FS
             39 -0.61129017D+03   -0.0000376   -0.0000001  FS
             40 -0.61129033D+03   -0.0001597   -0.0000003  FS
             41 -0.61129021D+03    0.0001205    0.0000002  EM
             42 -0.61129017D+03    0.0000392    0.0000001  EM
             43 -0.61129015D+03    0.0000206    0.0000000  EM
             44 -0.61129014D+03    0.0000115    0.0000000  EM
             45 -0.61129013D+03    0.0000066    0.0000000  EM
             46 -0.61129013D+03    0.0000039    0.0000000  EM
             47 -0.61129013D+03    0.0000024    0.0000000  EM
             48 -0.61129012D+03    0.0000016    0.0000000  EM
             49 -0.61129012D+03    0.0000011    0.0000000  EM
             50 -0.61129012D+03    0.0000007    0.0000000  EM
             51 -0.61129012D+03    0.0000005    0.0000000  EM
             52 -0.61129012D+03    0.0000004    0.0000000  EM
             53 -0.61129012D+03    0.0000003    0.0000000  EM
             54 -0.61129012D+03    0.0000003    0.0000000  EM
             55 -0.61129012D+03    0.0000002    0.0000000  EM
             56 -0.61129012D+03    0.0000002    0.0000000  EM
             57 -0.61129012D+03    0.0000001    0.0000000  EM
             58 -0.61129012D+03    0.0000001    0.0000000  EM
             59 -0.61129012D+03    0.0000001    0.0000000  EM
             60 -0.61129012D+03    0.0000001    0.0000000  EM
             61 -0.61129012D+03    0.0000001    0.0000000  EM


   TECHNICAL 8 OUTPUT FOR THE H1 MODEL


   E STEP  ITER  LOGLIKELIHOOD    ABS CHANGE   REL CHANGE  ALGORITHM
              1 -0.65512995D+03    0.0000000    0.0000000  EM
              2 -0.62734646D+03   27.7834955    0.0424091  EM
              3 -0.61988052D+03    7.4659382    0.0119008  EM
              4 -0.61836613D+03    1.5143895    0.0024430  EM
              5 -0.61807691D+03    0.2892194    0.0004677  EM
              6 -0.61802159D+03    0.0553215    0.0000895  EM
              7 -0.61801096D+03    0.0106299    0.0000172  EM
              8 -0.61800891D+03    0.0020470    0.0000033  EM
              9 -0.61800852D+03    0.0003946    0.0000006  EM
             10 -0.61800844D+03    0.0000761    0.0000001  EM


   E STEP  ITER  LOGLIKELIHOOD    ABS CHANGE   REL CHANGE  ALGORITHM
              1 -0.60414835D+03    0.0000000    0.0000000  EM
              2 -0.60393381D+03    0.2145378    0.0003551  EM
              3 -0.60388149D+03    0.0523222    0.0000866  EM
              4 -0.60384690D+03    0.0345919    0.0000573  EM
              5 -0.60382148D+03    0.0254204    0.0000421  EM
              6 -0.60380194D+03    0.0195334    0.0000323  EM
              7 -0.60378651D+03    0.0154317    0.0000256  EM
              8 -0.60377412D+03    0.0123962    0.0000205  EM
              9 -0.60376407D+03    0.0100472    0.0000166  EM
             10 -0.60375589D+03    0.0081751    0.0000135  EM
             11 -0.60374924D+03    0.0066571    0.0000110  EM
             12 -0.60374382D+03    0.0054155    0.0000090  EM
             13 -0.60373942D+03    0.0043969    0.0000073  EM
             14 -0.60373586D+03    0.0035611    0.0000059  EM
             15 -0.60373299D+03    0.0028768    0.0000048  EM
             16 -0.60373067D+03    0.0023180    0.0000038  EM
             17 -0.60372881D+03    0.0018631    0.0000031  EM
             18 -0.60372731D+03    0.0014940    0.0000025  EM
             19 -0.60372612D+03    0.0011954    0.0000020  EM
             20 -0.60372516D+03    0.0009546    0.0000016  EM
             21 -0.60372440D+03    0.0007610    0.0000013  EM
             22 -0.60372379D+03    0.0006056    0.0000010  EM
             23 -0.60372331D+03    0.0004813    0.0000008  EM
             24 -0.60372293D+03    0.0003820    0.0000006  EM
             25 -0.60372263D+03    0.0003028    0.0000005  EM
             26 -0.60372239D+03    0.0002398    0.0000004  EM
             27 -0.60372220D+03    0.0001897    0.0000003  EM
             28 -0.60372205D+03    0.0001500    0.0000002  EM
             29 -0.60372193D+03    0.0001185    0.0000002  EM
             30 -0.60372184D+03    0.0000935    0.0000002  EM
             31 -0.60372176D+03    0.0000738    0.0000001  EM
             32 -0.60372171D+03    0.0000582    0.0000001  EM
             33 -0.60372166D+03    0.0000458    0.0000001  EM
             34 -0.60372162D+03    0.0000361    0.0000001  EM
             35 -0.60372154D+03    0.0000831    0.0000001  FS
             36 -0.60372159D+03   -0.0000481   -0.0000001  FS
             37 -0.60372200D+03   -0.0004118   -0.0000007  FS
             38 -0.60372169D+03    0.0003140    0.0000005  EM
             39 -0.60372158D+03    0.0001103    0.0000002  EM
             40 -0.60372153D+03    0.0000472    0.0000001  EM
             41 -0.60372151D+03    0.0000208    0.0000000  EM
             42 -0.60372150D+03    0.0000093    0.0000000  EM
             43 -0.60372149D+03    0.0000043    0.0000000  EM
             44 -0.60372149D+03    0.0000020    0.0000000  EM
             45 -0.60372149D+03    0.0000010    0.0000000  EM
             46 -0.60372149D+03    0.0000005    0.0000000  EM
             47 -0.60372149D+03    0.0000003    0.0000000  EM
             48 -0.60372149D+03    0.0000002    0.0000000  EM
             49 -0.60372149D+03    0.0000001    0.0000000  EM


   TECHNICAL 8 OUTPUT FOR THE H1 MODEL


   E STEP  ITER  LOGLIKELIHOOD    ABS CHANGE   REL CHANGE  ALGORITHM
              1 -0.64951051D+03    0.0000000    0.0000000  EM
              2 -0.62114152D+03   28.3689859    0.0436775  EM
              3 -0.61356083D+03    7.5806875    0.0122044  EM
              4 -0.61202669D+03    1.5341456    0.0025004  EM
              5 -0.61173122D+03    0.2954654    0.0004828  EM
              6 -0.61167384D+03    0.0573780    0.0000938  EM
              7 -0.61166262D+03    0.0112203    0.0000183  EM
              8 -0.61166042D+03    0.0022002    0.0000036  EM
              9 -0.61165999D+03    0.0004319    0.0000007  EM
             10 -0.61165991D+03    0.0000848    0.0000001  EM


   E STEP  ITER  LOGLIKELIHOOD    ABS CHANGE   REL CHANGE  ALGORITHM
              1 -0.60938461D+03    0.0000000    0.0000000  EM
              2 -0.60898835D+03    0.3962586    0.0006503  EM
              3 -0.60887915D+03    0.1092017    0.0001793  EM
              4 -0.60881616D+03    0.0629837    0.0001034  EM
              5 -0.60877628D+03    0.0398819    0.0000655  EM
              6 -0.60874903D+03    0.0272561    0.0000448  EM
              7 -0.60872921D+03    0.0198166    0.0000326  EM
              8 -0.60871417D+03    0.0150394    0.0000247  EM
              9 -0.60870246D+03    0.0117135    0.0000192  EM
             10 -0.60869321D+03    0.0092494    0.0000152  EM
             11 -0.60868586D+03    0.0073481    0.0000121  EM
             12 -0.60868001D+03    0.0058476    0.0000096  EM
             13 -0.60867536D+03    0.0046501    0.0000076  EM
             14 -0.60867167D+03    0.0036907    0.0000061  EM
             15 -0.60866875D+03    0.0029221    0.0000048  EM
             16 -0.60866644D+03    0.0023074    0.0000038  EM
             17 -0.60866462D+03    0.0018173    0.0000030  EM
             18 -0.60866320D+03    0.0014278    0.0000023  EM
             19 -0.60866208D+03    0.0011193    0.0000018  EM
             20 -0.60866120D+03    0.0008756    0.0000014  EM
             21 -0.60866052D+03    0.0006836    0.0000011  EM
             22 -0.60865998D+03    0.0005329    0.0000009  EM
             23 -0.60865957D+03    0.0004148    0.0000007  EM
             24 -0.60865925D+03    0.0003224    0.0000005  EM
             25 -0.60865900D+03    0.0002503    0.0000004  EM
             26 -0.60865880D+03    0.0001941    0.0000003  EM
             27 -0.60865865D+03    0.0001504    0.0000002  EM
             28 -0.60865854D+03    0.0001165    0.0000002  EM
             29 -0.60865845D+03    0.0000901    0.0000001  EM
             30 -0.60865838D+03    0.0000697    0.0000001  EM
             31 -0.60865832D+03    0.0000538    0.0000001  EM
             32 -0.60865828D+03    0.0000416    0.0000001  EM
             33 -0.60865825D+03    0.0000321    0.0000001  EM
             34 -0.60865822D+03    0.0000248    0.0000000  EM
             35 -0.60865818D+03    0.0000490    0.0000001  FS
             36 -0.60865823D+03   -0.0000509   -0.0000001  FS
             37 -0.60865860D+03   -0.0003750   -0.0000006  FS
             38 -0.60865831D+03    0.0002930    0.0000005  EM
             39 -0.60865821D+03    0.0000961    0.0000002  EM
             40 -0.60865817D+03    0.0000395    0.0000001  EM
             41 -0.60865816D+03    0.0000169    0.0000000  EM
             42 -0.60865815D+03    0.0000075    0.0000000  EM
             43 -0.60865814D+03    0.0000034    0.0000000  EM
             44 -0.60865814D+03    0.0000016    0.0000000  EM
             45 -0.60865814D+03    0.0000008    0.0000000  EM
             46 -0.60865814D+03    0.0000005    0.0000000  EM
             47 -0.60865814D+03    0.0000003    0.0000000  EM
             48 -0.60865814D+03    0.0000002    0.0000000  EM
             49 -0.60865814D+03    0.0000001    0.0000000  EM


   TECHNICAL 8 OUTPUT FOR THE H1 MODEL


   E STEP  ITER  LOGLIKELIHOOD    ABS CHANGE   REL CHANGE  ALGORITHM
              1 -0.65372260D+03    0.0000000    0.0000000  EM
              2 -0.62599605D+03   27.7265478    0.0424133  EM
              3 -0.61860681D+03    7.3892449    0.0118040  EM
              4 -0.61711829D+03    1.4885141    0.0024062  EM
              5 -0.61683535D+03    0.2829472    0.0004585  EM
              6 -0.61678144D+03    0.0539107    0.0000874  EM
              7 -0.61677112D+03    0.0103176    0.0000167  EM
              8 -0.61676914D+03    0.0019785    0.0000032  EM
              9 -0.61676876D+03    0.0003797    0.0000006  EM
             10 -0.61676869D+03    0.0000729    0.0000001  EM


SAVEDATA INFORMATION


  Save file
    datasets1a*.dat

  Order of variables

    KIDIT_M
    SUMME_R
    ERZ_ID

  Save file format           Free

  Save file record length    10000


DIAGRAM INFORMATION

  Mplus diagrams are currently not available for multilevel analysis.
  No diagram output was produced.


     Beginning Time:  20:10:25
        Ending Time:  20:10:28
       Elapsed Time:  00:00:03


MUTHEN & MUTHEN
3463 Stoner Ave.
Los Angeles, CA  90066

Tel: (310) 391-9971
Fax: (310) 391-8971
Web: www.StatModel.com
Support: Support@StatModel.com

Copyright (c) 1998-2019 Muthen & Muthen
