# Supplementary material for: Absolute and Relative Judgment Accuracy: Early Childhood Teachers' Competence to Evaluate Children's Mathematical Skills
Source: Front Psychol. 2021 Oct 18;12:701730. doi: 10.3389/fpsyg.2021.701730 (PMC8558252; doi:10.3389/fpsyg.2021.701730)
Supplement: Supplementary file 1 [file Data_Sheet_1.zip › data sheet 1 GH/Diagnostic_Accuracy_Analysis/Model1/Imputation/Check/Test1.inp]

! Multilevel Messmodell

  DATA: file = BPD_long_time_neu_GH.dat ;
  VARIABLE:
  names   = id group time abfr ansp sw1 sw2 sw3 sw4 
            stim1 stim2 stim3 stim4 stim5 stim6 dys;
  !	stim1 = entspannt
  !	stim2 = wohl
  !	stim3 = engergievoll
  ! 	stim4 = wach
  !	stim5 = zufrieden
  !	stim6 = ruhig

  cluster     = id;
  usevar      = stim1 stim6 sew1 sew2;


  !lagged = sw(1);
  !tinterval   = time(60);
  missing     = all(-99);


  DEFINE:     sew1   = (sw1 + sw3)/2;
              sew2   = (sw2 + sw4)/2;


  ANALYSIS:   TYPE = twolevel;! random;
              estimator = MLR;
              !proc = 2;
              !biter = (1000);
              !Biterations = (40000);
              !Bconvergence = .025;
              !bseed = 234;
              !thin = 20;
              !Fbiter=5000;

  MODEL:
          %WITHIN%
          ! Definition of measurement model
           f1 by stim1@1 stim6@1; ! (&1);
           f2 by sew1@1 sew2@1 ; ! (&1);

          ! f1 on f1&1;
          ! f2 on f2&1;
           f1 with f2;

          %BETWEEN%
          ! Facorizing the random intercepts
          ! on the between level

           f1b by stim1@1 stim6@1;
           stim1@0;
           stim6@0;

           f2b by sew1@1 sew2@1;
           sew1@0;
           sew2@0;

           f1b with f2b;


  OUTPUT: TECH1 TECH8 stdyx;


  !PLOT:   TYPE = PLOT3 PLOT2;
   !       FACTORS = ALL;
