# Supplementary material for: Absolute and Relative Judgment Accuracy: Early Childhood Teachers' Competence to Evaluate Children's Mathematical Skills
Source: Front Psychol. 2021 Oct 18;12:701730. doi: 10.3389/fpsyg.2021.701730 (PMC8558252; doi:10.3389/fpsyg.2021.701730)
Supplement: Supplementary file 1 [file Data_Sheet_1.zip › data sheet 1 GH/Diagnostic_Accuracy_Analysis/Model1/Imputation/Check/test1.out]

Mplus VERSION 8.3
MUTHEN & MUTHEN
02/23/2021   2:11 PM

INPUT INSTRUCTIONS

  ! Multilevel Messmodell

    DATA: file = BPD_long_time_neu_GH.dat ;
    VARIABLE:
    names   = id group time abfr ansp sw1 sw2 sw3 sw4
              stim1 stim2 stim3 stim4 stim5 stim6 dys;
    !	stim1 = entspannt
    !	stim2 = wohl
    !	stim3 = engergievoll
    ! 	stim4 = wach
    !	stim5 = zufrieden
    !	stim6 = ruhig

    cluster     = id;
    usevar      = stim1 stim6 sew1 sew2;


    !lagged = sw(1);
    !tinterval   = time(60);
    missing     = all(-99);


    DEFINE:     sew1   = (sw1 + sw3)/2;
                sew2   = (sw2 + sw4)/2;


    ANALYSIS:   TYPE = twolevel;! random;
                estimator = MLR;
                !proc = 2;
                !biter = (1000);
                !Biterations = (40000);
                !Bconvergence = .025;
                !bseed = 234;
                !thin = 20;
                !Fbiter=5000;

    MODEL:
            %WITHIN%
            ! Definition of measurement model
             f1 by stim1@1 stim6@1; ! (&1);
             f2 by sew1@1 sew2@1 ; ! (&1);

            ! f1 on f1&1;
            ! f2 on f2&1;
             f1 with f2;

            %BETWEEN%
            ! Facorizing the random intercepts
            ! on the between level

             f1b by stim1@1 stim6@1;
             stim1@0;
             stim6@0;

             f2b by sew1@1 sew2@1;
             sew1@0;
             sew2@0;

             f1b with f2b;


    OUTPUT: TECH1 TECH8 stdyx;


    !PLOT:   TYPE = PLOT3 PLOT2;
     !       FACTORS = ALL;


*** ERROR in DATA command
  The file specified for the FILE option cannot be found.  Check that this
  file exists:  BPD_long_time_neu_GH.dat


MUTHEN & MUTHEN
3463 Stoner Ave.
Los Angeles, CA  90066

Tel: (310) 391-9971
Fax: (310) 391-8971
Web: www.StatModel.com
Support: Support@StatModel.com

Copyright (c) 1998-2019 Muthen & Muthen
