# Supplementary material for: Absolute and Relative Judgment Accuracy: Early Childhood Teachers' Competence to Evaluate Children's Mathematical Skills
Source: Front Psychol. 2021 Oct 18;12:701730. doi: 10.3389/fpsyg.2021.701730 (PMC8558252; doi:10.3389/fpsyg.2021.701730)
Supplement: Supplementary file 1 [file Data_Sheet_1.zip › data sheet 1 GH/Diagnostic_Accuracy_Analysis/Model2/Bayes/Check/model2_bayes.inp]

TITLE:     Model 2 Bayes
DATA:      FILE = dat_mbk0_kidit.txt;
VARIABLE:  

names = alter_fk sum_fw sum_md sum_pw kidit_m summe_r erz_id;
usev = summe_r kidit_m sum_fw sum_md sum_pw;

within = summe_r;

between= sum_fw sum_md sum_pw;

missing = all(-999);
cluster = erz_id;

! In case one wants to create imputed datasets
! DATA IMPUTATION:
!  IMPUTE = sum_fw sum_md sum_pw kidit_m summe_r;
!  NDATASETS = 20;
!  SAVE = datasets1a*.dat;  


DEFINE:

! grand mean centering of teacher scores
center sum_fw sum_md sum_pw (grandmean);

ANALYSIS:
    type = TWOLEVEL RANDOM;
    estimator = BAYES;
    proc = 2;
    Biterations = (5000);
    Bconvergence = .005;
    bseed = 234;
    thin = 50;


model:
%within%
beta1_j | kidit_m on summe_r;
[summe_r]

%between%
kidit_m with beta1_j;
beta1_j on sum_fw sum_md sum_pw;
kidit_m on sum_fw sum_md sum_pw;
sum_fw sum_md sum_pw with
sum_fw sum_md sum_pw;

output:  stdyx(cluster)  tech8;

plot:   TYPE = PLOT3 PLOT2;
