# Supplementary material for: Absolute and Relative Judgment Accuracy: Early Childhood Teachers' Competence to Evaluate Children's Mathematical Skills
Source: Front Psychol. 2021 Oct 18;12:701730. doi: 10.3389/fpsyg.2021.701730 (PMC8558252; doi:10.3389/fpsyg.2021.701730)
Supplement: Supplementary file 1 [file Data_Sheet_1.zip › data sheet 1 GH/Diagnostic_Accuracy_Analysis/Model2/Imputation/model2_impu.out]

Mplus VERSION 8.3
MUTHEN & MUTHEN
11/12/2020   3:16 PM

INPUT INSTRUCTIONS

  TITLE:     Model 2 with imputation
  DATA:      FILE = dat_mbk0_kidit.txt;
  VARIABLE:

  names = alter_fk sum_fw sum_md sum_pw kidit_m summe_r erz_id;
  usev = summe_r kidit_m sum_fw sum_md sum_pw;

  within = summe_r;

  between= sum_fw sum_md sum_pw;

  missing = all(-999);
  cluster = erz_id;


    DATA IMPUTATION:
    IMPUTE = sum_fw sum_md sum_pw kidit_m summe_r;
    NDATASETS = 20;
    SAVE = datasets1a*.dat;


  DEFINE:

  ! grand mean centering of teacher scores
  center sum_fw sum_md sum_pw (grandmean);

  ANALYSIS:
  TYPE = TWOLEVEL RANDOM;
  ESTIMATOR = MLR;

  model:
  %within%
  beta1_j | kidit_m on summe_r;
  [summe_r]

  %between%
  kidit_m with beta1_j;
  beta1_j on sum_fw sum_md sum_pw;
  kidit_m on sum_fw sum_md sum_pw;
  sum_fw sum_md sum_pw with
  sum_fw sum_md sum_pw;

  output: tech8;


INPUT READING TERMINATED NORMALLY


Mode 2 with imputation

SUMMARY OF ANALYSIS

Number of groups                                                 1
Average number of observations                                 268

Number of replications
    Requested                                                   20
    Completed                                                   20

Number of dependent variables                                    1
Number of independent variables                                  4
Number of continuous latent variables                            1

Observed dependent variables

  Continuous
   KIDIT_M

Observed independent variables
   SUMME_R     SUM_FW      SUM_MD      SUM_PW

Continuous latent variables
   BETA1_J

Variables with special functions

  Cluster variable      ERZ_ID

  Within variables
   SUMME_R

  Between variables
   SUM_FW      SUM_MD      SUM_PW

  Centering (GRANDMEAN)
   SUM_FW      SUM_MD      SUM_PW


Variables used for imputation

  Variables imputed as continuous
   SUM_FW      SUM_MD      SUM_PW      KIDIT_M     SUMME_R


Estimator                                                      MLR
Information matrix                                        OBSERVED
Maximum number of iterations                                   100
Convergence criterion                                    0.100D-05
Maximum number of EM iterations                                500
Convergence criteria for the EM algorithm
  Loglikelihood change                                   0.100D-02
  Relative loglikelihood change                          0.100D-05
  Derivative                                             0.100D-03
Minimum variance                                         0.100D-03
Maximum number of steepest descent iterations                   20
Maximum number of iterations for H1                           2000
Convergence criterion for H1                             0.100D-03
Optimization algorithm                                         EMA
Specifications for Bayesian Estimation
  Point estimate                                            MEDIAN
  Number of Markov chain Monte Carlo (MCMC) chains               2
  Random seed for the first chain                                0
  Starting value information                           UNPERTURBED
  Algorithm used for Markov chain Monte Carlo           GIBBS(PX1)
  Convergence criterion                                  0.500D-01
  Maximum number of iterations                               50000
  K-th iteration used for thinning                               1
Specifications for Data Imputation
  Number of imputed data sets                                   20
  H1 imputation model type                              COVARIANCE
  Iteration intervals for thinning                             100

Input data file(s)
  dat_mbk0_kidit.txt
Input data format  FREE


SUMMARY OF DATA FOR THE FIRST DATA SET

     Number of missing data patterns             1
     Number of clusters                         39

     Average cluster size        6.872

     Estimated Intraclass Correlations for the Y Variables

                Intraclass              Intraclass              Intraclass
     Variable  Correlation   Variable  Correlation   Variable  Correlation

     KIDIT_M      0.256      SUMME_R      0.000


SUMMARY OF MISSING DATA PATTERNS FOR THE FIRST DATA SET


     MISSING DATA PATTERNS (x = not missing)

           1
 SUM_FW    x
 SUM_MD    x
 SUM_PW    x
 KIDIT_M   x
 SUMME_R   x


     MISSING DATA PATTERN FREQUENCIES

    Pattern   Frequency
          1         268


COVARIANCE COVERAGE OF DATA FOR THE FIRST DATA SET

Minimum covariance coverage value   0.100


     PROPORTION OF DATA PRESENT


           Covariance Coverage
              SUM_FW        SUM_MD        SUM_PW        KIDIT_M       SUMME_R
              ________      ________      ________      ________      ________
 SUM_FW         1.000
 SUM_MD         1.000         1.000
 SUM_PW         1.000         1.000         1.000
 KIDIT_M        1.000         1.000         1.000         1.000
 SUMME_R        1.000         1.000         1.000         1.000         1.000


SAMPLE STATISTICS

NOTE:  The sample statistics for within and between refer to the
       maximum-likelihood estimated within and between covariance
       matrices, respectively.

NOTE:  These are average results over 20 data sets.


     ESTIMATED SAMPLE STATISTICS FOR WITHIN


           Means
              SUM_FW        SUM_MD        SUM_PW        KIDIT_M       SUMME_R
              ________      ________      ________      ________      ________
                0.000         0.000         0.000         0.000        -0.024


           Covariances
              SUM_FW        SUM_MD        SUM_PW        KIDIT_M       SUMME_R
              ________      ________      ________      ________      ________
 SUM_FW         0.000
 SUM_MD         0.000         0.000
 SUM_PW         0.000         0.000         0.000
 KIDIT_M        0.000         0.000         0.000         0.781
 SUMME_R        0.000         0.000         0.000         0.718         0.975


           Correlations
              SUM_FW        SUM_MD        SUM_PW        KIDIT_M       SUMME_R
              ________      ________      ________      ________      ________
 SUM_FW         0.000
 SUM_MD         0.000         0.000
 SUM_PW         0.000         0.000         0.000
 KIDIT_M        0.000         0.000         0.000         1.000
 SUMME_R        0.000         0.000         0.000         0.823         1.000


     ESTIMATED SAMPLE STATISTICS FOR BETWEEN


           Means
              SUM_FW        SUM_MD        SUM_PW        KIDIT_M       SUMME_R
              ________      ________      ________      ________      ________
               -0.776        -1.236        -0.213        -0.002         0.000


           Covariances
              SUM_FW        SUM_MD        SUM_PW        KIDIT_M       SUMME_R
              ________      ________      ________      ________      ________
 SUM_FW        46.987
 SUM_MD        30.904        32.818
 SUM_PW        25.566        21.557        29.673
 KIDIT_M       -0.026        -0.294        -0.432         0.262
 SUMME_R        0.000         0.000         0.000         0.000         0.000


           Correlations
              SUM_FW        SUM_MD        SUM_PW        KIDIT_M       SUMME_R
              ________      ________      ________      ________      ________
 SUM_FW         1.000
 SUM_MD         0.787         1.000
 SUM_PW         0.685         0.691         1.000
 KIDIT_M       -0.007        -0.100        -0.155         1.000
 SUMME_R        0.000         0.000         0.000         0.000         0.000


UNIVARIATE SAMPLE STATISTICS


     UNIVARIATE HIGHER-ORDER MOMENT DESCRIPTIVE STATISTICS

         Variable/         Mean/     Skewness/   Minimum/ % with                Percentiles
        Sample Size      Variance    Kurtosis    Maximum  Min/Max      20%/60%    40%/80%    Median

     SUM_FW                0.000      -0.217     -12.038    3.85%      -6.038     -3.038     -0.038
              26.000      37.960      -1.030       8.962    7.69%       1.962      5.962
     SUM_MD                0.000      -0.019     -10.407    3.70%      -3.407     -2.407     -0.407
              27.000      25.130      -0.668       9.593    3.70%       1.593      4.593
     SUM_PW                0.000      -0.780     -13.931    3.45%      -2.931      0.069      1.069
              29.000      27.995       0.506       9.069    3.45%       2.069      3.069
     KIDIT_M               0.000      -0.271      -2.310    0.38%      -0.992     -0.241      0.140
             263.000       0.996      -0.975       1.743    0.76%       0.358      1.011
     SUMME_R               0.000       0.545      -1.224    4.37%      -1.056     -0.555     -0.137
             252.000       0.996      -0.858       2.454    0.40%       0.114      0.950


MODEL FIT INFORMATION

Number of Free Parameters                       23

Loglikelihood

    H0 Value

        Mean                              -942.348
        Std Dev                              6.517
        Number of successful computations       20

             Proportions                   Percentiles
        Expected    Observed         Expected       Observed
           0.990       0.950         -957.507       -959.958
           0.980       0.950         -955.731       -959.958
           0.950       0.950         -953.067       -959.958
           0.900       0.950         -950.700       -959.958
           0.800       0.750         -947.832       -949.711
           0.700       0.700         -945.765       -946.559
           0.500       0.500         -942.348       -942.361
           0.300       0.350         -938.931       -938.725
           0.200       0.300         -936.864       -935.888
           0.100       0.050         -933.996       -935.806
           0.050       0.000         -931.629       -935.469
           0.020       0.000         -928.965       -935.469
           0.010       0.000         -927.189       -935.469

Information Criteria

    Akaike (AIC)

        Mean                              1930.696
        Std Dev                             13.033
        Number of successful computations       20

             Proportions                   Percentiles
        Expected    Observed         Expected       Observed
           0.990       1.000         1900.377       1911.297
           0.980       1.000         1903.930       1911.297
           0.950       1.000         1909.258       1911.297
           0.900       0.950         1913.993       1911.297
           0.800       0.700         1919.727       1917.612
           0.700       0.650         1923.861       1918.180
           0.500       0.500         1930.696       1929.613
           0.300       0.300         1937.531       1933.605
           0.200       0.250         1941.665       1941.808
           0.100       0.050         1947.399       1945.422
           0.050       0.050         1952.134       1946.766
           0.020       0.050         1957.462       1946.766
           0.010       0.050         1961.015       1946.766

    Bayesian (BIC)

        Mean                              2013.289
        Std Dev                             13.033
        Number of successful computations       20

             Proportions                   Percentiles
        Expected    Observed         Expected       Observed
           0.990       1.000         1982.970       1993.890
           0.980       1.000         1986.523       1993.890
           0.950       1.000         1991.851       1993.890
           0.900       0.950         1996.585       1993.890
           0.800       0.700         2002.320       2000.204
           0.700       0.650         2006.454       2000.772
           0.500       0.500         2013.289       2012.206
           0.300       0.300         2020.123       2016.198
           0.200       0.250         2024.257       2024.400
           0.100       0.050         2029.992       2028.015
           0.050       0.050         2034.727       2029.359
           0.020       0.050         2040.055       2029.359
           0.010       0.050         2043.608       2029.359

    Sample-Size Adjusted BIC (n* = (n + 2) / 24)

        Mean                              1940.365
        Std Dev                             13.033
        Number of successful computations       20

             Proportions                   Percentiles
        Expected    Observed         Expected       Observed
           0.990       1.000         1910.046       1920.966
           0.980       1.000         1913.598       1920.966
           0.950       1.000         1918.926       1920.966
           0.900       0.950         1923.661       1920.966
           0.800       0.700         1929.396       1927.280
           0.700       0.650         1933.530       1927.848
           0.500       0.500         1940.365       1939.282
           0.300       0.300         1947.199       1943.274
           0.200       0.250         1951.333       1951.476
           0.100       0.050         1957.068       1955.091
           0.050       0.050         1961.803       1956.435
           0.020       0.050         1967.131       1956.435
           0.010       0.050         1970.683       1956.435


MODEL RESULTS

                                                    Two-Tailed   Rate of
                    Estimate       S.E.  Est./S.E.    P-Value    Missing

Within Level

 Means
    SUMME_R           -0.024      0.118     -0.204      0.838      0.006

 Variances
    SUMME_R            0.975      0.102      9.597      0.000      0.010

 Residual Variances
    KIDIT_M            0.227      0.027      8.339      0.000      0.073

Between Level

 BETA1_J    ON
    SUM_FW            -0.005      0.015     -0.346      0.730      0.368
    SUM_MD             0.017      0.018      0.923      0.356      0.299
    SUM_PW            -0.014      0.018     -0.786      0.432      0.199

 KIDIT_M    ON
    SUM_FW             0.024      0.023      1.036      0.300      0.201
    SUM_MD            -0.017      0.029     -0.584      0.559      0.130
    SUM_PW            -0.025      0.029     -0.865      0.387      0.151

 KIDIT_M  WITH
    BETA1_J           -0.055      0.035     -1.565      0.118      0.026

 SUM_FW   WITH
    SUM_MD            30.904     11.594      2.666      0.008      0.583
    SUM_PW            25.566      9.956      2.568      0.010      0.570

 SUM_MD   WITH
    SUM_PW            21.557      9.077      2.375      0.018      0.605

 Means
    SUM_FW            -0.776      1.184     -0.656      0.512      0.142
    SUM_MD            -1.236      1.114     -1.109      0.267      0.330
    SUM_PW            -0.213      1.001     -0.213      0.831      0.246

 Intercepts
    KIDIT_M            0.031      0.088      0.349      0.727      0.043
    BETA1_J            0.732      0.064     11.392      0.000      0.031

 Variances
    SUM_FW            46.987     12.618      3.724      0.000      0.476
    SUM_MD            32.818     11.966      2.743      0.006      0.628
    SUM_PW            29.673      8.172      3.631      0.000      0.306

 Residual Variances
    KIDIT_M            0.228      0.066      3.468      0.001      0.057
    BETA1_J            0.037      0.031      1.191      0.233      0.065


QUALITY OF NUMERICAL RESULTS

     Average Condition Number for the Information Matrix      0.560E-05
       (ratio of smallest to largest eigenvalue)


TECHNICAL 1 OUTPUT


     PARAMETER SPECIFICATION FOR WITHIN


           NU
              KIDIT_M       SUMME_R
              ________      ________
                    0             0


           LAMBDA
              KIDIT_M       SUMME_R
              ________      ________
 KIDIT_M            0             0
 SUMME_R            0             0


           THETA
              KIDIT_M       SUMME_R
              ________      ________
 KIDIT_M            0
 SUMME_R            0             0


           ALPHA
              KIDIT_M       SUMME_R
              ________      ________
                    0             1


           BETA
              KIDIT_M       SUMME_R
              ________      ________
 KIDIT_M            0             0
 SUMME_R            0             0


           PSI
              KIDIT_M       SUMME_R
              ________      ________
 KIDIT_M            2
 SUMME_R            0             3


     PARAMETER SPECIFICATION FOR BETWEEN


           NU
              SUM_FW        SUM_MD        SUM_PW        KIDIT_M
              ________      ________      ________      ________
                    0             0             0             0


           LAMBDA
              BETA1_J       SUM_FW        SUM_MD        SUM_PW        KIDIT_M
              ________      ________      ________      ________      ________
 SUM_FW             0             0             0             0             0
 SUM_MD             0             0             0             0             0
 SUM_PW             0             0             0             0             0
 KIDIT_M            0             0             0             0             0


           THETA
              SUM_FW        SUM_MD        SUM_PW        KIDIT_M
              ________      ________      ________      ________
 SUM_FW             0
 SUM_MD             0             0
 SUM_PW             0             0             0
 KIDIT_M            0             0             0             0


           ALPHA
              BETA1_J       SUM_FW        SUM_MD        SUM_PW        KIDIT_M
              ________      ________      ________      ________      ________
                    4             5             6             7             8


           BETA
              BETA1_J       SUM_FW        SUM_MD        SUM_PW        KIDIT_M
              ________      ________      ________      ________      ________
 BETA1_J            0             9            10            11             0
 SUM_FW             0             0             0             0             0
 SUM_MD             0             0             0             0             0
 SUM_PW             0             0             0             0             0
 KIDIT_M            0            12            13            14             0


           PSI
              BETA1_J       SUM_FW        SUM_MD        SUM_PW        KIDIT_M
              ________      ________      ________      ________      ________
 BETA1_J           15
 SUM_FW             0            16
 SUM_MD             0            17            18
 SUM_PW             0            19            20            21
 KIDIT_M           22             0             0             0            23


     STARTING VALUES FOR WITHIN


           NU
              KIDIT_M       SUMME_R
              ________      ________
                0.000         0.000


           LAMBDA
              KIDIT_M       SUMME_R
              ________      ________
 KIDIT_M        1.000         0.000
 SUMME_R        0.000         1.000


           THETA
              KIDIT_M       SUMME_R
              ________      ________
 KIDIT_M        0.000
 SUMME_R        0.000         0.000


           ALPHA
              KIDIT_M       SUMME_R
              ________      ________
                0.000         0.000


           BETA
              KIDIT_M       SUMME_R
              ________      ________
 KIDIT_M        0.000         0.000
 SUMME_R        0.000         0.000


           PSI
              KIDIT_M       SUMME_R
              ________      ________
 KIDIT_M        0.498
 SUMME_R        0.000         0.498


     STARTING VALUES FOR BETWEEN


           NU
              SUM_FW        SUM_MD        SUM_PW        KIDIT_M
              ________      ________      ________      ________
                0.000         0.000         0.000         0.000


           LAMBDA
              BETA1_J       SUM_FW        SUM_MD        SUM_PW        KIDIT_M
              ________      ________      ________      ________      ________
 SUM_FW         0.000         1.000         0.000         0.000         0.000
 SUM_MD         0.000         0.000         1.000         0.000         0.000
 SUM_PW         0.000         0.000         0.000         1.000         0.000
 KIDIT_M        0.000         0.000         0.000         0.000         1.000


           THETA
              SUM_FW        SUM_MD        SUM_PW        KIDIT_M
              ________      ________      ________      ________
 SUM_FW         0.000
 SUM_MD         0.000         0.000
 SUM_PW         0.000         0.000         0.000
 KIDIT_M        0.000         0.000         0.000         0.000


           ALPHA
              BETA1_J       SUM_FW        SUM_MD        SUM_PW        KIDIT_M
              ________      ________      ________      ________      ________
                0.000        -0.282        -0.041         0.358         0.000


           BETA
              BETA1_J       SUM_FW        SUM_MD        SUM_PW        KIDIT_M
              ________      ________      ________      ________      ________
 BETA1_J        0.000         0.000         0.000         0.000         0.000
 SUM_FW         0.000         0.000         0.000         0.000         0.000
 SUM_MD         0.000         0.000         0.000         0.000         0.000
 SUM_PW         0.000         0.000         0.000         0.000         0.000
 KIDIT_M        0.000         0.000         0.000         0.000         0.000


           PSI
              BETA1_J       SUM_FW        SUM_MD        SUM_PW        KIDIT_M
              ________      ________      ________      ________      ________
 BETA1_J        1.000
 SUM_FW         0.000        18.494
 SUM_MD         0.000         0.000        12.644
 SUM_PW         0.000         0.000         0.000        13.283
 KIDIT_M        0.000         0.000         0.000         0.000         0.498


TECHNICAL 8 OUTPUT


   TECHNICAL 8 OUTPUT FOR BAYES ESTIMATION

     CHAIN    BSEED
     1        0
     2        285380

                     POTENTIAL       PARAMETER WITH
     ITERATION    SCALE REDUCTION      HIGHEST PSR
     100              1.071               3


   E STEP  ITER  LOGLIKELIHOOD    ABS CHANGE   REL CHANGE  ALGORITHM
              1 -0.11009217D+04    0.0000000    0.0000000  EM
              2 -0.95111271D+03  149.8089963    0.1360760  EM
              3 -0.94111132D+03   10.0013981    0.0105155  EM
              4 -0.93882937D+03    2.2819414    0.0024247  EM
              5 -0.93794199D+03    0.8873808    0.0009452  EM
              6 -0.93746032D+03    0.4816735    0.0005135  EM
              7 -0.93715458D+03    0.3057422    0.0003261  EM
              8 -0.93694283D+03    0.2117479    0.0002259  EM
              9 -0.93678787D+03    0.1549633    0.0001654  EM
             10 -0.93667013D+03    0.1177389    0.0001257  EM
             11 -0.93657822D+03    0.0919048    0.0000981  EM
             12 -0.93650500D+03    0.0732200    0.0000782  EM
             13 -0.93644572D+03    0.0592810    0.0000633  EM
             14 -0.93639709D+03    0.0486308    0.0000519  EM
             15 -0.93635676D+03    0.0403356    0.0000431  EM
             16 -0.93632298D+03    0.0337720    0.0000361  EM
             17 -0.93629447D+03    0.0285094    0.0000304  EM
             18 -0.93627023D+03    0.0242411    0.0000259  EM
             19 -0.93624949D+03    0.0207453    0.0000222  EM
             20 -0.93623163D+03    0.0178567    0.0000191  EM
             21 -0.93621618D+03    0.0154507    0.0000165  EM
             22 -0.93620275D+03    0.0134328    0.0000143  EM
             23 -0.93619102D+03    0.0117295    0.0000125  EM
             24 -0.93618073D+03    0.0102832    0.0000110  EM
             25 -0.93617169D+03    0.0090486    0.0000097  EM
             26 -0.93616370D+03    0.0079893    0.0000085  EM
             27 -0.93615662D+03    0.0070764    0.0000076  EM
             28 -0.93615033D+03    0.0062863    0.0000067  EM
             29 -0.93614473D+03    0.0055996    0.0000060  EM
             30 -0.93613973D+03    0.0050008    0.0000053  EM
             31 -0.93613526D+03    0.0044766    0.0000048  EM
             32 -0.93613124D+03    0.0040164    0.0000043  EM
             33 -0.93612763D+03    0.0036110    0.0000039  EM
             34 -0.93612438D+03    0.0032530    0.0000035  EM
             35 -0.93612144D+03    0.0029359    0.0000031  EM
             36 -0.93611879D+03    0.0026544    0.0000028  EM
             37 -0.93611638D+03    0.0024038    0.0000026  EM
             38 -0.93611420D+03    0.0021803    0.0000023  EM
             39 -0.93611222D+03    0.0019804    0.0000021  EM
             40 -0.93611042D+03    0.0018014    0.0000019  EM
             41 -0.93610878D+03    0.0016408    0.0000018  EM
             42 -0.93610728D+03    0.0014963    0.0000016  EM
             43 -0.93610592D+03    0.0013662    0.0000015  EM
             44 -0.93610467D+03    0.0012488    0.0000013  EM
             45 -0.93610353D+03    0.0011427    0.0000012  EM
             46 -0.93610248D+03    0.0010467    0.0000011  EM
             47 -0.93610152D+03    0.0009597    0.0000010  EM
             48 -0.93610064D+03    0.0008808    0.0000009  EM
             49 -0.93609983D+03    0.0008090    0.0000009  EM
             50 -0.93609909D+03    0.0007437    0.0000008  EM
             51 -0.93609840D+03    0.0006843    0.0000007  EM
             52 -0.93609777D+03    0.0006300    0.0000007  EM
             53 -0.93609719D+03    0.0005805    0.0000006  EM
             54 -0.93609666D+03    0.0005353    0.0000006  EM
             55 -0.93609616D+03    0.0004939    0.0000005  EM
             56 -0.93609571D+03    0.0004560    0.0000005  EM
             57 -0.93609528D+03    0.0004213    0.0000005  EM
             58 -0.93609489D+03    0.0003894    0.0000004  EM
             59 -0.93609453D+03    0.0003602    0.0000004  EM
             60 -0.93609420D+03    0.0003333    0.0000004  EM
             61 -0.93609389D+03    0.0003086    0.0000003  EM
             62 -0.93609361D+03    0.0002859    0.0000003  EM
             63 -0.93609334D+03    0.0002649    0.0000003  EM
             64 -0.93609310D+03    0.0002457    0.0000003  EM
             65 -0.93609287D+03    0.0002279    0.0000002  EM
             66 -0.93609266D+03    0.0002115    0.0000002  EM
             67 -0.93609246D+03    0.0001963    0.0000002  EM
             68 -0.93609228D+03    0.0001823    0.0000002  EM
             69 -0.93609211D+03    0.0001694    0.0000002  EM
             70 -0.93609195D+03    0.0001574    0.0000002  EM
             71 -0.93609180D+03    0.0001464    0.0000002  EM
             72 -0.93609167D+03    0.0001361    0.0000001  EM
             73 -0.93609154D+03    0.0001267    0.0000001  EM
             74 -0.93609142D+03    0.0001179    0.0000001  EM
             75 -0.93609131D+03    0.0001097    0.0000001  EM
             76 -0.93609121D+03    0.0001022    0.0000001  EM
             77 -0.93609112D+03    0.0000952    0.0000001  EM
             78 -0.93609103D+03    0.0000887    0.0000001  EM
             79 -0.93609095D+03    0.0000826    0.0000001  EM
             80 -0.93609087D+03    0.0000770    0.0000001  EM
             81 -0.93609080D+03    0.0000718    0.0000001  EM
             82 -0.93609073D+03    0.0000670    0.0000001  EM
             83 -0.93609067D+03    0.0000625    0.0000001  EM
             84 -0.93609061D+03    0.0000583    0.0000001  EM
             85 -0.93609055D+03    0.0000544    0.0000001  EM
             86 -0.93609050D+03    0.0000508    0.0000001  EM
             87 -0.93609046D+03    0.0000474    0.0000001  EM
             88 -0.93609041D+03    0.0000442    0.0000000  EM
             89 -0.93609037D+03    0.0000413    0.0000000  EM
             90 -0.93609033D+03    0.0000386    0.0000000  EM
             91 -0.93609030D+03    0.0000361    0.0000000  EM
             92 -0.93609026D+03    0.0000337    0.0000000  EM
             93 -0.93609023D+03    0.0000315    0.0000000  EM
             94 -0.93609020D+03    0.0000294    0.0000000  EM
             95 -0.93609017D+03    0.0000275    0.0000000  EM
             96 -0.93609015D+03    0.0000257    0.0000000  EM
             97 -0.93609012D+03    0.0000240    0.0000000  EM
             98 -0.93609010D+03    0.0000225    0.0000000  EM
             99 -0.93609008D+03    0.0000210    0.0000000  EM
            100 -0.93609006D+03    0.0000197    0.0000000  EM
            101 -0.93609004D+03    0.0000184    0.0000000  EM
            102 -0.93609003D+03    0.0000172    0.0000000  EM
            103 -0.93609001D+03    0.0000161    0.0000000  EM
            104 -0.93608999D+03    0.0000151    0.0000000  EM
            105 -0.93608998D+03    0.0000141    0.0000000  EM
            106 -0.93608997D+03    0.0000132    0.0000000  EM
            107 -0.93608996D+03    0.0000124    0.0000000  EM
            108 -0.93608994D+03    0.0000116    0.0000000  EM
            109 -0.93608993D+03    0.0000108    0.0000000  EM
            110 -0.93608992D+03    0.0000101    0.0000000  EM
            111 -0.93608977D+03    0.0001509    0.0000002  QN
            112 -0.93608977D+03    0.0000002    0.0000000  EM


   TECHNICAL 8 OUTPUT FOR THE H1 MODEL


   E STEP  ITER  LOGLIKELIHOOD    ABS CHANGE   REL CHANGE  ALGORITHM
              1 -0.10469328D+04    0.0000000    0.0000000  EM
              2 -0.97519472D+03   71.7381060    0.0685222  EM
              3 -0.95001376D+03   25.1809598    0.0258215  EM
              4 -0.94396479D+03    6.0489685    0.0063672  EM
              5 -0.94275030D+03    1.2144933    0.0012866  EM
              6 -0.94250598D+03    0.2443159    0.0002592  EM
              7 -0.94245601D+03    0.0499720    0.0000530  EM
              8 -0.94244572D+03    0.0102905    0.0000109  EM
              9 -0.94244359D+03    0.0021236    0.0000023  EM
             10 -0.94244315D+03    0.0004385    0.0000005  EM
             11 -0.94244306D+03    0.0000906    0.0000001  EM


   E STEP  ITER  LOGLIKELIHOOD    ABS CHANGE   REL CHANGE  ALGORITHM
              1 -0.95562337D+03    0.0000000    0.0000000  EM
              2 -0.94323239D+03   12.3909829    0.0129664  EM
              3 -0.94280696D+03    0.4254247    0.0004510  EM
              4 -0.94260831D+03    0.1986529    0.0002107  EM
              5 -0.94250444D+03    0.1038737    0.0001102  EM
              6 -0.94244908D+03    0.0553514    0.0000587  EM
              7 -0.94241895D+03    0.0301391    0.0000320  EM
              8 -0.94240201D+03    0.0169350    0.0000180  EM
              9 -0.94239207D+03    0.0099406    0.0000105  EM
             10 -0.94238590D+03    0.0061728    0.0000066  EM
             11 -0.94238180D+03    0.0040942    0.0000043  EM
             12 -0.94237889D+03    0.0029093    0.0000031  EM
             13 -0.94237669D+03    0.0022043    0.0000023  EM
             14 -0.94237493D+03    0.0017621    0.0000019  EM
             15 -0.94237346D+03    0.0014677    0.0000016  EM
             16 -0.94237220D+03    0.0012593    0.0000013  EM
             17 -0.94237110D+03    0.0011026    0.0000012  EM
             18 -0.94237012D+03    0.0009789    0.0000010  EM
             19 -0.94236924D+03    0.0008769    0.0000009  EM
             20 -0.94236845D+03    0.0007903    0.0000008  EM
             21 -0.94236774D+03    0.0007150    0.0000008  EM
             22 -0.94236709D+03    0.0006484    0.0000007  EM
             23 -0.94236650D+03    0.0005890    0.0000006  EM
             24 -0.94236596D+03    0.0005354    0.0000006  EM
             25 -0.94236548D+03    0.0004869    0.0000005  EM
             26 -0.94236503D+03    0.0004429    0.0000005  EM
             27 -0.94236463D+03    0.0004028    0.0000004  EM
             28 -0.94236426D+03    0.0003663    0.0000004  EM
             29 -0.94236393D+03    0.0003330    0.0000004  EM
             30 -0.94236363D+03    0.0003026    0.0000003  EM
             31 -0.94236335D+03    0.0002748    0.0000003  EM
             32 -0.94236310D+03    0.0002495    0.0000003  EM
             33 -0.94236288D+03    0.0002264    0.0000002  EM
             34 -0.94236267D+03    0.0002054    0.0000002  EM
             35 -0.94236249D+03    0.0001863    0.0000002  EM
             36 -0.94236232D+03    0.0001688    0.0000002  EM
             37 -0.94236216D+03    0.0001529    0.0000002  EM
             38 -0.94236203D+03    0.0001385    0.0000001  EM
             39 -0.94236190D+03    0.0001254    0.0000001  EM
             40 -0.94236179D+03    0.0001135    0.0000001  EM
             41 -0.94236168D+03    0.0001026    0.0000001  EM
             42 -0.94236159D+03    0.0000928    0.0000001  EM
             43 -0.94236151D+03    0.0000839    0.0000001  EM
             44 -0.94236143D+03    0.0000758    0.0000001  EM
             45 -0.94236136D+03    0.0000685    0.0000001  EM
             46 -0.94236130D+03    0.0000619    0.0000001  EM
             47 -0.94236125D+03    0.0000559    0.0000001  EM
             48 -0.94236120D+03    0.0000504    0.0000001  EM
             49 -0.94236115D+03    0.0000455    0.0000000  EM
             50 -0.94236111D+03    0.0000411    0.0000000  EM
             51 -0.94236107D+03    0.0000370    0.0000000  EM
             52 -0.94236104D+03    0.0000334    0.0000000  EM
             53 -0.94236101D+03    0.0000301    0.0000000  EM
             54 -0.94236098D+03    0.0000272    0.0000000  EM
             55 -0.94236096D+03    0.0000245    0.0000000  EM
             56 -0.94236093D+03    0.0000221    0.0000000  EM
             57 -0.94236091D+03    0.0000199    0.0000000  EM
             58 -0.94236090D+03    0.0000179    0.0000000  EM
             59 -0.94236088D+03    0.0000161    0.0000000  EM
             60 -0.94236087D+03    0.0000145    0.0000000  EM
             61 -0.94236085D+03    0.0000131    0.0000000  EM
             62 -0.94236084D+03    0.0000118    0.0000000  EM
             63 -0.94236083D+03    0.0000106    0.0000000  EM
             64 -0.94236082D+03    0.0000095    0.0000000  EM
             65 -0.94236081D+03    0.0000086    0.0000000  EM
             66 -0.94236081D+03    0.0000077    0.0000000  EM
             67 -0.94236080D+03    0.0000070    0.0000000  EM
             68 -0.94236079D+03    0.0000063    0.0000000  EM
             69 -0.94236079D+03    0.0000056    0.0000000  EM
             70 -0.94236078D+03    0.0000051    0.0000000  EM
             71 -0.94236078D+03    0.0000046    0.0000000  EM
             72 -0.94236077D+03    0.0000041    0.0000000  EM
             73 -0.94236077D+03    0.0000037    0.0000000  EM
             74 -0.94236077D+03    0.0000033    0.0000000  EM
             75 -0.94236076D+03    0.0000030    0.0000000  EM
             76 -0.94236076D+03    0.0000027    0.0000000  EM
             77 -0.94236076D+03    0.0000024    0.0000000  EM
             78 -0.94236076D+03    0.0000022    0.0000000  EM
             79 -0.94236075D+03    0.0000020    0.0000000  EM
             80 -0.94236075D+03    0.0000018    0.0000000  EM
             81 -0.94236075D+03    0.0000016    0.0000000  EM
             82 -0.94236075D+03    0.0000014    0.0000000  EM
             83 -0.94236075D+03    0.0000013    0.0000000  EM
             84 -0.94236075D+03    0.0000011    0.0000000  EM
             85 -0.94236075D+03    0.0000010    0.0000000  EM
             86 -0.94236074D+03    0.0000009    0.0000000  EM
             87 -0.94236074D+03    0.0000008    0.0000000  EM
             88 -0.94236074D+03    0.0000007    0.0000000  EM
             89 -0.94236074D+03    0.0000007    0.0000000  EM
             90 -0.94236074D+03    0.0000006    0.0000000  EM
             91 -0.94236074D+03    0.0000005    0.0000000  EM
             92 -0.94236074D+03    0.0000005    0.0000000  EM
             93 -0.94236074D+03    0.0000004    0.0000000  EM
             94 -0.94236074D+03    0.0000004    0.0000000  EM
             95 -0.94236074D+03    0.0000004    0.0000000  EM
             96 -0.94236074D+03    0.0000003    0.0000000  EM
             97 -0.94236074D+03    0.0000003    0.0000000  EM
             98 -0.94236074D+03    0.0000003    0.0000000  EM
             99 -0.94236074D+03    0.0000002    0.0000000  EM
            100 -0.94236074D+03    0.0000002    0.0000000  EM
            101 -0.94236074D+03    0.0000002    0.0000000  EM
            102 -0.94236074D+03    0.0000002    0.0000000  EM
            103 -0.94236074D+03    0.0000002    0.0000000  EM
            104 -0.94236074D+03    0.0000001    0.0000000  EM
            105 -0.94236074D+03    0.0000001    0.0000000  EM
            106 -0.94236074D+03    0.0000001    0.0000000  EM
            107 -0.94236074D+03    0.0000001    0.0000000  EM
            108 -0.94236074D+03    0.0000001    0.0000000  EM
            109 -0.94236074D+03    0.0000001    0.0000000  EM
            110 -0.94236074D+03    0.0000001    0.0000000  EM
            111 -0.94236074D+03    0.0000001    0.0000000  EM
            112 -0.94236074D+03    0.0000001    0.0000000  EM
            113 -0.94236074D+03    0.0000001    0.0000000  EM
            114 -0.94236074D+03    0.0000004    0.0000000  QN
            115 -0.94236074D+03    0.0000000    0.0000000  EM


   TECHNICAL 8 OUTPUT FOR THE H1 MODEL


   E STEP  ITER  LOGLIKELIHOOD    ABS CHANGE   REL CHANGE  ALGORITHM
              1 -0.10507399D+04    0.0000000    0.0000000  EM
              2 -0.98066551D+03   70.0743930    0.0666905  EM
              3 -0.95558371D+03   25.0817960    0.0255763  EM
              4 -0.94938805D+03    6.1956678    0.0064836  EM
              5 -0.94809875D+03    1.2892923    0.0013580  EM
              6 -0.94782932D+03    0.2694363    0.0002842  EM
              7 -0.94777204D+03    0.0572811    0.0000604  EM
              8 -0.94775977D+03    0.0122609    0.0000129  EM
              9 -0.94775714D+03    0.0026298    0.0000028  EM
             10 -0.94775658D+03    0.0005644    0.0000006  EM
             11 -0.94775646D+03    0.0001212    0.0000001  EM
             12 -0.94775643D+03    0.0000260    0.0000000  EM


   E STEP  ITER  LOGLIKELIHOOD    ABS CHANGE   REL CHANGE  ALGORITHM
              1 -0.93770407D+03    0.0000000    0.0000000  EM
              2 -0.93298186D+03    4.7222115    0.0050359  EM
              3 -0.93286143D+03    0.1204349    0.0001291  EM
              4 -0.93279124D+03    0.0701923    0.0000752  EM
              5 -0.93274562D+03    0.0456126    0.0000489  EM
              6 -0.93271533D+03    0.0302921    0.0000325  EM
              7 -0.93269490D+03    0.0204277    0.0000219  EM
              8 -0.93268096D+03    0.0139451    0.0000150  EM
              9 -0.93267135D+03    0.0096118    0.0000103  EM
             10 -0.93266467D+03    0.0066749    0.0000072  EM
             11 -0.93266001D+03    0.0046620    0.0000050  EM
             12 -0.93265674D+03    0.0032706    0.0000035  EM
             13 -0.93265444D+03    0.0023024    0.0000025  EM
             14 -0.93265281D+03    0.0016254    0.0000017  EM
             15 -0.93265166D+03    0.0011503    0.0000012  EM
             16 -0.93265085D+03    0.0008158    0.0000009  EM
             17 -0.93265027D+03    0.0005798    0.0000006  EM
             18 -0.93264985D+03    0.0004130    0.0000004  EM
             19 -0.93264956D+03    0.0002949    0.0000003  EM
             20 -0.93264935D+03    0.0002113    0.0000002  EM
             21 -0.93264919D+03    0.0001519    0.0000002  EM
             22 -0.93264908D+03    0.0001097    0.0000001  EM
             23 -0.93264901D+03    0.0000796    0.0000001  EM
             24 -0.93264895D+03    0.0000582    0.0000001  EM
             25 -0.93264890D+03    0.0000429    0.0000000  EM
             26 -0.93264887D+03    0.0000320    0.0000000  EM
             27 -0.93264885D+03    0.0000241    0.0000000  EM
             28 -0.93264883D+03    0.0000184    0.0000000  EM
             29 -0.93264882D+03    0.0000143    0.0000000  EM
             30 -0.93264880D+03    0.0000112    0.0000000  EM
             31 -0.93264880D+03    0.0000090    0.0000000  EM
             32 -0.93264879D+03    0.0000074    0.0000000  EM
             33 -0.93264878D+03    0.0000061    0.0000000  EM
             34 -0.93264878D+03    0.0000052    0.0000000  EM
             35 -0.93264877D+03    0.0000045    0.0000000  EM
             36 -0.93264877D+03    0.0000039    0.0000000  EM
             37 -0.93264876D+03    0.0000034    0.0000000  EM
             38 -0.93264876D+03    0.0000031    0.0000000  EM
             39 -0.93264876D+03    0.0000028    0.0000000  EM
             40 -0.93264876D+03    0.0000025    0.0000000  EM
             41 -0.93264875D+03    0.0000023    0.0000000  EM
             42 -0.93264875D+03    0.0000021    0.0000000  EM
             43 -0.93264875D+03    0.0000019    0.0000000  EM
             44 -0.93264875D+03    0.0000018    0.0000000  EM
             45 -0.93264875D+03    0.0000016    0.0000000  EM
             46 -0.93264875D+03    0.0000015    0.0000000  EM
             47 -0.93264874D+03    0.0000014    0.0000000  EM
             48 -0.93264874D+03    0.0000013    0.0000000  EM
             49 -0.93264874D+03    0.0000012    0.0000000  EM
             50 -0.93264874D+03    0.0000011    0.0000000  EM
             51 -0.93264874D+03    0.0000010    0.0000000  EM
             52 -0.93264874D+03    0.0000010    0.0000000  EM
             53 -0.93264874D+03    0.0000009    0.0000000  EM
             54 -0.93264874D+03    0.0000008    0.0000000  EM
             55 -0.93264874D+03    0.0000008    0.0000000  EM
             56 -0.93264873D+03    0.0000007    0.0000000  EM
             57 -0.93264873D+03    0.0000007    0.0000000  EM
             58 -0.93264873D+03    0.0000006    0.0000000  EM
             59 -0.93264873D+03    0.0000006    0.0000000  EM
             60 -0.93264873D+03    0.0000005    0.0000000  EM
             61 -0.93264873D+03    0.0000005    0.0000000  EM
             62 -0.93264873D+03    0.0000005    0.0000000  EM
             63 -0.93264873D+03    0.0000004    0.0000000  EM
             64 -0.93264873D+03    0.0000004    0.0000000  EM
             65 -0.93264873D+03    0.0000004    0.0000000  EM
             66 -0.93264873D+03    0.0000003    0.0000000  EM
             67 -0.93264873D+03    0.0000003    0.0000000  EM
             68 -0.93264873D+03    0.0000003    0.0000000  EM
             69 -0.93264873D+03    0.0000003    0.0000000  EM
             70 -0.93264873D+03    0.0000003    0.0000000  EM
             71 -0.93264873D+03    0.0000002    0.0000000  EM
             72 -0.93264873D+03    0.0000002    0.0000000  EM
             73 -0.93264873D+03    0.0000002    0.0000000  EM
             74 -0.93264873D+03    0.0000002    0.0000000  EM
             75 -0.93264873D+03    0.0000002    0.0000000  EM
             76 -0.93264873D+03    0.0000002    0.0000000  EM
             77 -0.93264873D+03    0.0000002    0.0000000  EM
             78 -0.93264873D+03    0.0000001    0.0000000  EM
             79 -0.93264873D+03    0.0000001    0.0000000  EM
             80 -0.93264873D+03    0.0000001    0.0000000  EM
             81 -0.93264873D+03    0.0000001    0.0000000  EM
             82 -0.93264873D+03    0.0000001    0.0000000  EM
             83 -0.93264873D+03    0.0000001    0.0000000  EM
             84 -0.93264873D+03    0.0000001    0.0000000  EM
             85 -0.93264873D+03    0.0000001    0.0000000  EM
             86 -0.93264873D+03    0.0000001    0.0000000  EM
             87 -0.93264873D+03    0.0000001    0.0000000  EM
             88 -0.93264873D+03    0.0000001    0.0000000  EM
             89 -0.93264873D+03    0.0000001    0.0000000  EM
             90 -0.93264873D+03    0.0000001    0.0000000  EM
             91 -0.93264873D+03    0.0000001    0.0000000  EM
             92 -0.93264873D+03    0.0000000    0.0000000  EM
             93 -0.93264873D+03    0.0000000    0.0000000  EM
             94 -0.93264873D+03    0.0000000    0.0000000  EM
             95 -0.93264873D+03    0.0000000    0.0000000  EM
             96 -0.93264873D+03    0.0000000    0.0000000  EM
             97 -0.93264873D+03    0.0000000    0.0000000  EM
             98 -0.93264873D+03    0.0000000    0.0000000  EM
             99 -0.93264873D+03    0.0000000    0.0000000  EM
            100 -0.93264873D+03    0.0000000    0.0000000  EM
            101 -0.93264873D+03    0.0000000    0.0000000  EM
            102 -0.93264873D+03    0.0000000    0.0000000  EM
            103 -0.93264873D+03    0.0000000    0.0000000  EM
            104 -0.93264873D+03    0.0000000    0.0000000  EM
            105 -0.93264873D+03    0.0000000    0.0000000  EM
            106 -0.93264873D+03    0.0000000    0.0000000  EM
            107 -0.93264873D+03    0.0000000    0.0000000  EM
            108 -0.93264873D+03    0.0000000    0.0000000  EM
            109 -0.93264873D+03    0.0000000    0.0000000  EM
            110 -0.93264873D+03    0.0000000    0.0000000  EM


   TECHNICAL 8 OUTPUT FOR THE H1 MODEL


   E STEP  ITER  LOGLIKELIHOOD    ABS CHANGE   REL CHANGE  ALGORITHM
              1 -0.10489234D+04    0.0000000    0.0000000  EM
              2 -0.97829001D+03   70.6334079    0.0673390  EM
              3 -0.95147165D+03   26.8183553    0.0274135  EM
              4 -0.94437257D+03    7.0990821    0.0074612  EM
              5 -0.94280391D+03    1.5686586    0.0016611  EM
              6 -0.94245710D+03    0.3468131    0.0003679  EM
              7 -0.94237894D+03    0.0781584    0.0000829  EM
              8 -0.94236117D+03    0.0177706    0.0000189  EM
              9 -0.94235712D+03    0.0040533    0.0000043  EM
             10 -0.94235619D+03    0.0009256    0.0000010  EM
             11 -0.94235598D+03    0.0002114    0.0000002  EM
             12 -0.94235593D+03    0.0000483    0.0000001  EM


   E STEP  ITER  LOGLIKELIHOOD    ABS CHANGE   REL CHANGE  ALGORITHM
              1 -0.96389868D+03    0.0000000    0.0000000  EM
              2 -0.95005034D+03   13.8483384    0.0143670  EM
              3 -0.94989893D+03    0.1514114    0.0001594  EM
              4 -0.94982861D+03    0.0703222    0.0000740  EM
              5 -0.94978757D+03    0.0410413    0.0000432  EM
              6 -0.94976265D+03    0.0249239    0.0000262  EM
              7 -0.94974700D+03    0.0156424    0.0000165  EM
              8 -0.94973685D+03    0.0101489    0.0000107  EM
              9 -0.94973005D+03    0.0068001    0.0000072  EM
             10 -0.94972536D+03    0.0046938    0.0000049  EM
             11 -0.94972203D+03    0.0033262    0.0000035  EM
             12 -0.94971962D+03    0.0024105    0.0000025  EM
             13 -0.94971784D+03    0.0017799    0.0000019  EM
             14 -0.94971651D+03    0.0013350    0.0000014  EM
             15 -0.94971549D+03    0.0010144    0.0000011  EM
             16 -0.94971472D+03    0.0007795    0.0000008  EM
             17 -0.94971411D+03    0.0006049    0.0000006  EM
             18 -0.94971364D+03    0.0004737    0.0000005  EM
             19 -0.94971326D+03    0.0003742    0.0000004  EM
             20 -0.94971296D+03    0.0002982    0.0000003  EM
             21 -0.94971272D+03    0.0002397    0.0000003  EM
             22 -0.94971253D+03    0.0001945    0.0000002  EM
             23 -0.94971237D+03    0.0001593    0.0000002  EM
             24 -0.94971224D+03    0.0001317    0.0000001  EM
             25 -0.94971213D+03    0.0001099    0.0000001  EM
             26 -0.94971204D+03    0.0000927    0.0000001  EM
             27 -0.94971196D+03    0.0000790    0.0000001  EM
             28 -0.94971189D+03    0.0000679    0.0000001  EM
             29 -0.94971183D+03    0.0000590    0.0000001  EM
             30 -0.94971178D+03    0.0000516    0.0000001  EM
             31 -0.94971173D+03    0.0000456    0.0000000  EM
             32 -0.94971169D+03    0.0000406    0.0000000  EM
             33 -0.94971166D+03    0.0000364    0.0000000  EM
             34 -0.94971162D+03    0.0000328    0.0000000  EM
             35 -0.94971159D+03    0.0000297    0.0000000  EM
             36 -0.94971157D+03    0.0000270    0.0000000  EM
             37 -0.94971154D+03    0.0000247    0.0000000  EM
             38 -0.94971152D+03    0.0000227    0.0000000  EM
             39 -0.94971150D+03    0.0000209    0.0000000  EM
             40 -0.94971148D+03    0.0000192    0.0000000  EM
             41 -0.94971146D+03    0.0000178    0.0000000  EM
             42 -0.94971145D+03    0.0000165    0.0000000  EM
             43 -0.94971143D+03    0.0000153    0.0000000  EM
             44 -0.94971142D+03    0.0000142    0.0000000  EM
             45 -0.94971140D+03    0.0000132    0.0000000  EM
             46 -0.94971139D+03    0.0000122    0.0000000  EM
             47 -0.94971138D+03    0.0000114    0.0000000  EM
             48 -0.94971137D+03    0.0000106    0.0000000  EM
             49 -0.94971136D+03    0.0000099    0.0000000  EM
             50 -0.94971135D+03    0.0000092    0.0000000  EM
             51 -0.94971134D+03    0.0000086    0.0000000  EM
             52 -0.94971133D+03    0.0000080    0.0000000  EM
             53 -0.94971133D+03    0.0000074    0.0000000  EM
             54 -0.94971132D+03    0.0000069    0.0000000  EM
             55 -0.94971131D+03    0.0000065    0.0000000  EM
             56 -0.94971131D+03    0.0000060    0.0000000  EM
             57 -0.94971130D+03    0.0000056    0.0000000  EM
             58 -0.94971129D+03    0.0000052    0.0000000  EM
             59 -0.94971129D+03    0.0000049    0.0000000  EM
             60 -0.94971129D+03    0.0000046    0.0000000  EM
             61 -0.94971128D+03    0.0000043    0.0000000  EM
             62 -0.94971128D+03    0.0000040    0.0000000  EM
             63 -0.94971127D+03    0.0000037    0.0000000  EM
             64 -0.94971127D+03    0.0000034    0.0000000  EM
             65 -0.94971127D+03    0.0000032    0.0000000  EM
             66 -0.94971126D+03    0.0000030    0.0000000  EM
             67 -0.94971126D+03    0.0000028    0.0000000  EM
             68 -0.94971126D+03    0.0000026    0.0000000  EM
             69 -0.94971126D+03    0.0000024    0.0000000  EM
             70 -0.94971125D+03    0.0000023    0.0000000  EM
             71 -0.94971125D+03    0.0000021    0.0000000  EM
             72 -0.94971125D+03    0.0000020    0.0000000  EM
             73 -0.94971125D+03    0.0000018    0.0000000  EM
             74 -0.94971125D+03    0.0000017    0.0000000  EM
             75 -0.94971124D+03    0.0000016    0.0000000  EM
             76 -0.94971124D+03    0.0000015    0.0000000  EM
             77 -0.94971124D+03    0.0000014    0.0000000  EM
             78 -0.94971124D+03    0.0000013    0.0000000  EM
             79 -0.94971124D+03    0.0000012    0.0000000  EM
             80 -0.94971124D+03    0.0000011    0.0000000  EM
             81 -0.94971124D+03    0.0000010    0.0000000  EM
             82 -0.94971124D+03    0.0000010    0.0000000  EM
             83 -0.94971124D+03    0.0000009    0.0000000  EM
             84 -0.94971123D+03    0.0000008    0.0000000  EM
             85 -0.94971123D+03    0.0000008    0.0000000  EM
             86 -0.94971123D+03    0.0000007    0.0000000  EM
             87 -0.94971123D+03    0.0000007    0.0000000  EM
             88 -0.94971123D+03    0.0000006    0.0000000  EM
             89 -0.94971123D+03    0.0000006    0.0000000  EM
             90 -0.94971123D+03    0.0000006    0.0000000  EM
             91 -0.94971123D+03    0.0000005    0.0000000  EM
             92 -0.94971123D+03    0.0000005    0.0000000  EM
             93 -0.94971123D+03    0.0000004    0.0000000  EM
             94 -0.94971123D+03    0.0000004    0.0000000  EM
             95 -0.94971123D+03    0.0000004    0.0000000  EM
             96 -0.94971123D+03    0.0000004    0.0000000  EM
             97 -0.94971123D+03    0.0000003    0.0000000  EM
             98 -0.94971123D+03    0.0000003    0.0000000  EM
             99 -0.94971123D+03    0.0000003    0.0000000  EM
            100 -0.94971123D+03    0.0000003    0.0000000  EM
            101 -0.94971123D+03    0.0000003    0.0000000  EM
            102 -0.94971123D+03    0.0000002    0.0000000  EM
            103 -0.94971123D+03    0.0000002    0.0000000  EM
            104 -0.94971123D+03    0.0000002    0.0000000  EM
            105 -0.94971123D+03    0.0000002    0.0000000  EM
            106 -0.94971123D+03    0.0000002    0.0000000  EM
            107 -0.94971123D+03    0.0000002    0.0000000  EM
            108 -0.94971123D+03    0.0000002    0.0000000  EM
            109 -0.94971122D+03    0.0000001    0.0000000  EM
            110 -0.94971122D+03    0.0000001    0.0000000  EM
            111 -0.94971122D+03    0.0000001    0.0000000  EM
            112 -0.94971122D+03    0.0000001    0.0000000  EM
            113 -0.94971122D+03    0.0000001    0.0000000  EM
            114 -0.94971122D+03    0.0000001    0.0000000  EM
            115 -0.94971122D+03    0.0000011    0.0000000  QN
            116 -0.94971122D+03    0.0000001    0.0000000  EM


   TECHNICAL 8 OUTPUT FOR THE H1 MODEL


   E STEP  ITER  LOGLIKELIHOOD    ABS CHANGE   REL CHANGE  ALGORITHM
              1 -0.10605377D+04    0.0000000    0.0000000  EM
              2 -0.98860947D+03   71.9282731    0.0678225  EM
              3 -0.96339972D+03   25.2097528    0.0255002  EM
              4 -0.95739317D+03    6.0065502    0.0062347  EM
              5 -0.95619469D+03    1.1984790    0.0012518  EM
              6 -0.95595468D+03    0.2400124    0.0002510  EM
              7 -0.95590582D+03    0.0488602    0.0000511  EM
              8 -0.95589581D+03    0.0100076    0.0000105  EM
              9 -0.95589376D+03    0.0020532    0.0000021  EM
             10 -0.95589333D+03    0.0004214    0.0000004  EM
             11 -0.95589325D+03    0.0000865    0.0000001  EM


   E STEP  ITER  LOGLIKELIHOOD    ABS CHANGE   REL CHANGE  ALGORITHM
              1 -0.97278867D+03    0.0000000    0.0000000  EM
              2 -0.96023782D+03   12.5508493    0.0129019  EM
              3 -0.96017993D+03    0.0578925    0.0000603  EM
              4 -0.96014274D+03    0.0371827    0.0000387  EM
              5 -0.96011466D+03    0.0280866    0.0000293  EM
              6 -0.96009290D+03    0.0217613    0.0000227  EM
              7 -0.96007572D+03    0.0171725    0.0000179  EM
              8 -0.96006193D+03    0.0137984    0.0000144  EM
              9 -0.96005064D+03    0.0112865    0.0000118  EM
             10 -0.96004125D+03    0.0093914    0.0000098  EM
             11 -0.96003331D+03    0.0079418    0.0000083  EM
             12 -0.96002649D+03    0.0068164    0.0000071  EM
             13 -0.96002056D+03    0.0059294    0.0000062  EM
             14 -0.96001534D+03    0.0052195    0.0000054  EM
             15 -0.96001070D+03    0.0046423    0.0000048  EM
             16 -0.96000653D+03    0.0041656    0.0000043  EM
             17 -0.96000277D+03    0.0037659    0.0000039  EM
             18 -0.95999934D+03    0.0034258    0.0000036  EM
             19 -0.95999621D+03    0.0031323    0.0000033  EM
             20 -0.95999333D+03    0.0028758    0.0000030  EM
             21 -0.95999068D+03    0.0026490    0.0000028  EM
             22 -0.95998824D+03    0.0024462    0.0000025  EM
             23 -0.95998597D+03    0.0022633    0.0000024  EM
             24 -0.95998388D+03    0.0020970    0.0000022  EM
             25 -0.95998193D+03    0.0019448    0.0000020  EM
             26 -0.95998013D+03    0.0018047    0.0000019  EM
             27 -0.95997845D+03    0.0016753    0.0000017  EM
             28 -0.95997690D+03    0.0015552    0.0000016  EM
             29 -0.95997545D+03    0.0014436    0.0000015  EM
             30 -0.95997411D+03    0.0013395    0.0000014  EM
             31 -0.95997287D+03    0.0012425    0.0000013  EM
             32 -0.95997172D+03    0.0011519    0.0000012  EM
             33 -0.95997065D+03    0.0010673    0.0000011  EM
             34 -0.95996966D+03    0.0009883    0.0000010  EM
             35 -0.95996875D+03    0.0009146    0.0000010  EM
             36 -0.95996790D+03    0.0008457    0.0000009  EM
             37 -0.95996712D+03    0.0007815    0.0000008  EM
             38 -0.95996640D+03    0.0007217    0.0000008  EM
             39 -0.95996573D+03    0.0006659    0.0000007  EM
             40 -0.95996512D+03    0.0006140    0.0000006  EM
             41 -0.95996455D+03    0.0005658    0.0000006  EM
             42 -0.95996403D+03    0.0005210    0.0000005  EM
             43 -0.95996355D+03    0.0004794    0.0000005  EM
             44 -0.95996311D+03    0.0004408    0.0000005  EM
             45 -0.95996271D+03    0.0004051    0.0000004  EM
             46 -0.95996234D+03    0.0003720    0.0000004  EM
             47 -0.95996199D+03    0.0003415    0.0000004  EM
             48 -0.95996168D+03    0.0003132    0.0000003  EM
             49 -0.95996139D+03    0.0002872    0.0000003  EM
             50 -0.95996113D+03    0.0002631    0.0000003  EM
             51 -0.95996089D+03    0.0002410    0.0000003  EM
             52 -0.95996067D+03    0.0002206    0.0000002  EM
             53 -0.95996047D+03    0.0002018    0.0000002  EM
             54 -0.95996028D+03    0.0001845    0.0000002  EM
             55 -0.95996011D+03    0.0001687    0.0000002  EM
             56 -0.95995996D+03    0.0001541    0.0000002  EM
             57 -0.95995982D+03    0.0001407    0.0000001  EM
             58 -0.95995969D+03    0.0001285    0.0000001  EM
             59 -0.95995957D+03    0.0001172    0.0000001  EM
             60 -0.95995947D+03    0.0001069    0.0000001  EM
             61 -0.95995937D+03    0.0000975    0.0000001  EM
             62 -0.95995928D+03    0.0000889    0.0000001  EM
             63 -0.95995920D+03    0.0000810    0.0000001  EM
             64 -0.95995913D+03    0.0000738    0.0000001  EM
             65 -0.95995906D+03    0.0000672    0.0000001  EM
             66 -0.95995900D+03    0.0000612    0.0000001  EM
             67 -0.95995894D+03    0.0000557    0.0000001  EM
             68 -0.95995889D+03    0.0000507    0.0000001  EM
             69 -0.95995884D+03    0.0000461    0.0000000  EM
             70 -0.95995880D+03    0.0000420    0.0000000  EM
             71 -0.95995876D+03    0.0000382    0.0000000  EM
             72 -0.95995873D+03    0.0000347    0.0000000  EM
             73 -0.95995870D+03    0.0000315    0.0000000  EM
             74 -0.95995867D+03    0.0000287    0.0000000  EM
             75 -0.95995864D+03    0.0000260    0.0000000  EM
             76 -0.95995862D+03    0.0000237    0.0000000  EM
             77 -0.95995860D+03    0.0000215    0.0000000  EM
             78 -0.95995858D+03    0.0000195    0.0000000  EM
             79 -0.95995856D+03    0.0000177    0.0000000  EM
             80 -0.95995855D+03    0.0000161    0.0000000  EM
             81 -0.95995853D+03    0.0000146    0.0000000  EM
             82 -0.95995852D+03    0.0000133    0.0000000  EM
             83 -0.95995851D+03    0.0000120    0.0000000  EM
             84 -0.95995849D+03    0.0000109    0.0000000  EM
             85 -0.95995848D+03    0.0000099    0.0000000  EM
             86 -0.95995848D+03    0.0000090    0.0000000  EM
             87 -0.95995847D+03    0.0000082    0.0000000  EM
             88 -0.95995846D+03    0.0000074    0.0000000  EM
             89 -0.95995845D+03    0.0000067    0.0000000  EM
             90 -0.95995845D+03    0.0000061    0.0000000  EM
             91 -0.95995844D+03    0.0000055    0.0000000  EM
             92 -0.95995844D+03    0.0000050    0.0000000  EM
             93 -0.95995843D+03    0.0000045    0.0000000  EM
             94 -0.95995843D+03    0.0000041    0.0000000  EM
             95 -0.95995842D+03    0.0000037    0.0000000  EM
             96 -0.95995842D+03    0.0000034    0.0000000  EM
             97 -0.95995842D+03    0.0000031    0.0000000  EM
             98 -0.95995842D+03    0.0000028    0.0000000  EM
             99 -0.95995841D+03    0.0000025    0.0000000  EM
            100 -0.95995841D+03    0.0000023    0.0000000  EM
            101 -0.95995841D+03    0.0000021    0.0000000  EM
            102 -0.95995841D+03    0.0000019    0.0000000  EM
            103 -0.95995840D+03    0.0000017    0.0000000  EM
            104 -0.95995840D+03    0.0000015    0.0000000  EM
            105 -0.95995840D+03    0.0000014    0.0000000  EM
            106 -0.95995839D+03    0.0000130    0.0000000  QN
            107 -0.95995839D+03    0.0000003    0.0000000  EM


   TECHNICAL 8 OUTPUT FOR THE H1 MODEL


   E STEP  ITER  LOGLIKELIHOOD    ABS CHANGE   REL CHANGE  ALGORITHM
              1 -0.10702008D+04    0.0000000    0.0000000  EM
              2 -0.99894917D+03   71.2516446    0.0665778  EM
              3 -0.97370843D+03   25.2407350    0.0252673  EM
              4 -0.96762267D+03    6.0857661    0.0062501  EM
              5 -0.96640683D+03    1.2158375    0.0012565  EM
              6 -0.96616493D+03    0.2419017    0.0002503  EM
              7 -0.96611610D+03    0.0488305    0.0000505  EM
              8 -0.96610618D+03    0.0099184    0.0000103  EM
              9 -0.96610416D+03    0.0020187    0.0000021  EM
             10 -0.96610375D+03    0.0004111    0.0000004  EM
             11 -0.96610366D+03    0.0000838    0.0000001  EM


   E STEP  ITER  LOGLIKELIHOOD    ABS CHANGE   REL CHANGE  ALGORITHM
              1 -0.93922668D+03    0.0000000    0.0000000  EM
              2 -0.93593475D+03    3.2919279    0.0035049  EM
              3 -0.93588080D+03    0.0539548    0.0000576  EM
              4 -0.93585344D+03    0.0273576    0.0000292  EM
              5 -0.93583648D+03    0.0169629    0.0000181  EM
              6 -0.93582581D+03    0.0106631    0.0000114  EM
              7 -0.93581906D+03    0.0067499    0.0000072  EM
              8 -0.93581476D+03    0.0043030    0.0000046  EM
              9 -0.93581200D+03    0.0027643    0.0000030  EM
             10 -0.93581020D+03    0.0017912    0.0000019  EM
             11 -0.93580903D+03    0.0011725    0.0000013  EM
             12 -0.93580825D+03    0.0007769    0.0000008  EM
             13 -0.93580773D+03    0.0005226    0.0000006  EM
             14 -0.93580737D+03    0.0003582    0.0000004  EM
             15 -0.93580712D+03    0.0002511    0.0000003  EM
             16 -0.93580694D+03    0.0001807    0.0000002  EM
             17 -0.93580681D+03    0.0001341    0.0000001  EM
             18 -0.93580671D+03    0.0001029    0.0000001  EM
             19 -0.93580662D+03    0.0000816    0.0000001  EM
             20 -0.93580656D+03    0.0000669    0.0000001  EM
             21 -0.93580650D+03    0.0000565    0.0000001  EM
             22 -0.93580645D+03    0.0000489    0.0000001  EM
             23 -0.93580641D+03    0.0000433    0.0000000  EM
             24 -0.93580637D+03    0.0000389    0.0000000  EM
             25 -0.93580633D+03    0.0000355    0.0000000  EM
             26 -0.93580630D+03    0.0000326    0.0000000  EM
             27 -0.93580627D+03    0.0000302    0.0000000  EM
             28 -0.93580624D+03    0.0000281    0.0000000  EM
             29 -0.93580622D+03    0.0000263    0.0000000  EM
             30 -0.93580619D+03    0.0000246    0.0000000  EM
             31 -0.93580617D+03    0.0000231    0.0000000  EM
             32 -0.93580615D+03    0.0000218    0.0000000  EM
             33 -0.93580613D+03    0.0000205    0.0000000  EM
             34 -0.93580611D+03    0.0000193    0.0000000  EM
             35 -0.93580609D+03    0.0000182    0.0000000  EM
             36 -0.93580607D+03    0.0000172    0.0000000  EM
             37 -0.93580606D+03    0.0000162    0.0000000  EM
             38 -0.93580604D+03    0.0000153    0.0000000  EM
             39 -0.93580603D+03    0.0000144    0.0000000  EM
             40 -0.93580601D+03    0.0000136    0.0000000  EM
             41 -0.93580600D+03    0.0000129    0.0000000  EM
             42 -0.93580599D+03    0.0000122    0.0000000  EM
             43 -0.93580598D+03    0.0000115    0.0000000  EM
             44 -0.93580596D+03    0.0000109    0.0000000  EM
             45 -0.93580595D+03    0.0000103    0.0000000  EM
             46 -0.93580594D+03    0.0000097    0.0000000  EM
             47 -0.93580594D+03    0.0000092    0.0000000  EM
             48 -0.93580593D+03    0.0000087    0.0000000  EM
             49 -0.93580592D+03    0.0000082    0.0000000  EM
             50 -0.93580591D+03    0.0000077    0.0000000  EM
             51 -0.93580590D+03    0.0000073    0.0000000  EM
             52 -0.93580590D+03    0.0000069    0.0000000  EM
             53 -0.93580589D+03    0.0000065    0.0000000  EM
             54 -0.93580588D+03    0.0000062    0.0000000  EM
             55 -0.93580588D+03    0.0000058    0.0000000  EM
             56 -0.93580587D+03    0.0000055    0.0000000  EM
             57 -0.93580587D+03    0.0000052    0.0000000  EM
             58 -0.93580586D+03    0.0000049    0.0000000  EM
             59 -0.93580586D+03    0.0000047    0.0000000  EM
             60 -0.93580585D+03    0.0000044    0.0000000  EM
             61 -0.93580585D+03    0.0000042    0.0000000  EM
             62 -0.93580585D+03    0.0000040    0.0000000  EM
             63 -0.93580584D+03    0.0000037    0.0000000  EM
             64 -0.93580584D+03    0.0000035    0.0000000  EM
             65 -0.93580583D+03    0.0000033    0.0000000  EM
             66 -0.93580583D+03    0.0000032    0.0000000  EM
             67 -0.93580583D+03    0.0000030    0.0000000  EM
             68 -0.93580583D+03    0.0000028    0.0000000  EM
             69 -0.93580582D+03    0.0000027    0.0000000  EM
             70 -0.93580582D+03    0.0000025    0.0000000  EM
             71 -0.93580582D+03    0.0000024    0.0000000  EM
             72 -0.93580582D+03    0.0000023    0.0000000  EM
             73 -0.93580581D+03    0.0000022    0.0000000  EM
             74 -0.93580581D+03    0.0000020    0.0000000  EM
             75 -0.93580581D+03    0.0000019    0.0000000  EM
             76 -0.93580581D+03    0.0000018    0.0000000  EM
             77 -0.93580581D+03    0.0000017    0.0000000  EM
             78 -0.93580580D+03    0.0000016    0.0000000  EM
             79 -0.93580580D+03    0.0000015    0.0000000  EM
             80 -0.93580580D+03    0.0000015    0.0000000  EM
             81 -0.93580580D+03    0.0000014    0.0000000  EM
             82 -0.93580580D+03    0.0000013    0.0000000  EM
             83 -0.93580580D+03    0.0000012    0.0000000  EM
             84 -0.93580580D+03    0.0000012    0.0000000  EM
             85 -0.93580580D+03    0.0000011    0.0000000  EM
             86 -0.93580579D+03    0.0000011    0.0000000  EM
             87 -0.93580579D+03    0.0000010    0.0000000  EM
             88 -0.93580579D+03    0.0000009    0.0000000  EM
             89 -0.93580579D+03    0.0000009    0.0000000  EM
             90 -0.93580579D+03    0.0000008    0.0000000  EM
             91 -0.93580579D+03    0.0000008    0.0000000  EM
             92 -0.93580579D+03    0.0000008    0.0000000  EM
             93 -0.93580579D+03    0.0000007    0.0000000  EM
             94 -0.93580579D+03    0.0000007    0.0000000  EM
             95 -0.93580579D+03    0.0000006    0.0000000  EM
             96 -0.93580579D+03    0.0000006    0.0000000  EM
             97 -0.93580579D+03    0.0000006    0.0000000  EM
             98 -0.93580579D+03    0.0000005    0.0000000  EM
             99 -0.93580578D+03    0.0000005    0.0000000  EM
            100 -0.93580578D+03    0.0000005    0.0000000  EM
            101 -0.93580578D+03    0.0000005    0.0000000  EM
            102 -0.93580578D+03    0.0000004    0.0000000  EM
            103 -0.93580578D+03    0.0000004    0.0000000  EM
            104 -0.93580578D+03    0.0000004    0.0000000  EM
            105 -0.93580578D+03    0.0000004    0.0000000  EM
            106 -0.93580578D+03    0.0000004    0.0000000  EM
            107 -0.93580578D+03    0.0000003    0.0000000  EM
            108 -0.93580578D+03    0.0000003    0.0000000  EM
            109 -0.93580578D+03    0.0000003    0.0000000  EM
            110 -0.93580578D+03    0.0000003    0.0000000  EM
            111 -0.93580578D+03    0.0000003    0.0000000  EM
            112 -0.93580578D+03    0.0000003    0.0000000  EM
            113 -0.93580578D+03    0.0000002    0.0000000  EM
            114 -0.93580578D+03    0.0000039    0.0000000  QN
            115 -0.93580578D+03    0.0000003    0.0000000  EM


   TECHNICAL 8 OUTPUT FOR THE H1 MODEL


   E STEP  ITER  LOGLIKELIHOOD    ABS CHANGE   REL CHANGE  ALGORITHM
              1 -0.10446704D+04    0.0000000    0.0000000  EM
              2 -0.97444089D+03   70.2295195    0.0672265  EM
              3 -0.94958628D+03   24.8546034    0.0255065  EM
              4 -0.94350328D+03    6.0830064    0.0064060  EM
              5 -0.94225562D+03    1.2476583    0.0013224  EM
              6 -0.94200045D+03    0.2551644    0.0002708  EM
              7 -0.94194760D+03    0.0528492    0.0000561  EM
              8 -0.94193661D+03    0.0109977    0.0000117  EM
              9 -0.94193432D+03    0.0022913    0.0000024  EM
             10 -0.94193384D+03    0.0004775    0.0000005  EM
             11 -0.94193374D+03    0.0000995    0.0000001  EM


   E STEP  ITER  LOGLIKELIHOOD    ABS CHANGE   REL CHANGE  ALGORITHM
              1 -0.96588125D+03    0.0000000    0.0000000  EM
              2 -0.94149105D+03   24.3901944    0.0252518  EM
              3 -0.94117061D+03    0.3204469    0.0003404  EM
              4 -0.94095134D+03    0.2192700    0.0002330  EM
              5 -0.94079229D+03    0.1590461    0.0001690  EM
              6 -0.94067559D+03    0.1167068    0.0001241  EM
              7 -0.94058915D+03    0.0864316    0.0000919  EM
              8 -0.94052457D+03    0.0645823    0.0000687  EM
              9 -0.94047588D+03    0.0486921    0.0000518  EM
             10 -0.94043882D+03    0.0370596    0.0000394  EM
             11 -0.94041033D+03    0.0284944    0.0000303  EM
             12 -0.94038817D+03    0.0221541    0.0000236  EM
             13 -0.94037073D+03    0.0174359    0.0000185  EM
             14 -0.94035683D+03    0.0139054    0.0000148  EM
             15 -0.94034558D+03    0.0112467    0.0000120  EM
             16 -0.94033635D+03    0.0092299    0.0000098  EM
             17 -0.94032867D+03    0.0076865    0.0000082  EM
             18 -0.94032217D+03    0.0064932    0.0000069  EM
             19 -0.94031661D+03    0.0055595    0.0000059  EM
             20 -0.94031179D+03    0.0048190    0.0000051  EM
             21 -0.94030757D+03    0.0042227    0.0000045  EM
             22 -0.94030384D+03    0.0037349    0.0000040  EM
             23 -0.94030051D+03    0.0033294    0.0000035  EM
             24 -0.94029752D+03    0.0029867    0.0000032  EM
             25 -0.94029483D+03    0.0026927    0.0000029  EM
             26 -0.94029239D+03    0.0024370    0.0000026  EM
             27 -0.94029018D+03    0.0022118    0.0000024  EM
             28 -0.94028817D+03    0.0020115    0.0000021  EM
             29 -0.94028634D+03    0.0018318    0.0000019  EM
             30 -0.94028467D+03    0.0016694    0.0000018  EM
             31 -0.94028314D+03    0.0015220    0.0000016  EM
             32 -0.94028176D+03    0.0013877    0.0000015  EM
             33 -0.94028049D+03    0.0012649    0.0000013  EM
             34 -0.94027934D+03    0.0011525    0.0000012  EM
             35 -0.94027829D+03    0.0010495    0.0000011  EM
             36 -0.94027734D+03    0.0009550    0.0000010  EM
             37 -0.94027647D+03    0.0008685    0.0000009  EM
             38 -0.94027568D+03    0.0007891    0.0000008  EM
             39 -0.94027496D+03    0.0007164    0.0000008  EM
             40 -0.94027431D+03    0.0006499    0.0000007  EM
             41 -0.94027372D+03    0.0005891    0.0000006  EM
             42 -0.94027319D+03    0.0005335    0.0000006  EM
             43 -0.94027271D+03    0.0004828    0.0000005  EM
             44 -0.94027227D+03    0.0004366    0.0000005  EM
             45 -0.94027187D+03    0.0003945    0.0000004  EM
             46 -0.94027152D+03    0.0003562    0.0000004  EM
             47 -0.94027120D+03    0.0003214    0.0000003  EM
             48 -0.94027091D+03    0.0002898    0.0000003  EM
             49 -0.94027065D+03    0.0002611    0.0000003  EM
             50 -0.94027041D+03    0.0002351    0.0000003  EM
             51 -0.94027020D+03    0.0002116    0.0000002  EM
             52 -0.94027001D+03    0.0001903    0.0000002  EM
             53 -0.94026984D+03    0.0001711    0.0000002  EM
             54 -0.94026968D+03    0.0001537    0.0000002  EM
             55 -0.94026955D+03    0.0001381    0.0000001  EM
             56 -0.94026942D+03    0.0001239    0.0000001  EM
             57 -0.94026931D+03    0.0001112    0.0000001  EM
             58 -0.94026921D+03    0.0000997    0.0000001  EM
             59 -0.94026912D+03    0.0000894    0.0000001  EM
             60 -0.94026904D+03    0.0000801    0.0000001  EM
             61 -0.94026897D+03    0.0000718    0.0000001  EM
             62 -0.94026891D+03    0.0000643    0.0000001  EM
             63 -0.94026885D+03    0.0000575    0.0000001  EM
             64 -0.94026880D+03    0.0000515    0.0000001  EM
             65 -0.94026875D+03    0.0000461    0.0000000  EM
             66 -0.94026871D+03    0.0000412    0.0000000  EM
             67 -0.94026867D+03    0.0000369    0.0000000  EM
             68 -0.94026864D+03    0.0000330    0.0000000  EM
             69 -0.94026861D+03    0.0000295    0.0000000  EM
             70 -0.94026858D+03    0.0000263    0.0000000  EM
             71 -0.94026856D+03    0.0000235    0.0000000  EM
             72 -0.94026854D+03    0.0000210    0.0000000  EM
             73 -0.94026852D+03    0.0000188    0.0000000  EM
             74 -0.94026850D+03    0.0000168    0.0000000  EM
             75 -0.94026849D+03    0.0000150    0.0000000  EM
             76 -0.94026848D+03    0.0000133    0.0000000  EM
             77 -0.94026846D+03    0.0000119    0.0000000  EM
             78 -0.94026845D+03    0.0000106    0.0000000  EM
             79 -0.94026844D+03    0.0000095    0.0000000  EM
             80 -0.94026844D+03    0.0000085    0.0000000  EM
             81 -0.94026843D+03    0.0000075    0.0000000  EM
             82 -0.94026842D+03    0.0000067    0.0000000  EM
             83 -0.94026841D+03    0.0000060    0.0000000  EM
             84 -0.94026841D+03    0.0000054    0.0000000  EM
             85 -0.94026840D+03    0.0000048    0.0000000  EM
             86 -0.94026840D+03    0.0000043    0.0000000  EM
             87 -0.94026840D+03    0.0000038    0.0000000  EM
             88 -0.94026839D+03    0.0000034    0.0000000  EM
             89 -0.94026839D+03    0.0000030    0.0000000  EM
             90 -0.94026839D+03    0.0000027    0.0000000  EM
             91 -0.94026839D+03    0.0000024    0.0000000  EM
             92 -0.94026838D+03    0.0000021    0.0000000  EM
             93 -0.94026838D+03    0.0000019    0.0000000  EM
             94 -0.94026838D+03    0.0000017    0.0000000  EM
             95 -0.94026838D+03    0.0000015    0.0000000  EM
             96 -0.94026838D+03    0.0000013    0.0000000  EM
             97 -0.94026838D+03    0.0000012    0.0000000  EM
             98 -0.94026837D+03    0.0000011    0.0000000  EM
             99 -0.94026837D+03    0.0000010    0.0000000  EM
            100 -0.94026837D+03    0.0000008    0.0000000  EM
            101 -0.94026837D+03    0.0000008    0.0000000  EM
            102 -0.94026837D+03    0.0000007    0.0000000  EM
            103 -0.94026837D+03    0.0000006    0.0000000  EM
            104 -0.94026837D+03    0.0000005    0.0000000  EM
            105 -0.94026837D+03    0.0000005    0.0000000  EM
            106 -0.94026837D+03    0.0000004    0.0000000  EM
            107 -0.94026837D+03    0.0000004    0.0000000  EM
            108 -0.94026837D+03    0.0000003    0.0000000  EM
            109 -0.94026837D+03    0.0000003    0.0000000  EM
            110 -0.94026837D+03    0.0000021    0.0000000  QN
            111 -0.94026837D+03    0.0000001    0.0000000  EM


   TECHNICAL 8 OUTPUT FOR THE H1 MODEL


   E STEP  ITER  LOGLIKELIHOOD    ABS CHANGE   REL CHANGE  ALGORITHM
              1 -0.10555125D+04    0.0000000    0.0000000  EM
              2 -0.98390631D+03   71.6061586    0.0678402  EM
              3 -0.95908225D+03   24.8240593    0.0252301  EM
              4 -0.95325735D+03    5.8249017    0.0060734  EM
              5 -0.95210745D+03    1.1499013    0.0012063  EM
              6 -0.95187548D+03    0.2319692    0.0002436  EM
              7 -0.95182716D+03    0.0483144    0.0000508  EM
              8 -0.95181695D+03    0.0102130    0.0000107  EM
              9 -0.95181478D+03    0.0021714    0.0000023  EM
             10 -0.95181432D+03    0.0004627    0.0000005  EM
             11 -0.95181422D+03    0.0000987    0.0000001  EM


   E STEP  ITER  LOGLIKELIHOOD    ABS CHANGE   REL CHANGE  ALGORITHM
              1 -0.94524501D+03    0.0000000    0.0000000  EM
              2 -0.93932407D+03    5.9209436    0.0062639  EM
              3 -0.93920105D+03    0.1230129    0.0001310  EM
              4 -0.93912632D+03    0.0747343    0.0000796  EM
              5 -0.93907230D+03    0.0540238    0.0000575  EM
              6 -0.93903115D+03    0.0411411    0.0000438  EM
              7 -0.93899838D+03    0.0327761    0.0000349  EM
              8 -0.93897120D+03    0.0271736    0.0000289  EM
              9 -0.93894793D+03    0.0232784    0.0000248  EM
             10 -0.93892748D+03    0.0204498    0.0000218  EM
             11 -0.93890918D+03    0.0182977    0.0000195  EM
             12 -0.93889260D+03    0.0165819    0.0000177  EM
             13 -0.93887744D+03    0.0151539    0.0000161  EM
             14 -0.93886352D+03    0.0139209    0.0000148  EM
             15 -0.93885070D+03    0.0128241    0.0000137  EM
             16 -0.93883887D+03    0.0118268    0.0000126  EM
             17 -0.93882797D+03    0.0109057    0.0000116  EM
             18 -0.93881792D+03    0.0100462    0.0000107  EM
             19 -0.93880868D+03    0.0092394    0.0000098  EM
             20 -0.93880020D+03    0.0084799    0.0000090  EM
             21 -0.93879244D+03    0.0077646    0.0000083  EM
             22 -0.93878534D+03    0.0070917    0.0000076  EM
             23 -0.93877888D+03    0.0064599    0.0000069  EM
             24 -0.93877301D+03    0.0058686    0.0000063  EM
             25 -0.93876770D+03    0.0053171    0.0000057  EM
             26 -0.93876289D+03    0.0048045    0.0000051  EM
             27 -0.93875856D+03    0.0043298    0.0000046  EM
             28 -0.93875467D+03    0.0038921    0.0000041  EM
             29 -0.93875118D+03    0.0034899    0.0000037  EM
             30 -0.93874806D+03    0.0031217    0.0000033  EM
             31 -0.93874527D+03    0.0027859    0.0000030  EM
             32 -0.93874279D+03    0.0024808    0.0000026  EM
             33 -0.93874059D+03    0.0022043    0.0000023  EM
             34 -0.93873863D+03    0.0019547    0.0000021  EM
             35 -0.93873690D+03    0.0017300    0.0000018  EM
             36 -0.93873538D+03    0.0015284    0.0000016  EM
             37 -0.93873403D+03    0.0013479    0.0000014  EM
             38 -0.93873284D+03    0.0011867    0.0000013  EM
             39 -0.93873180D+03    0.0010432    0.0000011  EM
             40 -0.93873088D+03    0.0009157    0.0000010  EM
             41 -0.93873008D+03    0.0008027    0.0000009  EM
             42 -0.93872938D+03    0.0007027    0.0000007  EM
             43 -0.93872876D+03    0.0006144    0.0000007  EM
             44 -0.93872823D+03    0.0005366    0.0000006  EM
             45 -0.93872776D+03    0.0004681    0.0000005  EM
             46 -0.93872735D+03    0.0004080    0.0000004  EM
             47 -0.93872699D+03    0.0003552    0.0000004  EM
             48 -0.93872669D+03    0.0003090    0.0000003  EM
             49 -0.93872642D+03    0.0002686    0.0000003  EM
             50 -0.93872618D+03    0.0002333    0.0000002  EM
             51 -0.93872598D+03    0.0002024    0.0000002  EM
             52 -0.93872581D+03    0.0001756    0.0000002  EM
             53 -0.93872565D+03    0.0001522    0.0000002  EM
             54 -0.93872552D+03    0.0001318    0.0000001  EM
             55 -0.93872541D+03    0.0001141    0.0000001  EM
             56 -0.93872531D+03    0.0000987    0.0000001  EM
             57 -0.93872522D+03    0.0000854    0.0000001  EM
             58 -0.93872515D+03    0.0000738    0.0000001  EM
             59 -0.93872509D+03    0.0000638    0.0000001  EM
             60 -0.93872503D+03    0.0000551    0.0000001  EM
             61 -0.93872498D+03    0.0000476    0.0000001  EM
             62 -0.93872494D+03    0.0000411    0.0000000  EM
             63 -0.93872491D+03    0.0000354    0.0000000  EM
             64 -0.93872488D+03    0.0000306    0.0000000  EM
             65 -0.93872485D+03    0.0000264    0.0000000  EM
             66 -0.93872483D+03    0.0000227    0.0000000  EM
             67 -0.93872481D+03    0.0000196    0.0000000  EM
             68 -0.93872479D+03    0.0000169    0.0000000  EM
             69 -0.93872478D+03    0.0000145    0.0000000  EM
             70 -0.93872476D+03    0.0000125    0.0000000  EM
             71 -0.93872475D+03    0.0000108    0.0000000  EM
             72 -0.93872474D+03    0.0000093    0.0000000  EM
             73 -0.93872474D+03    0.0000080    0.0000000  EM
             74 -0.93872473D+03    0.0000069    0.0000000  EM
             75 -0.93872472D+03    0.0000059    0.0000000  EM
             76 -0.93872472D+03    0.0000051    0.0000000  EM
             77 -0.93872471D+03    0.0000044    0.0000000  EM
             78 -0.93872471D+03    0.0000038    0.0000000  EM
             79 -0.93872471D+03    0.0000033    0.0000000  EM
             80 -0.93872470D+03    0.0000028    0.0000000  EM
             81 -0.93872470D+03    0.0000024    0.0000000  EM
             82 -0.93872470D+03    0.0000021    0.0000000  EM
             83 -0.93872470D+03    0.0000018    0.0000000  EM
             84 -0.93872470D+03    0.0000015    0.0000000  EM
             85 -0.93872469D+03    0.0000013    0.0000000  EM
             86 -0.93872469D+03    0.0000011    0.0000000  EM
             87 -0.93872469D+03    0.0000010    0.0000000  EM
             88 -0.93872469D+03    0.0000008    0.0000000  EM
             89 -0.93872469D+03    0.0000007    0.0000000  EM
             90 -0.93872469D+03    0.0000006    0.0000000  EM
             91 -0.93872469D+03    0.0000005    0.0000000  EM
             92 -0.93872469D+03    0.0000005    0.0000000  EM
             93 -0.93872469D+03    0.0000004    0.0000000  EM
             94 -0.93872469D+03    0.0000003    0.0000000  EM
             95 -0.93872469D+03    0.0000003    0.0000000  EM
             96 -0.93872469D+03    0.0000002    0.0000000  EM
             97 -0.93872469D+03    0.0000002    0.0000000  EM
             98 -0.93872469D+03    0.0000002    0.0000000  EM
             99 -0.93872469D+03    0.0000002    0.0000000  EM
            100 -0.93872469D+03    0.0000001    0.0000000  EM
            101 -0.93872469D+03    0.0000001    0.0000000  EM
            102 -0.93872469D+03    0.0000001    0.0000000  EM
            103 -0.93872469D+03    0.0000001    0.0000000  EM
            104 -0.93872469D+03    0.0000001    0.0000000  EM
            105 -0.93872469D+03    0.0000001    0.0000000  EM


   TECHNICAL 8 OUTPUT FOR THE H1 MODEL


   E STEP  ITER  LOGLIKELIHOOD    ABS CHANGE   REL CHANGE  ALGORITHM
              1 -0.10545437D+04    0.0000000    0.0000000  EM
              2 -0.98240631D+03   72.1374130    0.0684063  EM
              3 -0.95520499D+03   27.2013188    0.0276885  EM
              4 -0.94812730D+03    7.0776832    0.0074096  EM
              5 -0.94659826D+03    1.5290444    0.0016127  EM
              6 -0.94626567D+03    0.3325864    0.0003513  EM
              7 -0.94619139D+03    0.0742821    0.0000785  EM
              8 -0.94617458D+03    0.0168135    0.0000178  EM
              9 -0.94617075D+03    0.0038265    0.0000040  EM
             10 -0.94616988D+03    0.0008727    0.0000009  EM
             11 -0.94616968D+03    0.0001992    0.0000002  EM
             12 -0.94616963D+03    0.0000455    0.0000000  EM


   E STEP  ITER  LOGLIKELIHOOD    ABS CHANGE   REL CHANGE  ALGORITHM
              1 -0.96549857D+03    0.0000000    0.0000000  EM
              2 -0.94860169D+03   16.8968721    0.0175007  EM
              3 -0.94850050D+03    0.1011897    0.0001067  EM
              4 -0.94844108D+03    0.0594231    0.0000626  EM
              5 -0.94839954D+03    0.0415452    0.0000438  EM
              6 -0.94836988D+03    0.0296541    0.0000313  EM
              7 -0.94834843D+03    0.0214506    0.0000226  EM
              8 -0.94833273D+03    0.0157018    0.0000166  EM
              9 -0.94832111D+03    0.0116156    0.0000122  EM
             10 -0.94831244D+03    0.0086726    0.0000091  EM
             11 -0.94830591D+03    0.0065274    0.0000069  EM
             12 -0.94830097D+03    0.0049468    0.0000052  EM
             13 -0.94829720D+03    0.0037712    0.0000040  EM
             14 -0.94829431D+03    0.0028895    0.0000030  EM
             15 -0.94829208D+03    0.0022236    0.0000023  EM
             16 -0.94829037D+03    0.0017176    0.0000018  EM
             17 -0.94828903D+03    0.0013311    0.0000014  EM
             18 -0.94828800D+03    0.0010346    0.0000011  EM
             19 -0.94828719D+03    0.0008062    0.0000009  EM
             20 -0.94828656D+03    0.0006298    0.0000007  EM
             21 -0.94828607D+03    0.0004932    0.0000005  EM
             22 -0.94828568D+03    0.0003870    0.0000004  EM
             23 -0.94828538D+03    0.0003044    0.0000003  EM
             24 -0.94828514D+03    0.0002400    0.0000003  EM
             25 -0.94828495D+03    0.0001897    0.0000002  EM
             26 -0.94828480D+03    0.0001503    0.0000002  EM
             27 -0.94828468D+03    0.0001195    0.0000001  EM
             28 -0.94828458D+03    0.0000953    0.0000001  EM
             29 -0.94828451D+03    0.0000762    0.0000001  EM
             30 -0.94828445D+03    0.0000612    0.0000001  EM
             31 -0.94828440D+03    0.0000494    0.0000001  EM
             32 -0.94828436D+03    0.0000401    0.0000000  EM
             33 -0.94828432D+03    0.0000326    0.0000000  EM
             34 -0.94828430D+03    0.0000268    0.0000000  EM
             35 -0.94828428D+03    0.0000221    0.0000000  EM
             36 -0.94828426D+03    0.0000183    0.0000000  EM
             37 -0.94828424D+03    0.0000153    0.0000000  EM
             38 -0.94828423D+03    0.0000129    0.0000000  EM
             39 -0.94828422D+03    0.0000110    0.0000000  EM
             40 -0.94828421D+03    0.0000094    0.0000000  EM
             41 -0.94828420D+03    0.0000081    0.0000000  EM
             42 -0.94828419D+03    0.0000070    0.0000000  EM
             43 -0.94828419D+03    0.0000062    0.0000000  EM
             44 -0.94828418D+03    0.0000054    0.0000000  EM
             45 -0.94828418D+03    0.0000048    0.0000000  EM
             46 -0.94828417D+03    0.0000043    0.0000000  EM
             47 -0.94828417D+03    0.0000039    0.0000000  EM
             48 -0.94828417D+03    0.0000035    0.0000000  EM
             49 -0.94828416D+03    0.0000032    0.0000000  EM
             50 -0.94828416D+03    0.0000029    0.0000000  EM
             51 -0.94828416D+03    0.0000027    0.0000000  EM
             52 -0.94828415D+03    0.0000024    0.0000000  EM
             53 -0.94828415D+03    0.0000022    0.0000000  EM
             54 -0.94828415D+03    0.0000021    0.0000000  EM
             55 -0.94828415D+03    0.0000019    0.0000000  EM
             56 -0.94828415D+03    0.0000018    0.0000000  EM
             57 -0.94828414D+03    0.0000017    0.0000000  EM
             58 -0.94828414D+03    0.0000015    0.0000000  EM
             59 -0.94828414D+03    0.0000014    0.0000000  EM
             60 -0.94828414D+03    0.0000013    0.0000000  EM
             61 -0.94828414D+03    0.0000012    0.0000000  EM
             62 -0.94828414D+03    0.0000012    0.0000000  EM
             63 -0.94828414D+03    0.0000011    0.0000000  EM
             64 -0.94828414D+03    0.0000010    0.0000000  EM
             65 -0.94828413D+03    0.0000009    0.0000000  EM
             66 -0.94828413D+03    0.0000009    0.0000000  EM
             67 -0.94828413D+03    0.0000008    0.0000000  EM
             68 -0.94828413D+03    0.0000008    0.0000000  EM
             69 -0.94828413D+03    0.0000007    0.0000000  EM
             70 -0.94828413D+03    0.0000007    0.0000000  EM
             71 -0.94828413D+03    0.0000006    0.0000000  EM
             72 -0.94828413D+03    0.0000006    0.0000000  EM
             73 -0.94828413D+03    0.0000005    0.0000000  EM
             74 -0.94828413D+03    0.0000005    0.0000000  EM
             75 -0.94828413D+03    0.0000005    0.0000000  EM
             76 -0.94828413D+03    0.0000004    0.0000000  EM
             77 -0.94828413D+03    0.0000004    0.0000000  EM
             78 -0.94828413D+03    0.0000004    0.0000000  EM
             79 -0.94828413D+03    0.0000004    0.0000000  EM
             80 -0.94828413D+03    0.0000003    0.0000000  EM
             81 -0.94828413D+03    0.0000003    0.0000000  EM
             82 -0.94828413D+03    0.0000003    0.0000000  EM
             83 -0.94828413D+03    0.0000003    0.0000000  EM
             84 -0.94828413D+03    0.0000003    0.0000000  EM
             85 -0.94828412D+03    0.0000002    0.0000000  EM
             86 -0.94828412D+03    0.0000002    0.0000000  EM
             87 -0.94828412D+03    0.0000002    0.0000000  EM
             88 -0.94828412D+03    0.0000002    0.0000000  EM
             89 -0.94828412D+03    0.0000002    0.0000000  EM
             90 -0.94828412D+03    0.0000002    0.0000000  EM
             91 -0.94828412D+03    0.0000002    0.0000000  EM
             92 -0.94828412D+03    0.0000002    0.0000000  EM
             93 -0.94828412D+03    0.0000001    0.0000000  EM
             94 -0.94828412D+03    0.0000001    0.0000000  EM
             95 -0.94828412D+03    0.0000001    0.0000000  EM
             96 -0.94828412D+03    0.0000001    0.0000000  EM
             97 -0.94828412D+03    0.0000001    0.0000000  EM
             98 -0.94828412D+03    0.0000001    0.0000000  EM
             99 -0.94828412D+03    0.0000001    0.0000000  EM
            100 -0.94828412D+03    0.0000001    0.0000000  EM
            101 -0.94828412D+03    0.0000001    0.0000000  EM
            102 -0.94828412D+03    0.0000001    0.0000000  EM
            103 -0.94828412D+03    0.0000001    0.0000000  EM
            104 -0.94828412D+03    0.0000001    0.0000000  EM
            105 -0.94828412D+03    0.0000001    0.0000000  EM
            106 -0.94828412D+03    0.0000001    0.0000000  EM
            107 -0.94828412D+03    0.0000001    0.0000000  EM
            108 -0.94828412D+03    0.0000001    0.0000000  EM
            109 -0.94828412D+03    0.0000000    0.0000000  EM
            110 -0.94828412D+03    0.0000000    0.0000000  EM
            111 -0.94828412D+03    0.0000000    0.0000000  EM
            112 -0.94828412D+03    0.0000005    0.0000000  QN
            113 -0.94828412D+03    0.0000001    0.0000000  EM


   TECHNICAL 8 OUTPUT FOR THE H1 MODEL


   E STEP  ITER  LOGLIKELIHOOD    ABS CHANGE   REL CHANGE  ALGORITHM
              1 -0.10594913D+04    0.0000000    0.0000000  EM
              2 -0.99044653D+03   69.0448001    0.0651679  EM
              3 -0.96459665D+03   25.8498842    0.0260992  EM
              4 -0.95788679D+03    6.7098578    0.0069561  EM
              5 -0.95643696D+03    1.4498269    0.0015136  EM
              6 -0.95612322D+03    0.3137377    0.0003280  EM
              7 -0.95605381D+03    0.0694148    0.0000726  EM
              8 -0.95603827D+03    0.0155333    0.0000162  EM
              9 -0.95603478D+03    0.0034921    0.0000037  EM
             10 -0.95603400D+03    0.0007865    0.0000008  EM
             11 -0.95603382D+03    0.0001773    0.0000002  EM
             12 -0.95603378D+03    0.0000400    0.0000000  EM


   E STEP  ITER  LOGLIKELIHOOD    ABS CHANGE   REL CHANGE  ALGORITHM
              1 -0.95749935D+03    0.0000000    0.0000000  EM
              2 -0.95107581D+03    6.4235382    0.0067087  EM
              3 -0.95081555D+03    0.2602663    0.0002737  EM
              4 -0.95066013D+03    0.1554205    0.0001635  EM
              5 -0.95056318D+03    0.0969475    0.0001020  EM
              6 -0.95050189D+03    0.0612869    0.0000645  EM
              7 -0.95046265D+03    0.0392443    0.0000413  EM
              8 -0.95043718D+03    0.0254675    0.0000268  EM
              9 -0.95042043D+03    0.0167562    0.0000176  EM
             10 -0.95040924D+03    0.0111801    0.0000118  EM
             11 -0.95040168D+03    0.0075654    0.0000080  EM
             12 -0.95039649D+03    0.0051911    0.0000055  EM
             13 -0.95039288D+03    0.0036108    0.0000038  EM
             14 -0.95039033D+03    0.0025448    0.0000027  EM
             15 -0.95038852D+03    0.0018161    0.0000019  EM
             16 -0.95038721D+03    0.0013115    0.0000014  EM
             17 -0.95038625D+03    0.0009577    0.0000010  EM
             18 -0.95038554D+03    0.0007067    0.0000007  EM
             19 -0.95038501D+03    0.0005266    0.0000006  EM
             20 -0.95038462D+03    0.0003961    0.0000004  EM
             21 -0.95038432D+03    0.0003005    0.0000003  EM
             22 -0.95038409D+03    0.0002300    0.0000002  EM
             23 -0.95038391D+03    0.0001775    0.0000002  EM
             24 -0.95038377D+03    0.0001381    0.0000001  EM
             25 -0.95038366D+03    0.0001084    0.0000001  EM
             26 -0.95038358D+03    0.0000858    0.0000001  EM
             27 -0.95038351D+03    0.0000685    0.0000001  EM
             28 -0.95038345D+03    0.0000552    0.0000001  EM
             29 -0.95038341D+03    0.0000449    0.0000000  EM
             30 -0.95038337D+03    0.0000369    0.0000000  EM
             31 -0.95038334D+03    0.0000307    0.0000000  EM
             32 -0.95038332D+03    0.0000257    0.0000000  EM
             33 -0.95038329D+03    0.0000218    0.0000000  EM
             34 -0.95038328D+03    0.0000187    0.0000000  EM
             35 -0.95038326D+03    0.0000162    0.0000000  EM
             36 -0.95038325D+03    0.0000141    0.0000000  EM
             37 -0.95038323D+03    0.0000125    0.0000000  EM
             38 -0.95038322D+03    0.0000111    0.0000000  EM
             39 -0.95038321D+03    0.0000100    0.0000000  EM
             40 -0.95038320D+03    0.0000090    0.0000000  EM
             41 -0.95038319D+03    0.0000082    0.0000000  EM
             42 -0.95038319D+03    0.0000075    0.0000000  EM
             43 -0.95038318D+03    0.0000069    0.0000000  EM
             44 -0.95038317D+03    0.0000064    0.0000000  EM
             45 -0.95038317D+03    0.0000059    0.0000000  EM
             46 -0.95038316D+03    0.0000055    0.0000000  EM
             47 -0.95038316D+03    0.0000051    0.0000000  EM
             48 -0.95038315D+03    0.0000048    0.0000000  EM
             49 -0.95038315D+03    0.0000045    0.0000000  EM
             50 -0.95038314D+03    0.0000042    0.0000000  EM
             51 -0.95038314D+03    0.0000039    0.0000000  EM
             52 -0.95038314D+03    0.0000037    0.0000000  EM
             53 -0.95038313D+03    0.0000035    0.0000000  EM
             54 -0.95038313D+03    0.0000033    0.0000000  EM
             55 -0.95038313D+03    0.0000031    0.0000000  EM
             56 -0.95038312D+03    0.0000029    0.0000000  EM
             57 -0.95038312D+03    0.0000028    0.0000000  EM
             58 -0.95038312D+03    0.0000026    0.0000000  EM
             59 -0.95038312D+03    0.0000025    0.0000000  EM
             60 -0.95038311D+03    0.0000023    0.0000000  EM
             61 -0.95038311D+03    0.0000022    0.0000000  EM
             62 -0.95038311D+03    0.0000021    0.0000000  EM
             63 -0.95038311D+03    0.0000020    0.0000000  EM
             64 -0.95038310D+03    0.0000019    0.0000000  EM
             65 -0.95038310D+03    0.0000018    0.0000000  EM
             66 -0.95038310D+03    0.0000017    0.0000000  EM
             67 -0.95038310D+03    0.0000016    0.0000000  EM
             68 -0.95038310D+03    0.0000015    0.0000000  EM
             69 -0.95038310D+03    0.0000014    0.0000000  EM
             70 -0.95038310D+03    0.0000013    0.0000000  EM
             71 -0.95038309D+03    0.0000013    0.0000000  EM
             72 -0.95038309D+03    0.0000012    0.0000000  EM
             73 -0.95038309D+03    0.0000011    0.0000000  EM
             74 -0.95038309D+03    0.0000011    0.0000000  EM
             75 -0.95038309D+03    0.0000010    0.0000000  EM
             76 -0.95038309D+03    0.0000010    0.0000000  EM
             77 -0.95038309D+03    0.0000009    0.0000000  EM
             78 -0.95038309D+03    0.0000009    0.0000000  EM
             79 -0.95038309D+03    0.0000008    0.0000000  EM
             80 -0.95038309D+03    0.0000008    0.0000000  EM
             81 -0.95038308D+03    0.0000007    0.0000000  EM
             82 -0.95038308D+03    0.0000007    0.0000000  EM
             83 -0.95038308D+03    0.0000007    0.0000000  EM
             84 -0.95038308D+03    0.0000006    0.0000000  EM
             85 -0.95038308D+03    0.0000006    0.0000000  EM
             86 -0.95038308D+03    0.0000006    0.0000000  EM
             87 -0.95038308D+03    0.0000005    0.0000000  EM
             88 -0.95038308D+03    0.0000005    0.0000000  EM
             89 -0.95038308D+03    0.0000005    0.0000000  EM
             90 -0.95038308D+03    0.0000005    0.0000000  EM
             91 -0.95038308D+03    0.0000004    0.0000000  EM
             92 -0.95038308D+03    0.0000004    0.0000000  EM
             93 -0.95038308D+03    0.0000004    0.0000000  EM
             94 -0.95038308D+03    0.0000004    0.0000000  EM
             95 -0.95038308D+03    0.0000003    0.0000000  EM
             96 -0.95038308D+03    0.0000003    0.0000000  EM
             97 -0.95038308D+03    0.0000003    0.0000000  EM
             98 -0.95038308D+03    0.0000003    0.0000000  EM
             99 -0.95038308D+03    0.0000003    0.0000000  EM
            100 -0.95038308D+03    0.0000003    0.0000000  EM
            101 -0.95038308D+03    0.0000002    0.0000000  EM
            102 -0.95038308D+03    0.0000002    0.0000000  EM
            103 -0.95038308D+03    0.0000002    0.0000000  EM
            104 -0.95038308D+03    0.0000002    0.0000000  EM
            105 -0.95038308D+03    0.0000002    0.0000000  EM
            106 -0.95038308D+03    0.0000002    0.0000000  EM
            107 -0.95038307D+03    0.0000002    0.0000000  EM
            108 -0.95038307D+03    0.0000002    0.0000000  EM
            109 -0.95038307D+03    0.0000002    0.0000000  EM
            110 -0.95038307D+03    0.0000002    0.0000000  EM
            111 -0.95038307D+03    0.0000001    0.0000000  EM
            112 -0.95038307D+03    0.0000001    0.0000000  EM
            113 -0.95038307D+03    0.0000001    0.0000000  EM
            114 -0.95038307D+03    0.0000001    0.0000000  EM
            115 -0.95038307D+03    0.0000001    0.0000000  EM
            116 -0.95038307D+03    0.0000001    0.0000000  EM
            117 -0.95038307D+03    0.0000001    0.0000000  EM
            118 -0.95038307D+03    0.0000001    0.0000000  EM
            119 -0.95038307D+03    0.0000013    0.0000000  QN
            120 -0.95038307D+03    0.0000002    0.0000000  EM


   TECHNICAL 8 OUTPUT FOR THE H1 MODEL


   E STEP  ITER  LOGLIKELIHOOD    ABS CHANGE   REL CHANGE  ALGORITHM
              1 -0.10593410D+04    0.0000000    0.0000000  EM
              2 -0.98717288D+03   72.1680807    0.0681255  EM
              3 -0.96222358D+03   24.9492935    0.0252735  EM
              4 -0.95642779D+03    5.7957955    0.0060233  EM
              5 -0.95531519D+03    1.1125966    0.0011633  EM
              6 -0.95510258D+03    0.2126084    0.0002226  EM
              7 -0.95506142D+03    0.0411675    0.0000431  EM
              8 -0.95505340D+03    0.0080129    0.0000084  EM
              9 -0.95505184D+03    0.0015620    0.0000016  EM
             10 -0.95505154D+03    0.0003046    0.0000003  EM
             11 -0.95505148D+03    0.0000594    0.0000001  EM


   E STEP  ITER  LOGLIKELIHOOD    ABS CHANGE   REL CHANGE  ALGORITHM
              1 -0.94802537D+03    0.0000000    0.0000000  EM
              2 -0.94336716D+03    4.6582097    0.0049136  EM
              3 -0.94289622D+03    0.4709373    0.0004992  EM
              4 -0.94259598D+03    0.3002465    0.0003184  EM
              5 -0.94239658D+03    0.1993974    0.0002115  EM
              6 -0.94226188D+03    0.1347031    0.0001429  EM
              7 -0.94216890D+03    0.0929757    0.0000987  EM
              8 -0.94210294D+03    0.0659621    0.0000700  EM
              9 -0.94205458D+03    0.0483553    0.0000513  EM
             10 -0.94201784D+03    0.0367453    0.0000390  EM
             11 -0.94198889D+03    0.0289491    0.0000307  EM
             12 -0.94196531D+03    0.0235747    0.0000250  EM
             13 -0.94194557D+03    0.0197402    0.0000210  EM
             14 -0.94192868D+03    0.0168902    0.0000179  EM
             15 -0.94191401D+03    0.0146779    0.0000156  EM
             16 -0.94190112D+03    0.0128877    0.0000137  EM
             17 -0.94188973D+03    0.0113872    0.0000121  EM
             18 -0.94187964D+03    0.0100944    0.0000107  EM
             19 -0.94187068D+03    0.0089593    0.0000095  EM
             20 -0.94186273D+03    0.0079502    0.0000084  EM
             21 -0.94185568D+03    0.0070469    0.0000075  EM
             22 -0.94184944D+03    0.0062359    0.0000066  EM
             23 -0.94184394D+03    0.0055072    0.0000058  EM
             24 -0.94183908D+03    0.0048531    0.0000052  EM
             25 -0.94183482D+03    0.0042672    0.0000045  EM
             26 -0.94183107D+03    0.0037436    0.0000040  EM
             27 -0.94182780D+03    0.0032772    0.0000035  EM
             28 -0.94182493D+03    0.0028628    0.0000030  EM
             29 -0.94182244D+03    0.0024958    0.0000026  EM
             30 -0.94182027D+03    0.0021716    0.0000023  EM
             31 -0.94181838D+03    0.0018861    0.0000020  EM
             32 -0.94181674D+03    0.0016354    0.0000017  EM
             33 -0.94181533D+03    0.0014157    0.0000015  EM
             34 -0.94181411D+03    0.0012236    0.0000013  EM
             35 -0.94181305D+03    0.0010561    0.0000011  EM
             36 -0.94181214D+03    0.0009104    0.0000010  EM
             37 -0.94181136D+03    0.0007837    0.0000008  EM
             38 -0.94181068D+03    0.0006739    0.0000007  EM
             39 -0.94181010D+03    0.0005789    0.0000006  EM
             40 -0.94180961D+03    0.0004968    0.0000005  EM
             41 -0.94180918D+03    0.0004259    0.0000005  EM
             42 -0.94180882D+03    0.0003648    0.0000004  EM
             43 -0.94180850D+03    0.0003123    0.0000003  EM
             44 -0.94180824D+03    0.0002671    0.0000003  EM
             45 -0.94180801D+03    0.0002283    0.0000002  EM
             46 -0.94180781D+03    0.0001950    0.0000002  EM
             47 -0.94180765D+03    0.0001664    0.0000002  EM
             48 -0.94180750D+03    0.0001420    0.0000002  EM
             49 -0.94180738D+03    0.0001211    0.0000001  EM
             50 -0.94180728D+03    0.0001032    0.0000001  EM
             51 -0.94180719D+03    0.0000879    0.0000001  EM
             52 -0.94180712D+03    0.0000749    0.0000001  EM
             53 -0.94180705D+03    0.0000637    0.0000001  EM
             54 -0.94180700D+03    0.0000543    0.0000001  EM
             55 -0.94180695D+03    0.0000462    0.0000000  EM
             56 -0.94180691D+03    0.0000393    0.0000000  EM
             57 -0.94180688D+03    0.0000334    0.0000000  EM
             58 -0.94180685D+03    0.0000284    0.0000000  EM
             59 -0.94180683D+03    0.0000241    0.0000000  EM
             60 -0.94180681D+03    0.0000205    0.0000000  EM
             61 -0.94180679D+03    0.0000174    0.0000000  EM
             62 -0.94180678D+03    0.0000148    0.0000000  EM
             63 -0.94180676D+03    0.0000126    0.0000000  EM
             64 -0.94180675D+03    0.0000107    0.0000000  EM
             65 -0.94180674D+03    0.0000091    0.0000000  EM
             66 -0.94180674D+03    0.0000077    0.0000000  EM
             67 -0.94180673D+03    0.0000065    0.0000000  EM
             68 -0.94180672D+03    0.0000055    0.0000000  EM
             69 -0.94180672D+03    0.0000047    0.0000000  EM
             70 -0.94180671D+03    0.0000040    0.0000000  EM
             71 -0.94180671D+03    0.0000034    0.0000000  EM
             72 -0.94180671D+03    0.0000029    0.0000000  EM
             73 -0.94180671D+03    0.0000024    0.0000000  EM
             74 -0.94180670D+03    0.0000021    0.0000000  EM
             75 -0.94180670D+03    0.0000018    0.0000000  EM
             76 -0.94180670D+03    0.0000015    0.0000000  EM
             77 -0.94180670D+03    0.0000013    0.0000000  EM
             78 -0.94180670D+03    0.0000011    0.0000000  EM
             79 -0.94180670D+03    0.0000009    0.0000000  EM
             80 -0.94180670D+03    0.0000008    0.0000000  EM
             81 -0.94180670D+03    0.0000007    0.0000000  EM
             82 -0.94180670D+03    0.0000006    0.0000000  EM
             83 -0.94180669D+03    0.0000005    0.0000000  EM
             84 -0.94180669D+03    0.0000004    0.0000000  EM
             85 -0.94180669D+03    0.0000003    0.0000000  EM
             86 -0.94180669D+03    0.0000003    0.0000000  EM
             87 -0.94180669D+03    0.0000002    0.0000000  EM
             88 -0.94180669D+03    0.0000002    0.0000000  EM
             89 -0.94180669D+03    0.0000002    0.0000000  EM
             90 -0.94180669D+03    0.0000001    0.0000000  EM
             91 -0.94180669D+03    0.0000001    0.0000000  EM
             92 -0.94180669D+03    0.0000001    0.0000000  EM
             93 -0.94180669D+03    0.0000001    0.0000000  EM
             94 -0.94180669D+03    0.0000001    0.0000000  EM
             95 -0.94180669D+03    0.0000001    0.0000000  EM
             96 -0.94180669D+03    0.0000001    0.0000000  EM


   TECHNICAL 8 OUTPUT FOR THE H1 MODEL


   E STEP  ITER  LOGLIKELIHOOD    ABS CHANGE   REL CHANGE  ALGORITHM
              1 -0.10529302D+04    0.0000000    0.0000000  EM
              2 -0.98277961D+03   70.1505983    0.0666242  EM
              3 -0.95729130D+03   25.4883079    0.0259349  EM
              4 -0.95086704D+03    6.4242635    0.0067109  EM
              5 -0.94951604D+03    1.3509946    0.0014208  EM
              6 -0.94923383D+03    0.2822094    0.0002972  EM
              7 -0.94917420D+03    0.0596377    0.0000628  EM
              8 -0.94916154D+03    0.0126609    0.0000133  EM
              9 -0.94915884D+03    0.0026911    0.0000028  EM
             10 -0.94915827D+03    0.0005722    0.0000006  EM
             11 -0.94915815D+03    0.0001217    0.0000001  EM
             12 -0.94915812D+03    0.0000259    0.0000000  EM


   E STEP  ITER  LOGLIKELIHOOD    ABS CHANGE   REL CHANGE  ALGORITHM
              1 -0.94018428D+03    0.0000000    0.0000000  EM
              2 -0.93601726D+03    4.1670170    0.0044321  EM
              3 -0.93594692D+03    0.0703457    0.0000752  EM
              4 -0.93590643D+03    0.0404808    0.0000433  EM
              5 -0.93588097D+03    0.0254671    0.0000272  EM
              6 -0.93586464D+03    0.0163243    0.0000174  EM
              7 -0.93585398D+03    0.0106619    0.0000114  EM
              8 -0.93584685D+03    0.0071280    0.0000076  EM
              9 -0.93584195D+03    0.0049059    0.0000052  EM
             10 -0.93583845D+03    0.0034968    0.0000037  EM
             11 -0.93583586D+03    0.0025937    0.0000028  EM
             12 -0.93583385D+03    0.0020067    0.0000021  EM
             13 -0.93583223D+03    0.0016181    0.0000017  EM
             14 -0.93583088D+03    0.0013544    0.0000014  EM
             15 -0.93582971D+03    0.0011698    0.0000012  EM
             16 -0.93582867D+03    0.0010356    0.0000011  EM
             17 -0.93582774D+03    0.0009337    0.0000010  EM
             18 -0.93582689D+03    0.0008530    0.0000009  EM
             19 -0.93582610D+03    0.0007864    0.0000008  EM
             20 -0.93582537D+03    0.0007293    0.0000008  EM
             21 -0.93582469D+03    0.0006791    0.0000007  EM
             22 -0.93582406D+03    0.0006338    0.0000007  EM
             23 -0.93582346D+03    0.0005924    0.0000006  EM
             24 -0.93582291D+03    0.0005541    0.0000006  EM
             25 -0.93582239D+03    0.0005185    0.0000006  EM
             26 -0.93582191D+03    0.0004851    0.0000005  EM
             27 -0.93582145D+03    0.0004539    0.0000005  EM
             28 -0.93582103D+03    0.0004245    0.0000005  EM
             29 -0.93582063D+03    0.0003968    0.0000004  EM
             30 -0.93582026D+03    0.0003708    0.0000004  EM
             31 -0.93581991D+03    0.0003464    0.0000004  EM
             32 -0.93581959D+03    0.0003234    0.0000003  EM
             33 -0.93581929D+03    0.0003018    0.0000003  EM
             34 -0.93581901D+03    0.0002815    0.0000003  EM
             35 -0.93581875D+03    0.0002625    0.0000003  EM
             36 -0.93581850D+03    0.0002446    0.0000003  EM
             37 -0.93581827D+03    0.0002278    0.0000002  EM
             38 -0.93581806D+03    0.0002122    0.0000002  EM
             39 -0.93581786D+03    0.0001975    0.0000002  EM
             40 -0.93581768D+03    0.0001837    0.0000002  EM
             41 -0.93581751D+03    0.0001709    0.0000002  EM
             42 -0.93581735D+03    0.0001589    0.0000002  EM
             43 -0.93581720D+03    0.0001477    0.0000002  EM
             44 -0.93581707D+03    0.0001372    0.0000001  EM
             45 -0.93581694D+03    0.0001274    0.0000001  EM
             46 -0.93581682D+03    0.0001183    0.0000001  EM
             47 -0.93581671D+03    0.0001098    0.0000001  EM
             48 -0.93581661D+03    0.0001019    0.0000001  EM
             49 -0.93581651D+03    0.0000945    0.0000001  EM
             50 -0.93581643D+03    0.0000877    0.0000001  EM
             51 -0.93581634D+03    0.0000813    0.0000001  EM
             52 -0.93581627D+03    0.0000753    0.0000001  EM
             53 -0.93581620D+03    0.0000698    0.0000001  EM
             54 -0.93581613D+03    0.0000647    0.0000001  EM
             55 -0.93581607D+03    0.0000599    0.0000001  EM
             56 -0.93581602D+03    0.0000555    0.0000001  EM
             57 -0.93581597D+03    0.0000513    0.0000001  EM
             58 -0.93581592D+03    0.0000475    0.0000001  EM
             59 -0.93581588D+03    0.0000440    0.0000000  EM
             60 -0.93581584D+03    0.0000407    0.0000000  EM
             61 -0.93581580D+03    0.0000376    0.0000000  EM
             62 -0.93581576D+03    0.0000348    0.0000000  EM
             63 -0.93581573D+03    0.0000322    0.0000000  EM
             64 -0.93581570D+03    0.0000298    0.0000000  EM
             65 -0.93581567D+03    0.0000275    0.0000000  EM
             66 -0.93581565D+03    0.0000254    0.0000000  EM
             67 -0.93581562D+03    0.0000235    0.0000000  EM
             68 -0.93581560D+03    0.0000217    0.0000000  EM
             69 -0.93581558D+03    0.0000201    0.0000000  EM
             70 -0.93581556D+03    0.0000185    0.0000000  EM
             71 -0.93581555D+03    0.0000171    0.0000000  EM
             72 -0.93581553D+03    0.0000158    0.0000000  EM
             73 -0.93581552D+03    0.0000146    0.0000000  EM
             74 -0.93581550D+03    0.0000135    0.0000000  EM
             75 -0.93581549D+03    0.0000125    0.0000000  EM
             76 -0.93581548D+03    0.0000115    0.0000000  EM
             77 -0.93581547D+03    0.0000106    0.0000000  EM
             78 -0.93581546D+03    0.0000098    0.0000000  EM
             79 -0.93581545D+03    0.0000090    0.0000000  EM
             80 -0.93581544D+03    0.0000083    0.0000000  EM
             81 -0.93581543D+03    0.0000077    0.0000000  EM
             82 -0.93581543D+03    0.0000071    0.0000000  EM
             83 -0.93581542D+03    0.0000066    0.0000000  EM
             84 -0.93581541D+03    0.0000060    0.0000000  EM
             85 -0.93581541D+03    0.0000056    0.0000000  EM
             86 -0.93581540D+03    0.0000051    0.0000000  EM
             87 -0.93581540D+03    0.0000047    0.0000000  EM
             88 -0.93581539D+03    0.0000044    0.0000000  EM
             89 -0.93581539D+03    0.0000040    0.0000000  EM
             90 -0.93581539D+03    0.0000037    0.0000000  EM
             91 -0.93581538D+03    0.0000034    0.0000000  EM
             92 -0.93581538D+03    0.0000032    0.0000000  EM
             93 -0.93581538D+03    0.0000029    0.0000000  EM
             94 -0.93581537D+03    0.0000027    0.0000000  EM
             95 -0.93581537D+03    0.0000025    0.0000000  EM
             96 -0.93581537D+03    0.0000023    0.0000000  EM
             97 -0.93581537D+03    0.0000021    0.0000000  EM
             98 -0.93581537D+03    0.0000019    0.0000000  EM
             99 -0.93581536D+03    0.0000018    0.0000000  EM
            100 -0.93581536D+03    0.0000016    0.0000000  EM
            101 -0.93581536D+03    0.0000015    0.0000000  EM
            102 -0.93581536D+03    0.0000014    0.0000000  EM
            103 -0.93581536D+03    0.0000013    0.0000000  EM
            104 -0.93581536D+03    0.0000012    0.0000000  EM
            105 -0.93581536D+03    0.0000011    0.0000000  EM
            106 -0.93581535D+03    0.0000010    0.0000000  EM
            107 -0.93581535D+03    0.0000009    0.0000000  EM
            108 -0.93581535D+03    0.0000009    0.0000000  EM
            109 -0.93581535D+03    0.0000008    0.0000000  EM
            110 -0.93581535D+03    0.0000007    0.0000000  EM
            111 -0.93581535D+03    0.0000007    0.0000000  EM
            112 -0.93581535D+03    0.0000006    0.0000000  EM
            113 -0.93581534D+03    0.0000069    0.0000000  QN
            114 -0.93581534D+03    0.0000002    0.0000000  EM


   TECHNICAL 8 OUTPUT FOR THE H1 MODEL


   E STEP  ITER  LOGLIKELIHOOD    ABS CHANGE   REL CHANGE  ALGORITHM
              1 -0.10497161D+04    0.0000000    0.0000000  EM
              2 -0.97578761D+03   73.9285242    0.0704272  EM
              3 -0.95029070D+03   25.4969065    0.0261296  EM
              4 -0.94435944D+03    5.9312627    0.0062415  EM
              5 -0.94321362D+03    1.1458209    0.0012133  EM
              6 -0.94299250D+03    0.2211151    0.0002344  EM
              7 -0.94294926D+03    0.0432400    0.0000459  EM
              8 -0.94294077D+03    0.0084928    0.0000090  EM
              9 -0.94293910D+03    0.0016695    0.0000018  EM
             10 -0.94293877D+03    0.0003282    0.0000003  EM
             11 -0.94293871D+03    0.0000645    0.0000001  EM


   E STEP  ITER  LOGLIKELIHOOD    ABS CHANGE   REL CHANGE  ALGORITHM
              1 -0.94890701D+03    0.0000000    0.0000000  EM
              2 -0.94411744D+03    4.7895723    0.0050475  EM
              3 -0.94401515D+03    0.1022883    0.0001083  EM
              4 -0.94395283D+03    0.0623247    0.0000660  EM
              5 -0.94391104D+03    0.0417895    0.0000443  EM
              6 -0.94388222D+03    0.0288155    0.0000305  EM
              7 -0.94386191D+03    0.0203129    0.0000215  EM
              8 -0.94384732D+03    0.0145862    0.0000155  EM
              9 -0.94383669D+03    0.0106340    0.0000113  EM
             10 -0.94382884D+03    0.0078488    0.0000083  EM
             11 -0.94382299D+03    0.0058514    0.0000062  EM
             12 -0.94381859D+03    0.0043986    0.0000047  EM
             13 -0.94381526D+03    0.0033301    0.0000035  EM
             14 -0.94381272D+03    0.0025374    0.0000027  EM
             15 -0.94381078D+03    0.0019448    0.0000021  EM
             16 -0.94380928D+03    0.0014996    0.0000016  EM
             17 -0.94380812D+03    0.0011634    0.0000012  EM
             18 -0.94380721D+03    0.0009087    0.0000010  EM
             19 -0.94380649D+03    0.0007148    0.0000008  EM
             20 -0.94380592D+03    0.0005669    0.0000006  EM
             21 -0.94380547D+03    0.0004535    0.0000005  EM
             22 -0.94380511D+03    0.0003662    0.0000004  EM
             23 -0.94380481D+03    0.0002988    0.0000003  EM
             24 -0.94380456D+03    0.0002465    0.0000003  EM
             25 -0.94380435D+03    0.0002056    0.0000002  EM
             26 -0.94380418D+03    0.0001735    0.0000002  EM
             27 -0.94380403D+03    0.0001480    0.0000002  EM
             28 -0.94380390D+03    0.0001277    0.0000001  EM
             29 -0.94380379D+03    0.0001113    0.0000001  EM
             30 -0.94380370D+03    0.0000979    0.0000001  EM
             31 -0.94380361D+03    0.0000869    0.0000001  EM
             32 -0.94380353D+03    0.0000777    0.0000001  EM
             33 -0.94380346D+03    0.0000700    0.0000001  EM
             34 -0.94380340D+03    0.0000634    0.0000001  EM
             35 -0.94380334D+03    0.0000577    0.0000001  EM
             36 -0.94380329D+03    0.0000528    0.0000001  EM
             37 -0.94380324D+03    0.0000484    0.0000001  EM
             38 -0.94380319D+03    0.0000445    0.0000000  EM
             39 -0.94380315D+03    0.0000411    0.0000000  EM
             40 -0.94380312D+03    0.0000379    0.0000000  EM
             41 -0.94380308D+03    0.0000351    0.0000000  EM
             42 -0.94380305D+03    0.0000325    0.0000000  EM
             43 -0.94380302D+03    0.0000302    0.0000000  EM
             44 -0.94380299D+03    0.0000280    0.0000000  EM
             45 -0.94380296D+03    0.0000260    0.0000000  EM
             46 -0.94380294D+03    0.0000242    0.0000000  EM
             47 -0.94380292D+03    0.0000225    0.0000000  EM
             48 -0.94380290D+03    0.0000209    0.0000000  EM
             49 -0.94380288D+03    0.0000194    0.0000000  EM
             50 -0.94380286D+03    0.0000180    0.0000000  EM
             51 -0.94380284D+03    0.0000168    0.0000000  EM
             52 -0.94380283D+03    0.0000156    0.0000000  EM
             53 -0.94380281D+03    0.0000145    0.0000000  EM
             54 -0.94380280D+03    0.0000135    0.0000000  EM
             55 -0.94380279D+03    0.0000126    0.0000000  EM
             56 -0.94380277D+03    0.0000117    0.0000000  EM
             57 -0.94380276D+03    0.0000109    0.0000000  EM
             58 -0.94380275D+03    0.0000101    0.0000000  EM
             59 -0.94380274D+03    0.0000094    0.0000000  EM
             60 -0.94380273D+03    0.0000087    0.0000000  EM
             61 -0.94380273D+03    0.0000081    0.0000000  EM
             62 -0.94380272D+03    0.0000076    0.0000000  EM
             63 -0.94380271D+03    0.0000070    0.0000000  EM
             64 -0.94380271D+03    0.0000065    0.0000000  EM
             65 -0.94380270D+03    0.0000061    0.0000000  EM
             66 -0.94380269D+03    0.0000056    0.0000000  EM
             67 -0.94380269D+03    0.0000052    0.0000000  EM
             68 -0.94380268D+03    0.0000049    0.0000000  EM
             69 -0.94380268D+03    0.0000045    0.0000000  EM
             70 -0.94380268D+03    0.0000042    0.0000000  EM
             71 -0.94380267D+03    0.0000039    0.0000000  EM
             72 -0.94380267D+03    0.0000036    0.0000000  EM
             73 -0.94380266D+03    0.0000034    0.0000000  EM
             74 -0.94380266D+03    0.0000031    0.0000000  EM
             75 -0.94380266D+03    0.0000029    0.0000000  EM
             76 -0.94380266D+03    0.0000027    0.0000000  EM
             77 -0.94380265D+03    0.0000025    0.0000000  EM
             78 -0.94380265D+03    0.0000023    0.0000000  EM
             79 -0.94380265D+03    0.0000022    0.0000000  EM
             80 -0.94380265D+03    0.0000020    0.0000000  EM
             81 -0.94380264D+03    0.0000019    0.0000000  EM
             82 -0.94380264D+03    0.0000017    0.0000000  EM
             83 -0.94380264D+03    0.0000016    0.0000000  EM
             84 -0.94380264D+03    0.0000015    0.0000000  EM
             85 -0.94380264D+03    0.0000014    0.0000000  EM
             86 -0.94380264D+03    0.0000013    0.0000000  EM
             87 -0.94380264D+03    0.0000012    0.0000000  EM
             88 -0.94380263D+03    0.0000011    0.0000000  EM
             89 -0.94380263D+03    0.0000010    0.0000000  EM
             90 -0.94380263D+03    0.0000010    0.0000000  EM
             91 -0.94380263D+03    0.0000009    0.0000000  EM
             92 -0.94380263D+03    0.0000008    0.0000000  EM
             93 -0.94380263D+03    0.0000008    0.0000000  EM
             94 -0.94380263D+03    0.0000007    0.0000000  EM
             95 -0.94380263D+03    0.0000007    0.0000000  EM
             96 -0.94380263D+03    0.0000006    0.0000000  EM
             97 -0.94380263D+03    0.0000006    0.0000000  EM
             98 -0.94380263D+03    0.0000005    0.0000000  EM
             99 -0.94380263D+03    0.0000005    0.0000000  EM
            100 -0.94380263D+03    0.0000005    0.0000000  EM
            101 -0.94380263D+03    0.0000004    0.0000000  EM
            102 -0.94380263D+03    0.0000004    0.0000000  EM
            103 -0.94380263D+03    0.0000004    0.0000000  EM
            104 -0.94380262D+03    0.0000003    0.0000000  EM
            105 -0.94380262D+03    0.0000003    0.0000000  EM
            106 -0.94380262D+03    0.0000003    0.0000000  EM
            107 -0.94380262D+03    0.0000003    0.0000000  EM
            108 -0.94380262D+03    0.0000003    0.0000000  EM
            109 -0.94380262D+03    0.0000002    0.0000000  EM
            110 -0.94380262D+03    0.0000002    0.0000000  EM
            111 -0.94380262D+03    0.0000002    0.0000000  EM
            112 -0.94380262D+03    0.0000002    0.0000000  EM
            113 -0.94380262D+03    0.0000022    0.0000000  QN
            114 -0.94380262D+03    0.0000001    0.0000000  EM


   TECHNICAL 8 OUTPUT FOR THE H1 MODEL


   E STEP  ITER  LOGLIKELIHOOD    ABS CHANGE   REL CHANGE  ALGORITHM
              1 -0.10550143D+04    0.0000000    0.0000000  EM
              2 -0.98492116D+03   70.0931566    0.0664381  EM
              3 -0.96093382D+03   23.9873371    0.0243546  EM
              4 -0.95536997D+03    5.5638524    0.0057900  EM
              5 -0.95429207D+03    1.0779031    0.0011283  EM
              6 -0.95408260D+03    0.2094638    0.0002195  EM
              7 -0.95404114D+03    0.0414626    0.0000435  EM
              8 -0.95403286D+03    0.0082763    0.0000087  EM
              9 -0.95403121D+03    0.0016572    0.0000017  EM
             10 -0.95403087D+03    0.0003322    0.0000003  EM
             11 -0.95403081D+03    0.0000666    0.0000001  EM


   E STEP  ITER  LOGLIKELIHOOD    ABS CHANGE   REL CHANGE  ALGORITHM
              1 -0.93933186D+03    0.0000000    0.0000000  EM
              2 -0.93643385D+03    2.8980027    0.0030852  EM
              3 -0.93623952D+03    0.1943288    0.0002075  EM
              4 -0.93613879D+03    0.1007324    0.0001076  EM
              5 -0.93607849D+03    0.0603007    0.0000644  EM
              6 -0.93604058D+03    0.0379109    0.0000405  EM
              7 -0.93601533D+03    0.0252476    0.0000270  EM
              8 -0.93599735D+03    0.0179775    0.0000192  EM
              9 -0.93598367D+03    0.0136840    0.0000146  EM
             10 -0.93597264D+03    0.0110297    0.0000118  EM
             11 -0.93596336D+03    0.0092816    0.0000099  EM
             12 -0.93595532D+03    0.0080418    0.0000086  EM
             13 -0.93594822D+03    0.0070957    0.0000076  EM
             14 -0.93594189D+03    0.0063278    0.0000068  EM
             15 -0.93593622D+03    0.0056756    0.0000061  EM
             16 -0.93593111D+03    0.0051047    0.0000055  EM
             17 -0.93592652D+03    0.0045958    0.0000049  EM
             18 -0.93592238D+03    0.0041372    0.0000044  EM
             19 -0.93591866D+03    0.0037219    0.0000040  EM
             20 -0.93591531D+03    0.0033447    0.0000036  EM
             21 -0.93591231D+03    0.0030019    0.0000032  EM
             22 -0.93590962D+03    0.0026905    0.0000029  EM
             23 -0.93590721D+03    0.0024079    0.0000026  EM
             24 -0.93590506D+03    0.0021519    0.0000023  EM
             25 -0.93590314D+03    0.0019203    0.0000021  EM
             26 -0.93590143D+03    0.0017111    0.0000018  EM
             27 -0.93589991D+03    0.0015226    0.0000016  EM
             28 -0.93589855D+03    0.0013530    0.0000014  EM
             29 -0.93589735D+03    0.0012008    0.0000013  EM
             30 -0.93589629D+03    0.0010643    0.0000011  EM
             31 -0.93589535D+03    0.0009422    0.0000010  EM
             32 -0.93589451D+03    0.0008331    0.0000009  EM
             33 -0.93589378D+03    0.0007359    0.0000008  EM
             34 -0.93589313D+03    0.0006493    0.0000007  EM
             35 -0.93589256D+03    0.0005724    0.0000006  EM
             36 -0.93589205D+03    0.0005041    0.0000005  EM
             37 -0.93589161D+03    0.0004435    0.0000005  EM
             38 -0.93589122D+03    0.0003899    0.0000004  EM
             39 -0.93589088D+03    0.0003425    0.0000004  EM
             40 -0.93589058D+03    0.0003007    0.0000003  EM
             41 -0.93589031D+03    0.0002638    0.0000003  EM
             42 -0.93589008D+03    0.0002312    0.0000002  EM
             43 -0.93588988D+03    0.0002026    0.0000002  EM
             44 -0.93588970D+03    0.0001774    0.0000002  EM
             45 -0.93588955D+03    0.0001552    0.0000002  EM
             46 -0.93588941D+03    0.0001358    0.0000001  EM
             47 -0.93588929D+03    0.0001187    0.0000001  EM
             48 -0.93588919D+03    0.0001037    0.0000001  EM
             49 -0.93588910D+03    0.0000906    0.0000001  EM
             50 -0.93588902D+03    0.0000791    0.0000001  EM
             51 -0.93588895D+03    0.0000691    0.0000001  EM
             52 -0.93588889D+03    0.0000603    0.0000001  EM
             53 -0.93588884D+03    0.0000526    0.0000001  EM
             54 -0.93588879D+03    0.0000458    0.0000000  EM
             55 -0.93588875D+03    0.0000400    0.0000000  EM
             56 -0.93588872D+03    0.0000348    0.0000000  EM
             57 -0.93588868D+03    0.0000303    0.0000000  EM
             58 -0.93588866D+03    0.0000264    0.0000000  EM
             59 -0.93588864D+03    0.0000230    0.0000000  EM
             60 -0.93588862D+03    0.0000200    0.0000000  EM
             61 -0.93588860D+03    0.0000175    0.0000000  EM
             62 -0.93588858D+03    0.0000152    0.0000000  EM
             63 -0.93588857D+03    0.0000132    0.0000000  EM
             64 -0.93588856D+03    0.0000115    0.0000000  EM
             65 -0.93588855D+03    0.0000100    0.0000000  EM
             66 -0.93588854D+03    0.0000087    0.0000000  EM
             67 -0.93588853D+03    0.0000076    0.0000000  EM
             68 -0.93588853D+03    0.0000066    0.0000000  EM
             69 -0.93588852D+03    0.0000057    0.0000000  EM
             70 -0.93588851D+03    0.0000050    0.0000000  EM
             71 -0.93588851D+03    0.0000043    0.0000000  EM
             72 -0.93588851D+03    0.0000038    0.0000000  EM
             73 -0.93588850D+03    0.0000033    0.0000000  EM
             74 -0.93588850D+03    0.0000028    0.0000000  EM
             75 -0.93588850D+03    0.0000025    0.0000000  EM
             76 -0.93588850D+03    0.0000022    0.0000000  EM
             77 -0.93588849D+03    0.0000019    0.0000000  EM
             78 -0.93588849D+03    0.0000016    0.0000000  EM
             79 -0.93588849D+03    0.0000014    0.0000000  EM
             80 -0.93588849D+03    0.0000012    0.0000000  EM
             81 -0.93588849D+03    0.0000011    0.0000000  EM
             82 -0.93588849D+03    0.0000009    0.0000000  EM
             83 -0.93588849D+03    0.0000008    0.0000000  EM
             84 -0.93588849D+03    0.0000007    0.0000000  EM
             85 -0.93588849D+03    0.0000006    0.0000000  EM
             86 -0.93588848D+03    0.0000005    0.0000000  EM
             87 -0.93588848D+03    0.0000005    0.0000000  EM
             88 -0.93588848D+03    0.0000004    0.0000000  EM
             89 -0.93588848D+03    0.0000003    0.0000000  EM
             90 -0.93588848D+03    0.0000003    0.0000000  EM
             91 -0.93588848D+03    0.0000003    0.0000000  EM
             92 -0.93588848D+03    0.0000002    0.0000000  EM
             93 -0.93588848D+03    0.0000002    0.0000000  EM
             94 -0.93588848D+03    0.0000002    0.0000000  EM
             95 -0.93588848D+03    0.0000001    0.0000000  EM
             96 -0.93588848D+03    0.0000001    0.0000000  EM
             97 -0.93588848D+03    0.0000001    0.0000000  EM
             98 -0.93588848D+03    0.0000001    0.0000000  EM
             99 -0.93588848D+03    0.0000001    0.0000000  EM
            100 -0.93588848D+03    0.0000001    0.0000000  EM
            101 -0.93588848D+03    0.0000001    0.0000000  EM
            102 -0.93588848D+03    0.0000001    0.0000000  EM
            103 -0.93588848D+03    0.0000000    0.0000000  EM
            104 -0.93588848D+03    0.0000000    0.0000000  EM
            105 -0.93588848D+03    0.0000000    0.0000000  EM


   TECHNICAL 8 OUTPUT FOR THE H1 MODEL


   E STEP  ITER  LOGLIKELIHOOD    ABS CHANGE   REL CHANGE  ALGORITHM
              1 -0.10492106D+04    0.0000000    0.0000000  EM
              2 -0.97731238D+03   71.8982596    0.0685260  EM
              3 -0.95081927D+03   26.4931042    0.0271081  EM
              4 -0.94415300D+03    6.6662686    0.0070111  EM
              5 -0.94276177D+03    1.3912309    0.0014735  EM
              6 -0.94247073D+03    0.2910455    0.0003087  EM
              7 -0.94240856D+03    0.0621710    0.0000660  EM
              8 -0.94239515D+03    0.0134103    0.0000142  EM
              9 -0.94239224D+03    0.0029031    0.0000031  EM
             10 -0.94239161D+03    0.0006293    0.0000007  EM
             11 -0.94239148D+03    0.0001365    0.0000001  EM
             12 -0.94239145D+03    0.0000296    0.0000000  EM


   E STEP  ITER  LOGLIKELIHOOD    ABS CHANGE   REL CHANGE  ALGORITHM
              1 -0.94271056D+03    0.0000000    0.0000000  EM
              2 -0.94047145D+03    2.2391086    0.0023752  EM
              3 -0.94018049D+03    0.2909647    0.0003094  EM
              4 -0.93999726D+03    0.1832287    0.0001949  EM
              5 -0.93987534D+03    0.1219217    0.0001297  EM
              6 -0.93979312D+03    0.0822194    0.0000875  EM
              7 -0.93973677D+03    0.0563513    0.0000600  EM
              8 -0.93969731D+03    0.0394590    0.0000420  EM
              9 -0.93966893D+03    0.0283766    0.0000302  EM
             10 -0.93964789D+03    0.0210468    0.0000224  EM
             11 -0.93963175D+03    0.0161388    0.0000172  EM
             12 -0.93961895D+03    0.0127939    0.0000136  EM
             13 -0.93960849D+03    0.0104609    0.0000111  EM
             14 -0.93959971D+03    0.0087857    0.0000094  EM
             15 -0.93959217D+03    0.0075419    0.0000080  EM
             16 -0.93958558D+03    0.0065846    0.0000070  EM
             17 -0.93957976D+03    0.0058211    0.0000062  EM
             18 -0.93957457D+03    0.0051918    0.0000055  EM
             19 -0.93956991D+03    0.0046583    0.0000050  EM
             20 -0.93956571D+03    0.0041958    0.0000045  EM
             21 -0.93956193D+03    0.0037879    0.0000040  EM
             22 -0.93955850D+03    0.0034236    0.0000036  EM
             23 -0.93955541D+03    0.0030954    0.0000033  EM
             24 -0.93955261D+03    0.0027982    0.0000030  EM
             25 -0.93955008D+03    0.0025280    0.0000027  EM
             26 -0.93954780D+03    0.0022820    0.0000024  EM
             27 -0.93954574D+03    0.0020579    0.0000022  EM
             28 -0.93954389D+03    0.0018537    0.0000020  EM
             29 -0.93954222D+03    0.0016678    0.0000018  EM
             30 -0.93954072D+03    0.0014988    0.0000016  EM
             31 -0.93953938D+03    0.0013452    0.0000014  EM
             32 -0.93953817D+03    0.0012060    0.0000013  EM
             33 -0.93953709D+03    0.0010799    0.0000011  EM
             34 -0.93953612D+03    0.0009659    0.0000010  EM
             35 -0.93953526D+03    0.0008629    0.0000009  EM
             36 -0.93953449D+03    0.0007702    0.0000008  EM
             37 -0.93953380D+03    0.0006867    0.0000007  EM
             38 -0.93953319D+03    0.0006116    0.0000007  EM
             39 -0.93953265D+03    0.0005443    0.0000006  EM
             40 -0.93953216D+03    0.0004839    0.0000005  EM
             41 -0.93953173D+03    0.0004299    0.0000005  EM
             42 -0.93953135D+03    0.0003816    0.0000004  EM
             43 -0.93953101D+03    0.0003385    0.0000004  EM
             44 -0.93953071D+03    0.0003001    0.0000003  EM
             45 -0.93953045D+03    0.0002658    0.0000003  EM
             46 -0.93953021D+03    0.0002353    0.0000003  EM
             47 -0.93953000D+03    0.0002081    0.0000002  EM
             48 -0.93952982D+03    0.0001840    0.0000002  EM
             49 -0.93952966D+03    0.0001626    0.0000002  EM
             50 -0.93952951D+03    0.0001437    0.0000002  EM
             51 -0.93952939D+03    0.0001268    0.0000001  EM
             52 -0.93952928D+03    0.0001119    0.0000001  EM
             53 -0.93952918D+03    0.0000987    0.0000001  EM
             54 -0.93952909D+03    0.0000870    0.0000001  EM
             55 -0.93952901D+03    0.0000767    0.0000001  EM
             56 -0.93952895D+03    0.0000676    0.0000001  EM
             57 -0.93952889D+03    0.0000595    0.0000001  EM
             58 -0.93952883D+03    0.0000524    0.0000001  EM
             59 -0.93952879D+03    0.0000462    0.0000000  EM
             60 -0.93952875D+03    0.0000406    0.0000000  EM
             61 -0.93952871D+03    0.0000357    0.0000000  EM
             62 -0.93952868D+03    0.0000314    0.0000000  EM
             63 -0.93952865D+03    0.0000276    0.0000000  EM
             64 -0.93952863D+03    0.0000243    0.0000000  EM
             65 -0.93952861D+03    0.0000214    0.0000000  EM
             66 -0.93952859D+03    0.0000188    0.0000000  EM
             67 -0.93952857D+03    0.0000165    0.0000000  EM
             68 -0.93952856D+03    0.0000145    0.0000000  EM
             69 -0.93952854D+03    0.0000127    0.0000000  EM
             70 -0.93952853D+03    0.0000112    0.0000000  EM
             71 -0.93952852D+03    0.0000098    0.0000000  EM
             72 -0.93952851D+03    0.0000086    0.0000000  EM
             73 -0.93952851D+03    0.0000076    0.0000000  EM
             74 -0.93952850D+03    0.0000067    0.0000000  EM
             75 -0.93952849D+03    0.0000058    0.0000000  EM
             76 -0.93952849D+03    0.0000051    0.0000000  EM
             77 -0.93952848D+03    0.0000045    0.0000000  EM
             78 -0.93952848D+03    0.0000039    0.0000000  EM
             79 -0.93952848D+03    0.0000035    0.0000000  EM
             80 -0.93952847D+03    0.0000030    0.0000000  EM
             81 -0.93952847D+03    0.0000027    0.0000000  EM
             82 -0.93952847D+03    0.0000023    0.0000000  EM
             83 -0.93952847D+03    0.0000021    0.0000000  EM
             84 -0.93952847D+03    0.0000018    0.0000000  EM
             85 -0.93952846D+03    0.0000016    0.0000000  EM
             86 -0.93952846D+03    0.0000014    0.0000000  EM
             87 -0.93952846D+03    0.0000012    0.0000000  EM
             88 -0.93952846D+03    0.0000011    0.0000000  EM
             89 -0.93952846D+03    0.0000009    0.0000000  EM
             90 -0.93952846D+03    0.0000008    0.0000000  EM
             91 -0.93952846D+03    0.0000007    0.0000000  EM
             92 -0.93952846D+03    0.0000006    0.0000000  EM
             93 -0.93952846D+03    0.0000006    0.0000000  EM
             94 -0.93952846D+03    0.0000005    0.0000000  EM
             95 -0.93952846D+03    0.0000004    0.0000000  EM
             96 -0.93952845D+03    0.0000004    0.0000000  EM
             97 -0.93952845D+03    0.0000003    0.0000000  EM
             98 -0.93952845D+03    0.0000003    0.0000000  EM
             99 -0.93952845D+03    0.0000003    0.0000000  EM
            100 -0.93952845D+03    0.0000002    0.0000000  EM
            101 -0.93952845D+03    0.0000002    0.0000000  EM
            102 -0.93952845D+03    0.0000002    0.0000000  EM
            103 -0.93952845D+03    0.0000001    0.0000000  EM
            104 -0.93952845D+03    0.0000001    0.0000000  EM
            105 -0.93952845D+03    0.0000001    0.0000000  EM
            106 -0.93952845D+03    0.0000001    0.0000000  EM
            107 -0.93952845D+03    0.0000001    0.0000000  EM
            108 -0.93952845D+03    0.0000001    0.0000000  EM
            109 -0.93952845D+03    0.0000001    0.0000000  EM
            110 -0.93952845D+03    0.0000001    0.0000000  EM
            111 -0.93952845D+03    0.0000001    0.0000000  EM
            112 -0.93952845D+03    0.0000002    0.0000000  QN
            113 -0.93952845D+03    0.0000001    0.0000000  EM


   TECHNICAL 8 OUTPUT FOR THE H1 MODEL


   E STEP  ITER  LOGLIKELIHOOD    ABS CHANGE   REL CHANGE  ALGORITHM
              1 -0.10523692D+04    0.0000000    0.0000000  EM
              2 -0.98134975D+03   71.0194506    0.0674853  EM
              3 -0.95457256D+03   26.7771933    0.0272861  EM
              4 -0.94757213D+03    7.0004296    0.0073336  EM
              5 -0.94606085D+03    1.5112752    0.0015949  EM
              6 -0.94573858D+03    0.3222708    0.0003406  EM
              7 -0.94566911D+03    0.0694703    0.0000735  EM
              8 -0.94565406D+03    0.0150486    0.0000159  EM
              9 -0.94565080D+03    0.0032647    0.0000035  EM
             10 -0.94565009D+03    0.0007085    0.0000007  EM
             11 -0.94564993D+03    0.0001538    0.0000002  EM
             12 -0.94564990D+03    0.0000334    0.0000000  EM


   E STEP  ITER  LOGLIKELIHOOD    ABS CHANGE   REL CHANGE  ALGORITHM
              1 -0.95044859D+03    0.0000000    0.0000000  EM
              2 -0.94350768D+03    6.9409008    0.0073028  EM
              3 -0.94344450D+03    0.0631897    0.0000670  EM
              4 -0.94340792D+03    0.0365751    0.0000388  EM
              5 -0.94338092D+03    0.0269975    0.0000286  EM
              6 -0.94336068D+03    0.0202394    0.0000215  EM
              7 -0.94334542D+03    0.0152616    0.0000162  EM
              8 -0.94333385D+03    0.0115688    0.0000123  EM
              9 -0.94332504D+03    0.0088166    0.0000093  EM
             10 -0.94331828D+03    0.0067579    0.0000072  EM
             11 -0.94331307D+03    0.0052132    0.0000055  EM
             12 -0.94330901D+03    0.0040506    0.0000043  EM
             13 -0.94330584D+03    0.0031729    0.0000034  EM
             14 -0.94330333D+03    0.0025079    0.0000027  EM
             15 -0.94330133D+03    0.0020022    0.0000021  EM
             16 -0.94329972D+03    0.0016158    0.0000017  EM
             17 -0.94329840D+03    0.0013188    0.0000014  EM
             18 -0.94329731D+03    0.0010892    0.0000012  EM
             19 -0.94329640D+03    0.0009103    0.0000010  EM
             20 -0.94329563D+03    0.0007697    0.0000008  EM
             21 -0.94329497D+03    0.0006581    0.0000007  EM
             22 -0.94329440D+03    0.0005686    0.0000006  EM
             23 -0.94329391D+03    0.0004960    0.0000005  EM
             24 -0.94329347D+03    0.0004364    0.0000005  EM
             25 -0.94329308D+03    0.0003869    0.0000004  EM
             26 -0.94329274D+03    0.0003452    0.0000004  EM
             27 -0.94329243D+03    0.0003097    0.0000003  EM
             28 -0.94329215D+03    0.0002791    0.0000003  EM
             29 -0.94329190D+03    0.0002525    0.0000003  EM
             30 -0.94329167D+03    0.0002291    0.0000002  EM
             31 -0.94329146D+03    0.0002084    0.0000002  EM
             32 -0.94329127D+03    0.0001900    0.0000002  EM
             33 -0.94329109D+03    0.0001734    0.0000002  EM
             34 -0.94329094D+03    0.0001585    0.0000002  EM
             35 -0.94329079D+03    0.0001450    0.0000002  EM
             36 -0.94329066D+03    0.0001327    0.0000001  EM
             37 -0.94329054D+03    0.0001215    0.0000001  EM
             38 -0.94329043D+03    0.0001113    0.0000001  EM
             39 -0.94329032D+03    0.0001020    0.0000001  EM
             40 -0.94329023D+03    0.0000935    0.0000001  EM
             41 -0.94329014D+03    0.0000857    0.0000001  EM
             42 -0.94329007D+03    0.0000785    0.0000001  EM
             43 -0.94328999D+03    0.0000719    0.0000001  EM
             44 -0.94328993D+03    0.0000659    0.0000001  EM
             45 -0.94328987D+03    0.0000604    0.0000001  EM
             46 -0.94328981D+03    0.0000553    0.0000001  EM
             47 -0.94328976D+03    0.0000506    0.0000001  EM
             48 -0.94328972D+03    0.0000464    0.0000000  EM
             49 -0.94328967D+03    0.0000425    0.0000000  EM
             50 -0.94328963D+03    0.0000389    0.0000000  EM
             51 -0.94328960D+03    0.0000356    0.0000000  EM
             52 -0.94328957D+03    0.0000325    0.0000000  EM
             53 -0.94328954D+03    0.0000298    0.0000000  EM
             54 -0.94328951D+03    0.0000272    0.0000000  EM
             55 -0.94328948D+03    0.0000249    0.0000000  EM
             56 -0.94328946D+03    0.0000228    0.0000000  EM
             57 -0.94328944D+03    0.0000208    0.0000000  EM
             58 -0.94328942D+03    0.0000190    0.0000000  EM
             59 -0.94328940D+03    0.0000174    0.0000000  EM
             60 -0.94328939D+03    0.0000159    0.0000000  EM
             61 -0.94328937D+03    0.0000145    0.0000000  EM
             62 -0.94328936D+03    0.0000133    0.0000000  EM
             63 -0.94328935D+03    0.0000121    0.0000000  EM
             64 -0.94328934D+03    0.0000111    0.0000000  EM
             65 -0.94328933D+03    0.0000101    0.0000000  EM
             66 -0.94328932D+03    0.0000093    0.0000000  EM
             67 -0.94328931D+03    0.0000084    0.0000000  EM
             68 -0.94328930D+03    0.0000077    0.0000000  EM
             69 -0.94328929D+03    0.0000070    0.0000000  EM
             70 -0.94328929D+03    0.0000064    0.0000000  EM
             71 -0.94328928D+03    0.0000059    0.0000000  EM
             72 -0.94328928D+03    0.0000054    0.0000000  EM
             73 -0.94328927D+03    0.0000049    0.0000000  EM
             74 -0.94328927D+03    0.0000045    0.0000000  EM
             75 -0.94328926D+03    0.0000041    0.0000000  EM
             76 -0.94328926D+03    0.0000037    0.0000000  EM
             77 -0.94328926D+03    0.0000034    0.0000000  EM
             78 -0.94328925D+03    0.0000031    0.0000000  EM
             79 -0.94328925D+03    0.0000028    0.0000000  EM
             80 -0.94328925D+03    0.0000026    0.0000000  EM
             81 -0.94328925D+03    0.0000024    0.0000000  EM
             82 -0.94328924D+03    0.0000021    0.0000000  EM
             83 -0.94328924D+03    0.0000020    0.0000000  EM
             84 -0.94328924D+03    0.0000018    0.0000000  EM
             85 -0.94328924D+03    0.0000016    0.0000000  EM
             86 -0.94328924D+03    0.0000015    0.0000000  EM
             87 -0.94328923D+03    0.0000014    0.0000000  EM
             88 -0.94328923D+03    0.0000012    0.0000000  EM
             89 -0.94328923D+03    0.0000011    0.0000000  EM
             90 -0.94328923D+03    0.0000010    0.0000000  EM
             91 -0.94328923D+03    0.0000009    0.0000000  EM
             92 -0.94328923D+03    0.0000009    0.0000000  EM
             93 -0.94328923D+03    0.0000008    0.0000000  EM
             94 -0.94328923D+03    0.0000007    0.0000000  EM
             95 -0.94328923D+03    0.0000006    0.0000000  EM
             96 -0.94328923D+03    0.0000006    0.0000000  EM
             97 -0.94328923D+03    0.0000005    0.0000000  EM
             98 -0.94328923D+03    0.0000005    0.0000000  EM
             99 -0.94328923D+03    0.0000004    0.0000000  EM
            100 -0.94328922D+03    0.0000004    0.0000000  EM
            101 -0.94328922D+03    0.0000004    0.0000000  EM
            102 -0.94328922D+03    0.0000003    0.0000000  EM
            103 -0.94328922D+03    0.0000003    0.0000000  EM
            104 -0.94328922D+03    0.0000003    0.0000000  EM
            105 -0.94328922D+03    0.0000003    0.0000000  EM
            106 -0.94328922D+03    0.0000002    0.0000000  EM
            107 -0.94328922D+03    0.0000002    0.0000000  EM
            108 -0.94328922D+03    0.0000017    0.0000000  QN
            109 -0.94328922D+03    0.0000002    0.0000000  EM


   TECHNICAL 8 OUTPUT FOR THE H1 MODEL


   E STEP  ITER  LOGLIKELIHOOD    ABS CHANGE   REL CHANGE  ALGORITHM
              1 -0.10548568D+04    0.0000000    0.0000000  EM
              2 -0.98382600D+03   71.0307891    0.0673369  EM
              3 -0.95847506D+03   25.3509398    0.0257677  EM
              4 -0.95223724D+03    6.2378200    0.0065081  EM
              5 -0.95095901D+03    1.2782345    0.0013423  EM
              6 -0.95069845D+03    0.2605568    0.0002740  EM
              7 -0.95064467D+03    0.0537761    0.0000566  EM
              8 -0.95063352D+03    0.0111528    0.0000117  EM
              9 -0.95063120D+03    0.0023160    0.0000024  EM
             10 -0.95063072D+03    0.0004811    0.0000005  EM
             11 -0.95063062D+03    0.0000999    0.0000001  EM


   E STEP  ITER  LOGLIKELIHOOD    ABS CHANGE   REL CHANGE  ALGORITHM
              1 -0.95621980D+03    0.0000000    0.0000000  EM
              2 -0.94839915D+03    7.8206445    0.0081787  EM
              3 -0.94825258D+03    0.1465707    0.0001545  EM
              4 -0.94818192D+03    0.0706629    0.0000745  EM
              5 -0.94813143D+03    0.0504846    0.0000532  EM
              6 -0.94809390D+03    0.0375348    0.0000396  EM
              7 -0.94806536D+03    0.0285343    0.0000301  EM
              8 -0.94804318D+03    0.0221802    0.0000234  EM
              9 -0.94802555D+03    0.0176378    0.0000186  EM
             10 -0.94801120D+03    0.0143463    0.0000151  EM
             11 -0.94799928D+03    0.0119234    0.0000126  EM
             12 -0.94798917D+03    0.0101070    0.0000107  EM
             13 -0.94798045D+03    0.0087166    0.0000092  EM
             14 -0.94797283D+03    0.0076268    0.0000080  EM
             15 -0.94796607D+03    0.0067514    0.0000071  EM
             16 -0.94796004D+03    0.0060304    0.0000064  EM
             17 -0.94795462D+03    0.0054223    0.0000057  EM
             18 -0.94794972D+03    0.0048985    0.0000052  EM
             19 -0.94794528D+03    0.0044392    0.0000047  EM
             20 -0.94794125D+03    0.0040305    0.0000043  EM
             21 -0.94793759D+03    0.0036630    0.0000039  EM
             22 -0.94793426D+03    0.0033298    0.0000035  EM
             23 -0.94793123D+03    0.0030263    0.0000032  EM
             24 -0.94792849D+03    0.0027487    0.0000029  EM
             25 -0.94792599D+03    0.0024944    0.0000026  EM
             26 -0.94792373D+03    0.0022613    0.0000024  EM
             27 -0.94792168D+03    0.0020477    0.0000022  EM
             28 -0.94791983D+03    0.0018520    0.0000020  EM
             29 -0.94791816D+03    0.0016730    0.0000018  EM
             30 -0.94791665D+03    0.0015094    0.0000016  EM
             31 -0.94791529D+03    0.0013602    0.0000014  EM
             32 -0.94791406D+03    0.0012243    0.0000013  EM
             33 -0.94791296D+03    0.0011007    0.0000012  EM
             34 -0.94791197D+03    0.0009885    0.0000010  EM
             35 -0.94791109D+03    0.0008868    0.0000009  EM
             36 -0.94791029D+03    0.0007947    0.0000008  EM
             37 -0.94790958D+03    0.0007115    0.0000008  EM
             38 -0.94790894D+03    0.0006364    0.0000007  EM
             39 -0.94790838D+03    0.0005687    0.0000006  EM
             40 -0.94790787D+03    0.0005078    0.0000005  EM
             41 -0.94790741D+03    0.0004531    0.0000005  EM
             42 -0.94790701D+03    0.0004039    0.0000004  EM
             43 -0.94790665D+03    0.0003599    0.0000004  EM
             44 -0.94790633D+03    0.0003204    0.0000003  EM
             45 -0.94790605D+03    0.0002850    0.0000003  EM
             46 -0.94790579D+03    0.0002534    0.0000003  EM
             47 -0.94790557D+03    0.0002252    0.0000002  EM
             48 -0.94790537D+03    0.0002000    0.0000002  EM
             49 -0.94790519D+03    0.0001775    0.0000002  EM
             50 -0.94790503D+03    0.0001575    0.0000002  EM
             51 -0.94790489D+03    0.0001397    0.0000001  EM
             52 -0.94790477D+03    0.0001238    0.0000001  EM
             53 -0.94790466D+03    0.0001097    0.0000001  EM
             54 -0.94790456D+03    0.0000972    0.0000001  EM
             55 -0.94790448D+03    0.0000860    0.0000001  EM
             56 -0.94790440D+03    0.0000762    0.0000001  EM
             57 -0.94790433D+03    0.0000674    0.0000001  EM
             58 -0.94790427D+03    0.0000596    0.0000001  EM
             59 -0.94790422D+03    0.0000527    0.0000001  EM
             60 -0.94790417D+03    0.0000466    0.0000000  EM
             61 -0.94790413D+03    0.0000412    0.0000000  EM
             62 -0.94790410D+03    0.0000364    0.0000000  EM
             63 -0.94790406D+03    0.0000321    0.0000000  EM
             64 -0.94790404D+03    0.0000284    0.0000000  EM
             65 -0.94790401D+03    0.0000251    0.0000000  EM
             66 -0.94790399D+03    0.0000221    0.0000000  EM
             67 -0.94790397D+03    0.0000195    0.0000000  EM
             68 -0.94790395D+03    0.0000172    0.0000000  EM
             69 -0.94790394D+03    0.0000152    0.0000000  EM
             70 -0.94790392D+03    0.0000134    0.0000000  EM
             71 -0.94790391D+03    0.0000118    0.0000000  EM
             72 -0.94790390D+03    0.0000104    0.0000000  EM
             73 -0.94790389D+03    0.0000092    0.0000000  EM
             74 -0.94790388D+03    0.0000081    0.0000000  EM
             75 -0.94790388D+03    0.0000072    0.0000000  EM
             76 -0.94790387D+03    0.0000063    0.0000000  EM
             77 -0.94790386D+03    0.0000056    0.0000000  EM
             78 -0.94790386D+03    0.0000049    0.0000000  EM
             79 -0.94790385D+03    0.0000043    0.0000000  EM
             80 -0.94790385D+03    0.0000038    0.0000000  EM
             81 -0.94790385D+03    0.0000034    0.0000000  EM
             82 -0.94790384D+03    0.0000030    0.0000000  EM
             83 -0.94790384D+03    0.0000026    0.0000000  EM
             84 -0.94790384D+03    0.0000023    0.0000000  EM
             85 -0.94790384D+03    0.0000020    0.0000000  EM
             86 -0.94790384D+03    0.0000018    0.0000000  EM
             87 -0.94790383D+03    0.0000016    0.0000000  EM
             88 -0.94790383D+03    0.0000014    0.0000000  EM
             89 -0.94790383D+03    0.0000012    0.0000000  EM
             90 -0.94790383D+03    0.0000011    0.0000000  EM
             91 -0.94790383D+03    0.0000009    0.0000000  EM
             92 -0.94790383D+03    0.0000008    0.0000000  EM
             93 -0.94790383D+03    0.0000007    0.0000000  EM
             94 -0.94790383D+03    0.0000006    0.0000000  EM
             95 -0.94790383D+03    0.0000006    0.0000000  EM
             96 -0.94790383D+03    0.0000005    0.0000000  EM
             97 -0.94790383D+03    0.0000004    0.0000000  EM
             98 -0.94790383D+03    0.0000004    0.0000000  EM
             99 -0.94790382D+03    0.0000003    0.0000000  EM
            100 -0.94790382D+03    0.0000003    0.0000000  EM
            101 -0.94790382D+03    0.0000003    0.0000000  EM
            102 -0.94790382D+03    0.0000002    0.0000000  EM
            103 -0.94790382D+03    0.0000002    0.0000000  EM
            104 -0.94790382D+03    0.0000002    0.0000000  EM
            105 -0.94790382D+03    0.0000002    0.0000000  EM
            106 -0.94790382D+03    0.0000001    0.0000000  EM
            107 -0.94790382D+03    0.0000001    0.0000000  EM
            108 -0.94790382D+03    0.0000006    0.0000000  QN
            109 -0.94790382D+03    0.0000001    0.0000000  EM


   TECHNICAL 8 OUTPUT FOR THE H1 MODEL


   E STEP  ITER  LOGLIKELIHOOD    ABS CHANGE   REL CHANGE  ALGORITHM
              1 -0.10601016D+04    0.0000000    0.0000000  EM
              2 -0.98758190D+03   72.5196815    0.0684082  EM
              3 -0.96296778D+03   24.6141220    0.0249236  EM
              4 -0.95733496D+03    5.6328189    0.0058494  EM
              5 -0.95624694D+03    1.0880287    0.0011365  EM
              6 -0.95603409D+03    0.2128466    0.0002226  EM
              7 -0.95599160D+03    0.0424861    0.0000444  EM
              8 -0.95598306D+03    0.0085434    0.0000089  EM
              9 -0.95598134D+03    0.0017217    0.0000018  EM
             10 -0.95598099D+03    0.0003472    0.0000004  EM
             11 -0.95598092D+03    0.0000700    0.0000001  EM


   E STEP  ITER  LOGLIKELIHOOD    ABS CHANGE   REL CHANGE  ALGORITHM
              1 -0.94703233D+03    0.0000000    0.0000000  EM
              2 -0.94314639D+03    3.8859336    0.0041033  EM
              3 -0.94295985D+03    0.1865429    0.0001978  EM
              4 -0.94285996D+03    0.0998932    0.0001059  EM
              5 -0.94279776D+03    0.0621929    0.0000660  EM
              6 -0.94275804D+03    0.0397292    0.0000421  EM
              7 -0.94273223D+03    0.0258030    0.0000274  EM
              8 -0.94271519D+03    0.0170400    0.0000181  EM
              9 -0.94270373D+03    0.0114578    0.0000122  EM
             10 -0.94269588D+03    0.0078581    0.0000083  EM
             11 -0.94269037D+03    0.0055078    0.0000058  EM
             12 -0.94268642D+03    0.0039532    0.0000042  EM
             13 -0.94268350D+03    0.0029110    0.0000031  EM
             14 -0.94268130D+03    0.0022022    0.0000023  EM
             15 -0.94267959D+03    0.0017127    0.0000018  EM
             16 -0.94267822D+03    0.0013692    0.0000015  EM
             17 -0.94267710D+03    0.0011237    0.0000012  EM
             18 -0.94267615D+03    0.0009451    0.0000010  EM
             19 -0.94267534D+03    0.0008124    0.0000009  EM
             20 -0.94267463D+03    0.0007117    0.0000008  EM
             21 -0.94267399D+03    0.0006337    0.0000007  EM
             22 -0.94267342D+03    0.0005719    0.0000006  EM
             23 -0.94267290D+03    0.0005218    0.0000006  EM
             24 -0.94267242D+03    0.0004804    0.0000005  EM
             25 -0.94267197D+03    0.0004454    0.0000005  EM
             26 -0.94267156D+03    0.0004154    0.0000004  EM
             27 -0.94267117D+03    0.0003892    0.0000004  EM
             28 -0.94267080D+03    0.0003661    0.0000004  EM
             29 -0.94267046D+03    0.0003453    0.0000004  EM
             30 -0.94267013D+03    0.0003265    0.0000003  EM
             31 -0.94266982D+03    0.0003094    0.0000003  EM
             32 -0.94266953D+03    0.0002936    0.0000003  EM
             33 -0.94266925D+03    0.0002790    0.0000003  EM
             34 -0.94266898D+03    0.0002654    0.0000003  EM
             35 -0.94266873D+03    0.0002527    0.0000003  EM
             36 -0.94266849D+03    0.0002409    0.0000003  EM
             37 -0.94266826D+03    0.0002297    0.0000002  EM
             38 -0.94266804D+03    0.0002192    0.0000002  EM
             39 -0.94266783D+03    0.0002093    0.0000002  EM
             40 -0.94266763D+03    0.0002000    0.0000002  EM
             41 -0.94266744D+03    0.0001911    0.0000002  EM
             42 -0.94266726D+03    0.0001827    0.0000002  EM
             43 -0.94266708D+03    0.0001748    0.0000002  EM
             44 -0.94266692D+03    0.0001672    0.0000002  EM
             45 -0.94266676D+03    0.0001601    0.0000002  EM
             46 -0.94266660D+03    0.0001532    0.0000002  EM
             47 -0.94266646D+03    0.0001467    0.0000002  EM
             48 -0.94266632D+03    0.0001406    0.0000001  EM
             49 -0.94266618D+03    0.0001347    0.0000001  EM
             50 -0.94266605D+03    0.0001291    0.0000001  EM
             51 -0.94266593D+03    0.0001237    0.0000001  EM
             52 -0.94266581D+03    0.0001186    0.0000001  EM
             53 -0.94266570D+03    0.0001138    0.0000001  EM
             54 -0.94266559D+03    0.0001091    0.0000001  EM
             55 -0.94266548D+03    0.0001047    0.0000001  EM
             56 -0.94266538D+03    0.0001004    0.0000001  EM
             57 -0.94266529D+03    0.0000964    0.0000001  EM
             58 -0.94266519D+03    0.0000925    0.0000001  EM
             59 -0.94266510D+03    0.0000888    0.0000001  EM
             60 -0.94266502D+03    0.0000853    0.0000001  EM
             61 -0.94266494D+03    0.0000819    0.0000001  EM
             62 -0.94266486D+03    0.0000787    0.0000001  EM
             63 -0.94266478D+03    0.0000756    0.0000001  EM
             64 -0.94266471D+03    0.0000726    0.0000001  EM
             65 -0.94266464D+03    0.0000698    0.0000001  EM
             66 -0.94266457D+03    0.0000671    0.0000001  EM
             67 -0.94266451D+03    0.0000645    0.0000001  EM
             68 -0.94266445D+03    0.0000620    0.0000001  EM
             69 -0.94266439D+03    0.0000596    0.0000001  EM
             70 -0.94266433D+03    0.0000573    0.0000001  EM
             71 -0.94266427D+03    0.0000551    0.0000001  EM
             72 -0.94266422D+03    0.0000530    0.0000001  EM
             73 -0.94266417D+03    0.0000510    0.0000001  EM
             74 -0.94266412D+03    0.0000491    0.0000001  EM
             75 -0.94266407D+03    0.0000472    0.0000001  EM
             76 -0.94266403D+03    0.0000455    0.0000000  EM
             77 -0.94266398D+03    0.0000438    0.0000000  EM
             78 -0.94266394D+03    0.0000421    0.0000000  EM
             79 -0.94266390D+03    0.0000406    0.0000000  EM
             80 -0.94266386D+03    0.0000390    0.0000000  EM
             81 -0.94266383D+03    0.0000376    0.0000000  EM
             82 -0.94266379D+03    0.0000362    0.0000000  EM
             83 -0.94266375D+03    0.0000349    0.0000000  EM
             84 -0.94266372D+03    0.0000336    0.0000000  EM
             85 -0.94266369D+03    0.0000324    0.0000000  EM
             86 -0.94266366D+03    0.0000312    0.0000000  EM
             87 -0.94266363D+03    0.0000300    0.0000000  EM
             88 -0.94266360D+03    0.0000289    0.0000000  EM
             89 -0.94266357D+03    0.0000279    0.0000000  EM
             90 -0.94266354D+03    0.0000269    0.0000000  EM
             91 -0.94266352D+03    0.0000259    0.0000000  EM
             92 -0.94266349D+03    0.0000250    0.0000000  EM
             93 -0.94266347D+03    0.0000241    0.0000000  EM
             94 -0.94266345D+03    0.0000232    0.0000000  EM
             95 -0.94266342D+03    0.0000224    0.0000000  EM
             96 -0.94266340D+03    0.0000216    0.0000000  EM
             97 -0.94266338D+03    0.0000208    0.0000000  EM
             98 -0.94266336D+03    0.0000201    0.0000000  EM
             99 -0.94266334D+03    0.0000193    0.0000000  EM
            100 -0.94266332D+03    0.0000187    0.0000000  EM
            101 -0.94266330D+03    0.0000180    0.0000000  EM
            102 -0.94266329D+03    0.0000174    0.0000000  EM
            103 -0.94266327D+03    0.0000167    0.0000000  EM
            104 -0.94266325D+03    0.0000162    0.0000000  EM
            105 -0.94266324D+03    0.0000156    0.0000000  EM
            106 -0.94266322D+03    0.0000150    0.0000000  EM
            107 -0.94266321D+03    0.0000145    0.0000000  EM
            108 -0.94266320D+03    0.0000140    0.0000000  EM
            109 -0.94266318D+03    0.0000135    0.0000000  EM
            110 -0.94266317D+03    0.0000130    0.0000000  EM
            111 -0.94266316D+03    0.0000126    0.0000000  EM
            112 -0.94266314D+03    0.0000121    0.0000000  EM
            113 -0.94266313D+03    0.0000117    0.0000000  EM
            114 -0.94266312D+03    0.0000113    0.0000000  EM
            115 -0.94266280D+03    0.0003249    0.0000003  QN
            116 -0.94266280D+03    0.0000004    0.0000000  EM


   TECHNICAL 8 OUTPUT FOR THE H1 MODEL


   E STEP  ITER  LOGLIKELIHOOD    ABS CHANGE   REL CHANGE  ALGORITHM
              1 -0.10489585D+04    0.0000000    0.0000000  EM
              2 -0.98108949D+03   67.8690071    0.0647013  EM
              3 -0.95615011D+03   24.9393726    0.0254201  EM
              4 -0.94979232D+03    6.3577896    0.0066494  EM
              5 -0.94846093D+03    1.3313993    0.0014018  EM
              6 -0.94818729D+03    0.2736317    0.0002885  EM
              7 -0.94813052D+03    0.0567768    0.0000599  EM
              8 -0.94811867D+03    0.0118513    0.0000125  EM
              9 -0.94811619D+03    0.0024804    0.0000026  EM
             10 -0.94811567D+03    0.0005197    0.0000005  EM
             11 -0.94811556D+03    0.0001090    0.0000001  EM
             12 -0.94811553D+03    0.0000228    0.0000000  EM


   E STEP  ITER  LOGLIKELIHOOD    ABS CHANGE   REL CHANGE  ALGORITHM
              1 -0.93832879D+03    0.0000000    0.0000000  EM
              2 -0.93578014D+03    2.5486459    0.0027162  EM
              3 -0.93567068D+03    0.1094563    0.0001170  EM
              4 -0.93560877D+03    0.0619178    0.0000662  EM
              5 -0.93556838D+03    0.0403836    0.0000432  EM
              6 -0.93554145D+03    0.0269356    0.0000288  EM
              7 -0.93552316D+03    0.0182899    0.0000196  EM
              8 -0.93551051D+03    0.0126486    0.0000135  EM
              9 -0.93550159D+03    0.0089143    0.0000095  EM
             10 -0.93549519D+03    0.0064065    0.0000068  EM
             11 -0.93549049D+03    0.0046982    0.0000050  EM
             12 -0.93548697D+03    0.0035178    0.0000038  EM
             13 -0.93548428D+03    0.0026904    0.0000029  EM
             14 -0.93548218D+03    0.0021020    0.0000022  EM
             15 -0.93548050D+03    0.0016773    0.0000018  EM
             16 -0.93547914D+03    0.0013659    0.0000015  EM
             17 -0.93547800D+03    0.0011338    0.0000012  EM
             18 -0.93547704D+03    0.0009577    0.0000010  EM
             19 -0.93547622D+03    0.0008216    0.0000009  EM
             20 -0.93547551D+03    0.0007145    0.0000008  EM
             21 -0.93547488D+03    0.0006284    0.0000007  EM
             22 -0.93547432D+03    0.0005579    0.0000006  EM
             23 -0.93547382D+03    0.0004992    0.0000005  EM
             24 -0.93547337D+03    0.0004494    0.0000005  EM
             25 -0.93547297D+03    0.0004064    0.0000004  EM
             26 -0.93547260D+03    0.0003690    0.0000004  EM
             27 -0.93547226D+03    0.0003359    0.0000004  EM
             28 -0.93547196D+03    0.0003064    0.0000003  EM
             29 -0.93547168D+03    0.0002800    0.0000003  EM
             30 -0.93547142D+03    0.0002561    0.0000003  EM
             31 -0.93547119D+03    0.0002344    0.0000003  EM
             32 -0.93547097D+03    0.0002147    0.0000002  EM
             33 -0.93547077D+03    0.0001967    0.0000002  EM
             34 -0.93547059D+03    0.0001802    0.0000002  EM
             35 -0.93547043D+03    0.0001651    0.0000002  EM
             36 -0.93547028D+03    0.0001513    0.0000002  EM
             37 -0.93547014D+03    0.0001386    0.0000001  EM
             38 -0.93547001D+03    0.0001269    0.0000001  EM
             39 -0.93546990D+03    0.0001162    0.0000001  EM
             40 -0.93546979D+03    0.0001064    0.0000001  EM
             41 -0.93546969D+03    0.0000974    0.0000001  EM
             42 -0.93546960D+03    0.0000891    0.0000001  EM
             43 -0.93546952D+03    0.0000815    0.0000001  EM
             44 -0.93546945D+03    0.0000746    0.0000001  EM
             45 -0.93546938D+03    0.0000682    0.0000001  EM
             46 -0.93546932D+03    0.0000624    0.0000001  EM
             47 -0.93546926D+03    0.0000570    0.0000001  EM
             48 -0.93546921D+03    0.0000521    0.0000001  EM
             49 -0.93546916D+03    0.0000476    0.0000001  EM
             50 -0.93546912D+03    0.0000435    0.0000000  EM
             51 -0.93546908D+03    0.0000397    0.0000000  EM
             52 -0.93546904D+03    0.0000362    0.0000000  EM
             53 -0.93546901D+03    0.0000331    0.0000000  EM
             54 -0.93546898D+03    0.0000302    0.0000000  EM
             55 -0.93546895D+03    0.0000276    0.0000000  EM
             56 -0.93546892D+03    0.0000251    0.0000000  EM
             57 -0.93546890D+03    0.0000229    0.0000000  EM
             58 -0.93546888D+03    0.0000209    0.0000000  EM
             59 -0.93546886D+03    0.0000191    0.0000000  EM
             60 -0.93546884D+03    0.0000174    0.0000000  EM
             61 -0.93546883D+03    0.0000159    0.0000000  EM
             62 -0.93546881D+03    0.0000145    0.0000000  EM
             63 -0.93546880D+03    0.0000132    0.0000000  EM
             64 -0.93546879D+03    0.0000120    0.0000000  EM
             65 -0.93546878D+03    0.0000109    0.0000000  EM
             66 -0.93546877D+03    0.0000100    0.0000000  EM
             67 -0.93546876D+03    0.0000091    0.0000000  EM
             68 -0.93546875D+03    0.0000083    0.0000000  EM
             69 -0.93546874D+03    0.0000075    0.0000000  EM
             70 -0.93546874D+03    0.0000069    0.0000000  EM
             71 -0.93546873D+03    0.0000063    0.0000000  EM
             72 -0.93546872D+03    0.0000057    0.0000000  EM
             73 -0.93546872D+03    0.0000052    0.0000000  EM
             74 -0.93546871D+03    0.0000047    0.0000000  EM
             75 -0.93546871D+03    0.0000043    0.0000000  EM
             76 -0.93546871D+03    0.0000039    0.0000000  EM
             77 -0.93546870D+03    0.0000036    0.0000000  EM
             78 -0.93546870D+03    0.0000032    0.0000000  EM
             79 -0.93546870D+03    0.0000030    0.0000000  EM
             80 -0.93546869D+03    0.0000027    0.0000000  EM
             81 -0.93546869D+03    0.0000024    0.0000000  EM
             82 -0.93546869D+03    0.0000022    0.0000000  EM
             83 -0.93546869D+03    0.0000020    0.0000000  EM
             84 -0.93546868D+03    0.0000018    0.0000000  EM
             85 -0.93546868D+03    0.0000017    0.0000000  EM
             86 -0.93546868D+03    0.0000015    0.0000000  EM
             87 -0.93546868D+03    0.0000014    0.0000000  EM
             88 -0.93546868D+03    0.0000013    0.0000000  EM
             89 -0.93546868D+03    0.0000012    0.0000000  EM
             90 -0.93546868D+03    0.0000010    0.0000000  EM
             91 -0.93546868D+03    0.0000010    0.0000000  EM
             92 -0.93546867D+03    0.0000009    0.0000000  EM
             93 -0.93546867D+03    0.0000008    0.0000000  EM
             94 -0.93546867D+03    0.0000007    0.0000000  EM
             95 -0.93546867D+03    0.0000007    0.0000000  EM
             96 -0.93546867D+03    0.0000006    0.0000000  EM
             97 -0.93546867D+03    0.0000005    0.0000000  EM
             98 -0.93546867D+03    0.0000005    0.0000000  EM
             99 -0.93546867D+03    0.0000004    0.0000000  EM
            100 -0.93546867D+03    0.0000004    0.0000000  EM
            101 -0.93546867D+03    0.0000004    0.0000000  EM
            102 -0.93546867D+03    0.0000003    0.0000000  EM
            103 -0.93546867D+03    0.0000003    0.0000000  EM
            104 -0.93546867D+03    0.0000003    0.0000000  EM
            105 -0.93546867D+03    0.0000003    0.0000000  EM
            106 -0.93546867D+03    0.0000002    0.0000000  EM
            107 -0.93546867D+03    0.0000002    0.0000000  EM
            108 -0.93546867D+03    0.0000002    0.0000000  EM
            109 -0.93546867D+03    0.0000002    0.0000000  EM
            110 -0.93546867D+03    0.0000002    0.0000000  EM
            111 -0.93546867D+03    0.0000001    0.0000000  EM
            112 -0.93546867D+03    0.0000001    0.0000000  EM
            113 -0.93546867D+03    0.0000001    0.0000000  EM
            114 -0.93546867D+03    0.0000009    0.0000000  QN
            115 -0.93546867D+03    0.0000001    0.0000000  EM


   TECHNICAL 8 OUTPUT FOR THE H1 MODEL


   E STEP  ITER  LOGLIKELIHOOD    ABS CHANGE   REL CHANGE  ALGORITHM
              1 -0.10448091D+04    0.0000000    0.0000000  EM
              2 -0.97506188D+03   69.7471758    0.0667559  EM
              3 -0.94972110D+03   25.3407748    0.0259889  EM
              4 -0.94327831D+03    6.4427886    0.0067839  EM
              5 -0.94189856D+03    1.3797525    0.0014627  EM
              6 -0.94160301D+03    0.2955487    0.0003138  EM
              7 -0.94153874D+03    0.0642687    0.0000683  EM
              8 -0.94152468D+03    0.0140608    0.0000149  EM
              9 -0.94152160D+03    0.0030819    0.0000033  EM
             10 -0.94152092D+03    0.0006758    0.0000007  EM
             11 -0.94152078D+03    0.0001482    0.0000002  EM
             12 -0.94152074D+03    0.0000325    0.0000000  EM


   E STEP  ITER  LOGLIKELIHOOD    ABS CHANGE   REL CHANGE  ALGORITHM
              1 -0.96125143D+03    0.0000000    0.0000000  EM
              2 -0.94753616D+03   13.7152651    0.0142681  EM
              3 -0.94728545D+03    0.2507083    0.0002646  EM
              4 -0.94710692D+03    0.1785357    0.0001885  EM
              5 -0.94697722D+03    0.1296987    0.0001369  EM
              6 -0.94688181D+03    0.0954051    0.0001007  EM
              7 -0.94681087D+03    0.0709426    0.0000749  EM
              8 -0.94675760D+03    0.0532680    0.0000563  EM
              9 -0.94671725D+03    0.0403568    0.0000426  EM
             10 -0.94668641D+03    0.0308350    0.0000326  EM
             11 -0.94666266D+03    0.0237531    0.0000251  EM
             12 -0.94664421D+03    0.0184456    0.0000195  EM
             13 -0.94662977D+03    0.0144400    0.0000153  EM
             14 -0.94661837D+03    0.0113971    0.0000120  EM
             15 -0.94660930D+03    0.0090712    0.0000096  EM
             16 -0.94660202D+03    0.0072825    0.0000077  EM
             17 -0.94659612D+03    0.0058988    0.0000062  EM
             18 -0.94659130D+03    0.0048221    0.0000051  EM
             19 -0.94658732D+03    0.0039791    0.0000042  EM
             20 -0.94658401D+03    0.0033150    0.0000035  EM
             21 -0.94658122D+03    0.0027881    0.0000029  EM
             22 -0.94657885D+03    0.0023672    0.0000025  EM
             23 -0.94657682D+03    0.0020284    0.0000021  EM
             24 -0.94657507D+03    0.0017533    0.0000019  EM
             25 -0.94657354D+03    0.0015280    0.0000016  EM
             26 -0.94657220D+03    0.0013419    0.0000014  EM
             27 -0.94657101D+03    0.0011866    0.0000013  EM
             28 -0.94656996D+03    0.0010557    0.0000011  EM
             29 -0.94656901D+03    0.0009444    0.0000010  EM
             30 -0.94656816D+03    0.0008487    0.0000009  EM
             31 -0.94656740D+03    0.0007658    0.0000008  EM
             32 -0.94656670D+03    0.0006934    0.0000007  EM
             33 -0.94656607D+03    0.0006295    0.0000007  EM
             34 -0.94656550D+03    0.0005728    0.0000006  EM
             35 -0.94656498D+03    0.0005221    0.0000006  EM
             36 -0.94656450D+03    0.0004767    0.0000005  EM
             37 -0.94656407D+03    0.0004356    0.0000005  EM
             38 -0.94656367D+03    0.0003984    0.0000004  EM
             39 -0.94656330D+03    0.0003646    0.0000004  EM
             40 -0.94656297D+03    0.0003338    0.0000004  EM
             41 -0.94656266D+03    0.0003057    0.0000003  EM
             42 -0.94656238D+03    0.0002800    0.0000003  EM
             43 -0.94656213D+03    0.0002564    0.0000003  EM
             44 -0.94656189D+03    0.0002348    0.0000002  EM
             45 -0.94656168D+03    0.0002150    0.0000002  EM
             46 -0.94656148D+03    0.0001969    0.0000002  EM
             47 -0.94656130D+03    0.0001802    0.0000002  EM
             48 -0.94656114D+03    0.0001649    0.0000002  EM
             49 -0.94656099D+03    0.0001509    0.0000002  EM
             50 -0.94656085D+03    0.0001380    0.0000001  EM
             51 -0.94656072D+03    0.0001262    0.0000001  EM
             52 -0.94656061D+03    0.0001153    0.0000001  EM
             53 -0.94656050D+03    0.0001054    0.0000001  EM
             54 -0.94656040D+03    0.0000963    0.0000001  EM
             55 -0.94656032D+03    0.0000879    0.0000001  EM
             56 -0.94656024D+03    0.0000803    0.0000001  EM
             57 -0.94656016D+03    0.0000733    0.0000001  EM
             58 -0.94656010D+03    0.0000669    0.0000001  EM
             59 -0.94656004D+03    0.0000610    0.0000001  EM
             60 -0.94655998D+03    0.0000556    0.0000001  EM
             61 -0.94655993D+03    0.0000507    0.0000001  EM
             62 -0.94655988D+03    0.0000462    0.0000000  EM
             63 -0.94655984D+03    0.0000421    0.0000000  EM
             64 -0.94655980D+03    0.0000384    0.0000000  EM
             65 -0.94655977D+03    0.0000350    0.0000000  EM
             66 -0.94655974D+03    0.0000319    0.0000000  EM
             67 -0.94655971D+03    0.0000290    0.0000000  EM
             68 -0.94655968D+03    0.0000264    0.0000000  EM
             69 -0.94655966D+03    0.0000240    0.0000000  EM
             70 -0.94655963D+03    0.0000219    0.0000000  EM
             71 -0.94655961D+03    0.0000199    0.0000000  EM
             72 -0.94655960D+03    0.0000181    0.0000000  EM
             73 -0.94655958D+03    0.0000165    0.0000000  EM
             74 -0.94655956D+03    0.0000150    0.0000000  EM
             75 -0.94655955D+03    0.0000136    0.0000000  EM
             76 -0.94655954D+03    0.0000124    0.0000000  EM
             77 -0.94655953D+03    0.0000113    0.0000000  EM
             78 -0.94655952D+03    0.0000103    0.0000000  EM
             79 -0.94655951D+03    0.0000093    0.0000000  EM
             80 -0.94655950D+03    0.0000085    0.0000000  EM
             81 -0.94655949D+03    0.0000077    0.0000000  EM
             82 -0.94655948D+03    0.0000070    0.0000000  EM
             83 -0.94655948D+03    0.0000064    0.0000000  EM
             84 -0.94655947D+03    0.0000058    0.0000000  EM
             85 -0.94655947D+03    0.0000052    0.0000000  EM
             86 -0.94655946D+03    0.0000048    0.0000000  EM
             87 -0.94655946D+03    0.0000043    0.0000000  EM
             88 -0.94655945D+03    0.0000039    0.0000000  EM
             89 -0.94655945D+03    0.0000036    0.0000000  EM
             90 -0.94655945D+03    0.0000032    0.0000000  EM
             91 -0.94655944D+03    0.0000029    0.0000000  EM
             92 -0.94655944D+03    0.0000027    0.0000000  EM
             93 -0.94655944D+03    0.0000024    0.0000000  EM
             94 -0.94655944D+03    0.0000022    0.0000000  EM
             95 -0.94655944D+03    0.0000020    0.0000000  EM
             96 -0.94655943D+03    0.0000018    0.0000000  EM
             97 -0.94655943D+03    0.0000017    0.0000000  EM
             98 -0.94655943D+03    0.0000015    0.0000000  EM
             99 -0.94655943D+03    0.0000014    0.0000000  EM
            100 -0.94655943D+03    0.0000012    0.0000000  EM
            101 -0.94655943D+03    0.0000011    0.0000000  EM
            102 -0.94655943D+03    0.0000010    0.0000000  EM
            103 -0.94655942D+03    0.0000009    0.0000000  EM
            104 -0.94655942D+03    0.0000008    0.0000000  EM
            105 -0.94655942D+03    0.0000008    0.0000000  EM
            106 -0.94655942D+03    0.0000007    0.0000000  EM
            107 -0.94655942D+03    0.0000006    0.0000000  EM
            108 -0.94655942D+03    0.0000006    0.0000000  EM
            109 -0.94655942D+03    0.0000055    0.0000000  QN
            110 -0.94655942D+03    0.0000001    0.0000000  EM


   TECHNICAL 8 OUTPUT FOR THE H1 MODEL


   E STEP  ITER  LOGLIKELIHOOD    ABS CHANGE   REL CHANGE  ALGORITHM
              1 -0.10564867D+04    0.0000000    0.0000000  EM
              2 -0.98623212D+03   70.2545917    0.0664983  EM
              3 -0.96152414D+03   24.7079771    0.0250529  EM
              4 -0.95558826D+03    5.9358863    0.0061734  EM
              5 -0.95440065D+03    1.1876039    0.0012428  EM
              6 -0.95416364D+03    0.2370156    0.0002483  EM
              7 -0.95411565D+03    0.0479930    0.0000503  EM
              8 -0.95410587D+03    0.0097759    0.0000102  EM
              9 -0.95410387D+03    0.0019949    0.0000021  EM
             10 -0.95410347D+03    0.0004073    0.0000004  EM
             11 -0.95410338D+03    0.0000832    0.0000001  EM


SAVEDATA INFORMATION


  Save file
    datasets1a*.dat

  Order of variables

    SUM_FW
    SUM_MD
    SUM_PW
    KIDIT_M
    SUMME_R
    ERZ_ID

  Save file format           Free

  Save file record length    10000


DIAGRAM INFORMATION

  Mplus diagrams are currently not available for multilevel analysis.
  No diagram output was produced.


     Beginning Time:  15:16:23
        Ending Time:  15:16:33
       Elapsed Time:  00:00:10


MUTHEN & MUTHEN
3463 Stoner Ave.
Los Angeles, CA  90066

Tel: (310) 391-9971
Fax: (310) 391-8971
Web: www.StatModel.com
Support: Support@StatModel.com

Copyright (c) 1998-2019 Muthen & Muthen
