# Supplementary material for: Absolute and Relative Judgment Accuracy: Early Childhood Teachers' Competence to Evaluate Children's Mathematical Skills
Source: Front Psychol. 2021 Oct 18;12:701730. doi: 10.3389/fpsyg.2021.701730 (PMC8558252; doi:10.3389/fpsyg.2021.701730)
Supplement: Supplementary file 1 [file Data_Sheet_1.zip › data sheet 1 GH/Diagnostic_Accuracy_Analysis/README.txt]

Author: Georg Hosoya

The folders named "Model1" and "Model2" contain the data, the Mplus scripts as 
well as the Mplus output files for Model 1 and Model 2 in the article. The 
subfolders "Bayes" contain the material for the Bayesian analyses and the
subfolders "Imputation" contain the material that was used for 
cross-checking the results via multiple imputation. 

The subfolders names "checks" contain the material that was used to check 
whether the analyses could be reproduced on a different machine.

Mplus version 8.3. was used for all analyses.
