# Supplementary material for: Absolute and Relative Judgment Accuracy: Early Childhood Teachers' Competence to Evaluate Children's Mathematical Skills
Source: Front Psychol. 2021 Oct 18;12:701730. doi: 10.3389/fpsyg.2021.701730 (PMC8558252; doi:10.3389/fpsyg.2021.701730)
Supplement: Supplementary file 2 [file Data_Sheet_2.zip › data sheet 2 GH/Diagnostic_Accuracy_Analysis_rev/Analysis_KiDiT_wo_geometry/Model1/Imputation/datasets1a9.dat]

     0.061     -0.304 17
     0.401     -0.304 17
     0.810     -0.053 17
    -1.369     -1.056 24
    -0.570     -1.224 24
     0.129     -0.137 24
    -1.709     -0.973 36
    -1.913     -1.603 36
    -2.050     -0.713 36
     1.355      1.368 39
     0.333      0.281 39
     1.150      0.950 39
     0.361     -1.056  4
     0.554     -0.639  4
     0.297     -0.639  4
    -0.472     -1.056  4
     0.140      0.113 35
    -0.112     -0.629 35
     0.223      0.054 35
    -0.112     -1.140 35
    -1.659     -0.471 11
    -1.877     -1.140 11
    -1.877     -1.140 11
    -0.570     -1.056 11
    -1.732     -1.140 11
     1.318      0.950 25
     0.538     -0.304 25
     0.883      1.368 25
     1.150      0.950 25
    -0.698      0.281 25
    -1.006     -0.722 29
    -0.447      0.365 29
     1.318      0.197 29
    -0.112     -0.053 29
     1.173      0.699 29
     1.835      2.371 15
     1.002      1.033 15
     1.387      1.535 15
     1.835      1.618 15
     1.835      1.702 15
     0.938      0.615  9
    -1.241     -1.056  9
     0.041      0.030  9
     0.682     -0.137  9
     1.387      0.950  9
    -1.096     -1.039 37
    -0.143     -1.140 37
    -1.233     -1.056 37
     0.061     -0.388 37
    -0.007     -0.087 37
     1.066     -0.889 21
     0.554     -0.388 21
     1.066      1.869 21
     1.387      0.448 21
     1.387      0.782 21
     1.130      0.699 13
     1.579      1.451 13
     1.323      2.036 13
    -1.112     -0.555 13
     1.066      0.448 13
     1.579      2.203 13
     0.129      0.030 22
    -0.279      0.365 22
    -0.664     -0.973 22
    -0.984     -0.471 22
    -0.664      0.615 22
    -1.437     -0.806 22
    -0.075      0.114 38
    -0.824     -1.056 38
    -0.892     -0.973 38
    -0.143      0.448 38
    -0.756     -1.224 38
    -0.279     -1.056 38
     1.028      1.869 14
     0.056     -0.137 14
    -0.189      0.197 14
    -0.196      0.281 14
     1.627      2.454 14
     1.355      1.702 14
     0.606      0.950  3
     0.061      0.615  3
    -0.860     -0.973  3
     0.538      1.284  3
    -1.437     -0.889  3
    -1.301     -0.722  3
    -0.620     -0.304  3
     1.002      0.782 18
     0.554      0.197 18
    -1.177     -1.140 18
    -0.390     -0.889 18
     1.258      1.535 18
     1.451      1.702 18
    -1.241     -0.973 18
     0.618      0.950  8
     0.810      0.365  8
     1.451      1.200  8
    -0.023     -0.722  8
     0.810      0.030  8
     0.233     -0.053  8
     0.682     -0.053  8
     1.681      1.702 12
    -2.022     -1.140 12
     0.025      0.448 12
     1.609      1.953 12
    -0.831     -0.889 12
     1.100      1.368 12
    -0.933      0.281 12
     0.665     -1.140 31
     0.674     -0.889 31
     1.066     -0.973 31
     1.258      0.197 31
     1.002     -0.639 31
     1.002     -0.973 31
     1.287     -0.806 31
     1.287     -0.555 31
    -0.211     -0.304  7
     0.606      0.866  7
    -0.552     -0.639  7
    -0.007      0.197  7
     1.218      0.782  7
     1.150      1.451  7
     0.265     -0.388  7
    -0.143     -0.221  7
    -0.408     -1.056 27
    -0.984     -0.555 27
    -1.561     -1.056 27
    -1.241     -1.140 27
    -1.689     -1.140 27
    -0.151     -0.221 27
    -0.408     -0.973 27
    -0.936     -1.224 27
    -1.034     -1.140 28
     0.654     -0.053 28
    -1.117     -1.140 28
     0.187     -0.555 28
    -0.698     -0.973 28
    -0.279     -1.056 28
    -0.363     -0.973 28
    -0.447     -0.722 28
     0.117     -0.806 10
     0.117     -1.056 10
     0.978     -0.221 10
     0.978     -0.053 10
     0.909     -0.053 10
     0.315     -0.555 10
     0.810      0.365 10
     0.315      1.117 10
    -0.357     -1.056 30
    -0.746     -1.140 30
    -1.369     -1.224 30
    -1.213     -1.224 30
    -0.202     -0.722 30
    -1.291     -1.140 30
    -1.213     -0.973 30
    -0.202     -1.056 30
    -1.561     -0.973 19
     0.361      0.281 19
     0.938     -0.137 19
    -1.048     -1.140 19
    -1.112     -1.224 19
     0.233     -0.053 19
     1.258      0.114 19
     1.130      0.114 19
     0.041     -0.304 19
     1.355      0.866 33
     1.043      0.782 33
     1.588      1.033 33
     1.432      0.699 33
     1.754      1.033 33
     1.559      1.618 33
     1.318      1.618 33
     0.343     -0.170 33
     1.277      0.448 33
     0.682      1.284 26
     1.258      1.786 26
    -0.792     -0.555 26
     0.938      1.702 26
    -0.007      0.615 26
     0.682      2.120 26
    -0.472     -0.471 26
    -1.112     -0.973 26
    -0.856     -0.555 26
    -2.074     -1.140 20
    -0.728     -1.140 20
    -0.728     -1.224 20
    -1.048     -1.056 20
    -1.305     -0.973 20
    -1.625     -1.140 20
    -0.472      0.365 20
    -1.689     -1.140 20
    -0.664     -0.806 20
     0.421     -0.639  6
    -0.824     -1.140  6
    -1.991     -1.224  6
     0.421     -0.722  6
    -1.447     -1.140  6
    -0.902     -0.973  6
    -0.902     -1.224  6
     1.043     -0.053  6
     0.187     -0.053  6
    -1.881     -1.224  1
    -1.241     -0.973  1
     0.469      1.117  1
    -1.048     -1.224  1
    -1.177     -1.140  1
    -1.433     -1.056  1
    -1.177     -1.056  1
    -0.279      0.615  1
     0.618      0.114  1
    -0.215      0.866  2
    -0.408      1.033  2
    -0.408      0.448  2
     0.169      0.030  2
     1.066      0.615  2
    -1.881     -0.889  2
     1.258      1.451  2
    -1.369     -1.105  2
    -1.305     -0.471  2
     0.041     -0.555  5
     0.618      0.950  5
    -0.408     -0.806  5
     0.169     -0.555  5
     0.041      0.030  5
    -0.279     -0.806  5
    -0.087     -0.535  5
    -0.087     -0.471  5
     0.361     -0.973  5
     1.002     -0.053  5
    -1.296      0.139 16
     0.169      0.030 16
     1.258      1.451 16
     0.618      1.200 16
     0.618      0.950 16
    -0.960      1.284 16
     0.041      1.702 16
    -0.664      0.281 16
    -1.112     -0.806 16
     0.297      0.030 16
    -0.007      0.197 32
    -0.348     -0.353 32
    -0.484     -0.693 32
     1.082      1.033 32
    -0.484     -0.257 32
    -0.756     -0.137 32
    -0.143     -0.133 32
     0.401     -0.137 32
     0.538     -0.053 32
    -1.301     -1.493 32
    -1.112     -1.140 23
     0.490      0.114 23
    -1.177     -0.555 23
     0.810      1.535 23
    -1.305     -0.639 23
     0.682      1.117 23
    -1.433     -0.304 23
    -1.433     -0.388 23
     1.515      1.618 23
    -0.664      0.114 23
     0.169      1.786 34
     0.099      1.284 34
     0.554      1.284 34
     0.554      2.203 34
     1.066      2.203 34
     0.874      1.618 34
     0.810      1.953 34
    -0.984      0.448 34
     0.938      1.535 34
     0.297      0.699 34
