# Supplementary material for: Absolute and Relative Judgment Accuracy: Early Childhood Teachers' Competence to Evaluate Children's Mathematical Skills
Source: Front Psychol. 2021 Oct 18;12:701730. doi: 10.3389/fpsyg.2021.701730 (PMC8558252; doi:10.3389/fpsyg.2021.701730)
Supplement: Supplementary file 2 [file Data_Sheet_2.zip › data sheet 2 GH/Diagnostic_Accuracy_Analysis_rev/Analysis_KiDiT_wo_geometry/Model1/Imputation/model1_impu.out]

Mplus VERSION 8.3
MUTHEN & MUTHEN
07/12/2021   1:31 PM

INPUT INSTRUCTIONS

  TITLE:     Model 1 Imputation
  DATA:      FILE = dat_mbk0_kidit_red.txt;
  VARIABLE:

  names = alter_fk sum_fw sum_md sum_pw kidit_m summe_r erz_id;
  usev = summe_r kidit_m ;

  within = summe_r;

  missing = all(-999);
  cluster = erz_id;

  DATA IMPUTATION:
  IMPUTE = kidit_m summe_r;
  NDATASETS = 20;
  SAVE = datasets1a*.dat;

  ANALYSIS:
  TYPE = TWOLEVEL RANDOM;
  ESTIMATOR = MLR;

  model:
  %within%
  beta1_j | kidit_m on summe_r;
  [summe_r];

  %between%
  kidit_m with beta1_j;

  output: tech8;


INPUT READING TERMINATED NORMALLY


Model 1 Imputation

SUMMARY OF ANALYSIS

Number of groups                                                 1
Average number of observations                                 268

Number of replications
    Requested                                                   20
    Completed                                                   20

Number of dependent variables                                    1
Number of independent variables                                  1
Number of continuous latent variables                            1

Observed dependent variables

  Continuous
   KIDIT_M

Observed independent variables
   SUMME_R

Continuous latent variables
   BETA1_J

Variables with special functions

  Cluster variable      ERZ_ID

  Within variables
   SUMME_R


Variables used for imputation

  Variables imputed as continuous
   KIDIT_M     SUMME_R


Estimator                                                      MLR
Information matrix                                        OBSERVED
Maximum number of iterations                                   100
Convergence criterion                                    0.100D-05
Maximum number of EM iterations                                500
Convergence criteria for the EM algorithm
  Loglikelihood change                                   0.100D-02
  Relative loglikelihood change                          0.100D-05
  Derivative                                             0.100D-03
Minimum variance                                         0.100D-03
Maximum number of steepest descent iterations                   20
Maximum number of iterations for H1                           2000
Convergence criterion for H1                             0.100D-03
Optimization algorithm                                         EMA
Specifications for Bayesian Estimation
  Point estimate                                            MEDIAN
  Number of Markov chain Monte Carlo (MCMC) chains               2
  Random seed for the first chain                                0
  Starting value information                           UNPERTURBED
  Algorithm used for Markov chain Monte Carlo           GIBBS(PX1)
  Convergence criterion                                  0.500D-01
  Maximum number of iterations                               50000
  K-th iteration used for thinning                               1
Specifications for Data Imputation
  Number of imputed data sets                                   20
  H1 imputation model type                              COVARIANCE
  Iteration intervals for thinning                             100

Input data file(s)
  dat_mbk0_kidit_red.txt
Input data format  FREE


SUMMARY OF DATA FOR THE FIRST DATA SET

     Number of missing data patterns             1
     Number of clusters                         39

     Average cluster size        6.872

     Estimated Intraclass Correlations for the Y Variables

                Intraclass              Intraclass              Intraclass
     Variable  Correlation   Variable  Correlation   Variable  Correlation

     KIDIT_M      0.201      SUMME_R      0.000


SUMMARY OF MISSING DATA PATTERNS FOR THE FIRST DATA SET


     MISSING DATA PATTERNS (x = not missing)

           1
 KIDIT_M   x
 SUMME_R   x


     MISSING DATA PATTERN FREQUENCIES

    Pattern   Frequency
          1         268


COVARIANCE COVERAGE OF DATA FOR THE FIRST DATA SET

Minimum covariance coverage value   0.100


     PROPORTION OF DATA PRESENT


           Covariance Coverage
              KIDIT_M       SUMME_R
              ________      ________
 KIDIT_M        1.000
 SUMME_R        1.000         1.000


SAMPLE STATISTICS

NOTE:  The sample statistics for within and between refer to the
       maximum-likelihood estimated within and between covariance
       matrices, respectively.

NOTE:  These are average results over 20 data sets.


     ESTIMATED SAMPLE STATISTICS FOR WITHIN


           Means
              KIDIT_M       SUMME_R
              ________      ________
                0.000        -0.028


           Covariances
              KIDIT_M       SUMME_R
              ________      ________
 KIDIT_M        0.846
 SUMME_R        0.764         0.978


           Correlations
              KIDIT_M       SUMME_R
              ________      ________
 KIDIT_M        1.000
 SUMME_R        0.840         1.000


     ESTIMATED SAMPLE STATISTICS FOR BETWEEN


           Means
              KIDIT_M       SUMME_R
              ________      ________
                0.017         0.000


           Covariances
              KIDIT_M       SUMME_R
              ________      ________
 KIDIT_M        0.219
 SUMME_R        0.000         0.000


           Correlations
              KIDIT_M       SUMME_R
              ________      ________
 KIDIT_M        1.000
 SUMME_R        0.000         0.000


UNIVARIATE SAMPLE STATISTICS


     UNIVARIATE HIGHER-ORDER MOMENT DESCRIPTIVE STATISTICS

         Variable/         Mean/     Skewness/   Minimum/ % with                Percentiles
        Sample Size      Variance    Kurtosis    Maximum  Min/Max      20%/60%    40%/80%    Median

     KIDIT_M               0.000      -0.146      -2.074    0.38%      -1.048     -0.279      0.041
             263.000       0.996      -1.029       1.835    1.14%       0.343      1.002
     SUMME_R               0.000       0.545      -1.224    4.37%      -1.056     -0.555     -0.137
             252.000       0.996      -0.858       2.454    0.40%       0.114      0.950


MODEL FIT INFORMATION

Number of Free Parameters                        8

Loglikelihood

    H0 Value

        Mean                              -603.890
        Std Dev                              4.139
        Number of successful computations       20

             Proportions                   Percentiles
        Expected    Observed         Expected       Observed
           0.990       0.950         -613.519       -613.661
           0.980       0.950         -612.391       -613.661
           0.950       0.900         -610.699       -613.661
           0.900       0.900         -609.195       -613.661
           0.800       0.800         -607.374       -608.147
           0.700       0.750         -606.061       -605.966
           0.500       0.550         -603.890       -602.224
           0.300       0.350         -601.720       -601.660
           0.200       0.200         -600.407       -601.424
           0.100       0.100         -598.586       -600.239
           0.050       0.050         -597.082       -598.042
           0.020       0.000         -595.390       -598.042
           0.010       0.000         -594.262       -598.042

Information Criteria

    Akaike (AIC)

        Mean                              1223.781
        Std Dev                              8.278
        Number of successful computations       20

             Proportions                   Percentiles
        Expected    Observed         Expected       Observed
           0.990       1.000         1204.524       1210.060
           0.980       1.000         1206.781       1210.060
           0.950       0.950         1210.165       1210.060
           0.900       0.900         1213.172       1210.060
           0.800       0.800         1216.814       1216.477
           0.700       0.650         1219.440       1219.121
           0.500       0.450         1223.781       1220.306
           0.300       0.250         1228.122       1226.542
           0.200       0.200         1230.748       1230.267
           0.100       0.100         1234.390       1232.293
           0.050       0.100         1237.397       1239.013
           0.020       0.050         1240.781       1239.013
           0.010       0.050         1243.038       1239.013

    Bayesian (BIC)

        Mean                              1252.509
        Std Dev                              8.278
        Number of successful computations       20

             Proportions                   Percentiles
        Expected    Observed         Expected       Observed
           0.990       1.000         1233.252       1238.788
           0.980       1.000         1235.509       1238.788
           0.950       0.950         1238.893       1238.788
           0.900       0.900         1241.900       1238.788
           0.800       0.800         1245.542       1245.205
           0.700       0.650         1248.168       1247.849
           0.500       0.450         1252.509       1249.034
           0.300       0.250         1256.850       1255.270
           0.200       0.200         1259.476       1258.995
           0.100       0.100         1263.118       1261.021
           0.050       0.100         1266.125       1267.741
           0.020       0.050         1269.509       1267.741
           0.010       0.050         1271.766       1267.741

    Sample-Size Adjusted BIC (n* = (n + 2) / 24)

        Mean                              1227.144
        Std Dev                              8.278
        Number of successful computations       20

             Proportions                   Percentiles
        Expected    Observed         Expected       Observed
           0.990       1.000         1207.887       1213.423
           0.980       1.000         1210.144       1213.423
           0.950       0.950         1213.528       1213.423
           0.900       0.900         1216.535       1213.423
           0.800       0.800         1220.177       1219.840
           0.700       0.650         1222.803       1222.484
           0.500       0.450         1227.144       1223.669
           0.300       0.250         1231.485       1229.905
           0.200       0.200         1234.111       1233.630
           0.100       0.100         1237.753       1235.656
           0.050       0.100         1240.760       1242.376
           0.020       0.050         1244.144       1242.376
           0.010       0.050         1246.401       1242.376


MODEL RESULTS

                                                    Two-Tailed   Rate of
                    Estimate       S.E.  Est./S.E.    P-Value    Missing

Within Level

 Means
    SUMME_R           -0.028      0.119     -0.237      0.813      0.004

 Variances
    SUMME_R            0.978      0.103      9.522      0.000      0.007

 Residual Variances
    KIDIT_M            0.229      0.028      8.156      0.000      0.141

Between Level

 KIDIT_M  WITH
    BETA1_J           -0.050      0.031     -1.620      0.105      0.024

 Means
    KIDIT_M            0.042      0.081      0.516      0.606      0.007
    BETA1_J            0.755      0.056     13.357      0.000      0.033

 Variances
    KIDIT_M            0.200      0.054      3.697      0.000      0.033
    BETA1_J            0.036      0.021      1.734      0.083      0.200


QUALITY OF NUMERICAL RESULTS

     Average Condition Number for the Information Matrix      0.123E-01
       (ratio of smallest to largest eigenvalue)


TECHNICAL 1 OUTPUT


     PARAMETER SPECIFICATION FOR WITHIN


           NU
              KIDIT_M       SUMME_R
              ________      ________
                    0             0


           LAMBDA
              KIDIT_M       SUMME_R
              ________      ________
 KIDIT_M            0             0
 SUMME_R            0             0


           THETA
              KIDIT_M       SUMME_R
              ________      ________
 KIDIT_M            0
 SUMME_R            0             0


           ALPHA
              KIDIT_M       SUMME_R
              ________      ________
                    0             1


           BETA
              KIDIT_M       SUMME_R
              ________      ________
 KIDIT_M            0             0
 SUMME_R            0             0


           PSI
              KIDIT_M       SUMME_R
              ________      ________
 KIDIT_M            2
 SUMME_R            0             3


     PARAMETER SPECIFICATION FOR BETWEEN


           NU
              KIDIT_M
              ________
                    0


           LAMBDA
              BETA1_J       KIDIT_M
              ________      ________
 KIDIT_M            0             0


           THETA
              KIDIT_M
              ________
 KIDIT_M            0


           ALPHA
              BETA1_J       KIDIT_M
              ________      ________
                    4             5


           BETA
              BETA1_J       KIDIT_M
              ________      ________
 BETA1_J            0             0
 KIDIT_M            0             0


           PSI
              BETA1_J       KIDIT_M
              ________      ________
 BETA1_J            6
 KIDIT_M            7             8


     STARTING VALUES FOR WITHIN


           NU
              KIDIT_M       SUMME_R
              ________      ________
                0.000         0.000


           LAMBDA
              KIDIT_M       SUMME_R
              ________      ________
 KIDIT_M        1.000         0.000
 SUMME_R        0.000         1.000


           THETA
              KIDIT_M       SUMME_R
              ________      ________
 KIDIT_M        0.000
 SUMME_R        0.000         0.000


           ALPHA
              KIDIT_M       SUMME_R
              ________      ________
                0.000         0.000


           BETA
              KIDIT_M       SUMME_R
              ________      ________
 KIDIT_M        0.000         0.000
 SUMME_R        0.000         0.000


           PSI
              KIDIT_M       SUMME_R
              ________      ________
 KIDIT_M        0.498
 SUMME_R        0.000         0.498


     STARTING VALUES FOR BETWEEN


           NU
              KIDIT_M
              ________
                0.000


           LAMBDA
              BETA1_J       KIDIT_M
              ________      ________
 KIDIT_M        0.000         1.000


           THETA
              KIDIT_M
              ________
 KIDIT_M        0.000


           ALPHA
              BETA1_J       KIDIT_M
              ________      ________
                0.000         0.000


           BETA
              BETA1_J       KIDIT_M
              ________      ________
 BETA1_J        0.000         0.000
 KIDIT_M        0.000         0.000


           PSI
              BETA1_J       KIDIT_M
              ________      ________
 BETA1_J        1.000
 KIDIT_M        0.000         0.498


TECHNICAL 8 OUTPUT


   TECHNICAL 8 OUTPUT FOR BAYES ESTIMATION

     CHAIN    BSEED
     1        0
     2        285380

                     POTENTIAL       PARAMETER WITH
     ITERATION    SCALE REDUCTION      HIGHEST PSR
     100              1.198               1
     200              1.010               1


   E STEP  ITER  LOGLIKELIHOOD    ABS CHANGE   REL CHANGE  ALGORITHM
              1 -0.71178655D+03    0.0000000    0.0000000  EM
              2 -0.61804565D+03   93.7409011    0.1316981  EM
              3 -0.60705233D+03   10.9933172    0.0177872  EM
              4 -0.60437162D+03    2.6807090    0.0044159  EM
              5 -0.60327202D+03    1.0996008    0.0018194  EM
              6 -0.60267275D+03    0.5992728    0.0009934  EM
              7 -0.60230484D+03    0.3679072    0.0006105  EM
              8 -0.60206387D+03    0.2409691    0.0004001  EM
              9 -0.60189915D+03    0.1647191    0.0002736  EM
             10 -0.60178299D+03    0.1161624    0.0001930  EM
             11 -0.60169907D+03    0.0839205    0.0001395  EM
             12 -0.60163725D+03    0.0618172    0.0001027  EM
             13 -0.60159098D+03    0.0462732    0.0000769  EM
             14 -0.60155587D+03    0.0351110    0.0000584  EM
             15 -0.60152892D+03    0.0269519    0.0000448  EM
             16 -0.60150802D+03    0.0208976    0.0000347  EM
             17 -0.60149167D+03    0.0163457    0.0000272  EM
             18 -0.60147879D+03    0.0128837    0.0000214  EM
             19 -0.60146856D+03    0.0102240    0.0000170  EM
             20 -0.60146040D+03    0.0081623    0.0000136  EM
             21 -0.60145385D+03    0.0065512    0.0000109  EM
             22 -0.60144857D+03    0.0052832    0.0000088  EM
             23 -0.60144429D+03    0.0042788    0.0000071  EM
             24 -0.60144081D+03    0.0034788    0.0000058  EM
             25 -0.60143797D+03    0.0028380    0.0000047  EM
             26 -0.60143565D+03    0.0023225    0.0000039  EM
             27 -0.60143374D+03    0.0019059    0.0000032  EM
             28 -0.60143218D+03    0.0015680    0.0000026  EM
             29 -0.60143088D+03    0.0012930    0.0000021  EM
             30 -0.60142981D+03    0.0010684    0.0000018  EM
             31 -0.60142893D+03    0.0008845    0.0000015  EM
             32 -0.60142820D+03    0.0007335    0.0000012  EM
             33 -0.60142759D+03    0.0006092    0.0000010  EM
             34 -0.60142708D+03    0.0005067    0.0000008  EM
             35 -0.60142666D+03    0.0004220    0.0000007  EM
             36 -0.60142631D+03    0.0003518    0.0000006  EM
             37 -0.60142601D+03    0.0002937    0.0000005  EM
             38 -0.60142577D+03    0.0002454    0.0000004  EM
             39 -0.60142556D+03    0.0002052    0.0000003  EM
             40 -0.60142539D+03    0.0001717    0.0000003  EM
             41 -0.60142525D+03    0.0001438    0.0000002  EM
             42 -0.60142513D+03    0.0001205    0.0000002  EM
             43 -0.60142503D+03    0.0001011    0.0000002  EM
             44 -0.60142494D+03    0.0000848    0.0000001  EM
             45 -0.60142487D+03    0.0000712    0.0000001  EM
             46 -0.60142481D+03    0.0000598    0.0000001  EM
             47 -0.60142476D+03    0.0000502    0.0000001  EM
             48 -0.60142472D+03    0.0000422    0.0000001  EM
             49 -0.60142468D+03    0.0000355    0.0000001  EM
             50 -0.60142465D+03    0.0000299    0.0000000  EM
             51 -0.60142463D+03    0.0000251    0.0000000  EM
             52 -0.60142461D+03    0.0000212    0.0000000  EM
             53 -0.60142459D+03    0.0000178    0.0000000  EM
             54 -0.60142457D+03    0.0000150    0.0000000  EM
             55 -0.60142456D+03    0.0000126    0.0000000  EM
             56 -0.60142455D+03    0.0000106    0.0000000  EM
             57 -0.60142454D+03    0.0000090    0.0000000  EM
             58 -0.60142453D+03    0.0000076    0.0000000  EM
             59 -0.60142453D+03    0.0000064    0.0000000  EM
             60 -0.60142452D+03    0.0000054    0.0000000  EM
             61 -0.60142452D+03    0.0000045    0.0000000  EM
             62 -0.60142451D+03    0.0000038    0.0000000  EM
             63 -0.60142451D+03    0.0000032    0.0000000  EM
             64 -0.60142451D+03    0.0000027    0.0000000  EM
             65 -0.60142450D+03    0.0000023    0.0000000  EM
             66 -0.60142450D+03    0.0000019    0.0000000  EM
             67 -0.60142450D+03    0.0000016    0.0000000  EM
             68 -0.60142450D+03    0.0000014    0.0000000  EM
             69 -0.60142450D+03    0.0000012    0.0000000  EM
             70 -0.60142450D+03    0.0000010    0.0000000  EM
             71 -0.60142450D+03    0.0000008    0.0000000  EM
             72 -0.60142450D+03    0.0000007    0.0000000  EM
             73 -0.60142449D+03    0.0000006    0.0000000  EM
             74 -0.60142449D+03    0.0000005    0.0000000  EM
             75 -0.60142449D+03    0.0000004    0.0000000  EM
             76 -0.60142449D+03    0.0000004    0.0000000  EM
             77 -0.60142449D+03    0.0000003    0.0000000  EM
             78 -0.60142449D+03    0.0000003    0.0000000  EM
             79 -0.60142449D+03    0.0000002    0.0000000  EM
             80 -0.60142449D+03    0.0000002    0.0000000  EM
             81 -0.60142449D+03    0.0000002    0.0000000  EM
             82 -0.60142449D+03    0.0000001    0.0000000  EM
             83 -0.60142449D+03    0.0000001    0.0000000  EM
             84 -0.60142449D+03    0.0000001    0.0000000  EM
             85 -0.60142449D+03    0.0000001    0.0000000  EM
             86 -0.60142449D+03    0.0000001    0.0000000  EM
             87 -0.60142449D+03    0.0000001    0.0000000  EM
             88 -0.60142449D+03    0.0000000    0.0000000  EM
             89 -0.60142449D+03    0.0000000    0.0000000  EM
             90 -0.60142449D+03    0.0000000    0.0000000  EM
             91 -0.60142449D+03    0.0000000    0.0000000  EM
             92 -0.60142449D+03    0.0000000    0.0000000  EM
             93 -0.60142449D+03    0.0000000    0.0000000  EM


   TECHNICAL 8 OUTPUT FOR THE H1 MODEL


   E STEP  ITER  LOGLIKELIHOOD    ABS CHANGE   REL CHANGE  ALGORITHM
              1 -0.65467396D+03    0.0000000    0.0000000  EM
              2 -0.61951273D+03   35.1612302    0.0537080  EM
              3 -0.60910969D+03   10.4030395    0.0167923  EM
              4 -0.60694768D+03    2.1620142    0.0035495  EM
              5 -0.60653180D+03    0.4158777    0.0006852  EM
              6 -0.60645000D+03    0.0818019    0.0001349  EM
              7 -0.60643348D+03    0.0165202    0.0000272  EM
              8 -0.60643009D+03    0.0033887    0.0000056  EM
              9 -0.60642939D+03    0.0007005    0.0000012  EM
             10 -0.60642924D+03    0.0001453    0.0000002  EM
             11 -0.60642921D+03    0.0000302    0.0000000  EM


   E STEP  ITER  LOGLIKELIHOOD    ABS CHANGE   REL CHANGE  ALGORITHM
              1 -0.60224524D+03    0.0000000    0.0000000  EM
              2 -0.60218906D+03    0.0561797    0.0000933  EM
              3 -0.60217077D+03    0.0182930    0.0000304  EM
              4 -0.60216197D+03    0.0087928    0.0000146  EM
              5 -0.60215763D+03    0.0043444    0.0000072  EM
              6 -0.60215545D+03    0.0021731    0.0000036  EM
              7 -0.60215435D+03    0.0011039    0.0000018  EM
              8 -0.60215378D+03    0.0005728    0.0000010  EM
              9 -0.60215347D+03    0.0003059    0.0000005  EM
             10 -0.60215330D+03    0.0001697    0.0000003  EM
             11 -0.60215320D+03    0.0000987    0.0000002  EM
             12 -0.60215314D+03    0.0000607    0.0000001  EM
             13 -0.60215310D+03    0.0000396    0.0000001  EM
             14 -0.60215308D+03    0.0000274    0.0000000  EM
             15 -0.60215306D+03    0.0000200    0.0000000  EM
             16 -0.60215304D+03    0.0000153    0.0000000  EM
             17 -0.60215303D+03    0.0000120    0.0000000  EM
             18 -0.60215302D+03    0.0000098    0.0000000  EM
             19 -0.60215301D+03    0.0000081    0.0000000  EM
             20 -0.60215300D+03    0.0000067    0.0000000  EM
             21 -0.60215300D+03    0.0000057    0.0000000  EM
             22 -0.60215299D+03    0.0000049    0.0000000  EM
             23 -0.60215299D+03    0.0000042    0.0000000  EM
             24 -0.60215299D+03    0.0000036    0.0000000  EM
             25 -0.60215298D+03    0.0000031    0.0000000  EM
             26 -0.60215298D+03    0.0000026    0.0000000  EM
             27 -0.60215298D+03    0.0000023    0.0000000  EM
             28 -0.60215298D+03    0.0000020    0.0000000  EM
             29 -0.60215297D+03    0.0000017    0.0000000  EM
             30 -0.60215297D+03    0.0000015    0.0000000  EM
             31 -0.60215297D+03    0.0000013    0.0000000  EM
             32 -0.60215297D+03    0.0000011    0.0000000  EM
             33 -0.60215297D+03    0.0000010    0.0000000  EM
             34 -0.60215297D+03    0.0000008    0.0000000  EM
             35 -0.60215297D+03    0.0000007    0.0000000  EM
             36 -0.60215297D+03    0.0000006    0.0000000  EM
             37 -0.60215298D+03   -0.0000130    0.0000000  FS
             38 -0.60215316D+03   -0.0001792   -0.0000003  FS
             39 -0.60215305D+03    0.0001068    0.0000002  EM
             40 -0.60215303D+03    0.0000207    0.0000000  EM
             41 -0.60215302D+03    0.0000131    0.0000000  EM
             42 -0.60215301D+03    0.0000096    0.0000000  EM
             43 -0.60215300D+03    0.0000075    0.0000000  EM
             44 -0.60215300D+03    0.0000059    0.0000000  EM
             45 -0.60215299D+03    0.0000048    0.0000000  EM
             46 -0.60215299D+03    0.0000040    0.0000000  EM
             47 -0.60215298D+03    0.0000034    0.0000000  EM
             48 -0.60215298D+03    0.0000029    0.0000000  EM
             49 -0.60215298D+03    0.0000024    0.0000000  EM
             50 -0.60215298D+03    0.0000021    0.0000000  EM
             51 -0.60215297D+03    0.0000018    0.0000000  EM
             52 -0.60215297D+03    0.0000015    0.0000000  EM
             53 -0.60215297D+03    0.0000013    0.0000000  EM
             54 -0.60215297D+03    0.0000011    0.0000000  EM
             55 -0.60215297D+03    0.0000010    0.0000000  EM
             56 -0.60215297D+03    0.0000009    0.0000000  EM
             57 -0.60215297D+03    0.0000007    0.0000000  EM
             58 -0.60215297D+03    0.0000006    0.0000000  EM
             59 -0.60215297D+03    0.0000006    0.0000000  EM
             60 -0.60215297D+03    0.0000005    0.0000000  EM
             61 -0.60215297D+03    0.0000004    0.0000000  EM
             62 -0.60215297D+03    0.0000004    0.0000000  EM
             63 -0.60215297D+03    0.0000003    0.0000000  EM
             64 -0.60215297D+03    0.0000003    0.0000000  EM
             65 -0.60215297D+03    0.0000002    0.0000000  EM
             66 -0.60215296D+03    0.0000002    0.0000000  EM
             67 -0.60215296D+03    0.0000002    0.0000000  EM
             68 -0.60215296D+03    0.0000002    0.0000000  EM
             69 -0.60215296D+03    0.0000001    0.0000000  EM
             70 -0.60215296D+03    0.0000001    0.0000000  EM
             71 -0.60215296D+03    0.0000001    0.0000000  EM
             72 -0.60215296D+03    0.0000001    0.0000000  EM
             73 -0.60215296D+03    0.0000001    0.0000000  EM
             74 -0.60215296D+03    0.0000001    0.0000000  EM
             75 -0.60215296D+03    0.0000001    0.0000000  EM
             76 -0.60215296D+03    0.0000000    0.0000000  EM
             77 -0.60215296D+03    0.0000000    0.0000000  EM
             78 -0.60215296D+03    0.0000000    0.0000000  EM
             79 -0.60215296D+03    0.0000000    0.0000000  EM
             80 -0.60215296D+03    0.0000000    0.0000000  EM
             81 -0.60215296D+03    0.0000000    0.0000000  EM


   TECHNICAL 8 OUTPUT FOR THE H1 MODEL


   E STEP  ITER  LOGLIKELIHOOD    ABS CHANGE   REL CHANGE  ALGORITHM
              1 -0.65195879D+03    0.0000000    0.0000000  EM
              2 -0.61873454D+03   33.2242487    0.0509607  EM
              3 -0.60926946D+03    9.4650815    0.0152975  EM
              4 -0.60734010D+03    1.9293677    0.0031667  EM
              5 -0.60697368D+03    0.3664131    0.0006033  EM
              6 -0.60690298D+03    0.0706977    0.0001165  EM
              7 -0.60688908D+03    0.0139001    0.0000229  EM
              8 -0.60688632D+03    0.0027631    0.0000046  EM
              9 -0.60688577D+03    0.0005523    0.0000009  EM
             10 -0.60688566D+03    0.0001107    0.0000002  EM
             11 -0.60688564D+03    0.0000222    0.0000000  EM


   E STEP  ITER  LOGLIKELIHOOD    ABS CHANGE   REL CHANGE  ALGORITHM
              1 -0.61579953D+03    0.0000000    0.0000000  EM
              2 -0.61431179D+03    1.4877392    0.0024159  EM
              3 -0.61411605D+03    0.1957410    0.0003186  EM
              4 -0.61401418D+03    0.1018742    0.0001659  EM
              5 -0.61394963D+03    0.0645434    0.0001051  EM
              6 -0.61390604D+03    0.0435900    0.0000710  EM
              7 -0.61387491D+03    0.0311330    0.0000507  EM
              8 -0.61385151D+03    0.0234041    0.0000381  EM
              9 -0.61383311D+03    0.0183932    0.0000300  EM
             10 -0.61381812D+03    0.0149955    0.0000244  EM
             11 -0.61380553D+03    0.0125881    0.0000205  EM
             12 -0.61379472D+03    0.0108102    0.0000176  EM
             13 -0.61378527D+03    0.0094469    0.0000154  EM
             14 -0.61377691D+03    0.0083667    0.0000136  EM
             15 -0.61376942D+03    0.0074871    0.0000122  EM
             16 -0.61376266D+03    0.0067542    0.0000110  EM
             17 -0.61375653D+03    0.0061323    0.0000100  EM
             18 -0.61375094D+03    0.0055967    0.0000091  EM
             19 -0.61374581D+03    0.0051298    0.0000084  EM
             20 -0.61374109D+03    0.0047188    0.0000077  EM
             21 -0.61373673D+03    0.0043543    0.0000071  EM
             22 -0.61373270D+03    0.0040288    0.0000066  EM
             23 -0.61372897D+03    0.0037366    0.0000061  EM
             24 -0.61372549D+03    0.0034731    0.0000057  EM
             25 -0.61372226D+03    0.0032344    0.0000053  EM
             26 -0.61371924D+03    0.0030175    0.0000049  EM
             27 -0.61371642D+03    0.0028198    0.0000046  EM
             28 -0.61371378D+03    0.0026391    0.0000043  EM
             29 -0.61371131D+03    0.0024735    0.0000040  EM
             30 -0.61370899D+03    0.0023214    0.0000038  EM
             31 -0.61370681D+03    0.0021814    0.0000036  EM
             32 -0.61370475D+03    0.0020523    0.0000033  EM
             33 -0.61370282D+03    0.0019331    0.0000031  EM
             34 -0.61370100D+03    0.0018227    0.0000030  EM
             35 -0.61369928D+03    0.0017204    0.0000028  EM
             36 -0.61369765D+03    0.0016254    0.0000026  EM
             37 -0.61369612D+03    0.0015372    0.0000025  EM
             38 -0.61369466D+03    0.0014550    0.0000024  EM
             39 -0.61369328D+03    0.0013784    0.0000022  EM
             40 -0.61369198D+03    0.0013069    0.0000021  EM
             41 -0.61369074D+03    0.0012401    0.0000020  EM
             42 -0.61368956D+03    0.0011776    0.0000019  EM
             43 -0.61368844D+03    0.0011191    0.0000018  EM
             44 -0.61368737D+03    0.0010643    0.0000017  EM
             45 -0.61368636D+03    0.0010128    0.0000017  EM
             46 -0.61368540D+03    0.0009645    0.0000016  EM
             47 -0.61368448D+03    0.0009191    0.0000015  EM
             48 -0.61368360D+03    0.0008763    0.0000014  EM
             49 -0.61368277D+03    0.0008360    0.0000014  EM
             50 -0.61368197D+03    0.0007981    0.0000013  EM
             51 -0.61368121D+03    0.0007623    0.0000012  EM
             52 -0.61368048D+03    0.0007285    0.0000012  EM
             53 -0.61367978D+03    0.0006965    0.0000011  EM
             54 -0.61367911D+03    0.0006663    0.0000011  EM
             55 -0.61367848D+03    0.0006377    0.0000010  EM
             56 -0.61367787D+03    0.0006107    0.0000010  EM
             57 -0.61367728D+03    0.0005850    0.0000010  EM
             58 -0.61367672D+03    0.0005607    0.0000009  EM
             59 -0.61367618D+03    0.0005377    0.0000009  EM
             60 -0.61367567D+03    0.0005158    0.0000008  EM
             61 -0.61367517D+03    0.0004950    0.0000008  EM
             62 -0.61367470D+03    0.0004752    0.0000008  EM
             63 -0.61367424D+03    0.0004564    0.0000007  EM
             64 -0.61367380D+03    0.0004385    0.0000007  EM
             65 -0.61367338D+03    0.0004215    0.0000007  EM
             66 -0.61367297D+03    0.0004053    0.0000007  EM
             67 -0.61367258D+03    0.0003898    0.0000006  EM
             68 -0.61367221D+03    0.0003751    0.0000006  EM
             69 -0.61367185D+03    0.0003610    0.0000006  EM
             70 -0.61367150D+03    0.0003476    0.0000006  EM
             71 -0.61367117D+03    0.0003348    0.0000005  EM
             72 -0.61367084D+03    0.0003225    0.0000005  EM
             73 -0.61367053D+03    0.0003108    0.0000005  EM
             74 -0.61367023D+03    0.0002996    0.0000005  EM
             75 -0.61366994D+03    0.0002889    0.0000005  EM
             76 -0.61366967D+03    0.0002787    0.0000005  EM
             77 -0.61366940D+03    0.0002689    0.0000004  EM
             78 -0.61366914D+03    0.0002595    0.0000004  EM
             79 -0.61366889D+03    0.0002505    0.0000004  EM
             80 -0.61366864D+03    0.0002419    0.0000004  EM
             81 -0.61366841D+03    0.0002336    0.0000004  EM
             82 -0.61366819D+03    0.0002257    0.0000004  EM
             83 -0.61366797D+03    0.0002181    0.0000004  EM
             84 -0.61366776D+03    0.0002108    0.0000003  EM
             85 -0.61366755D+03    0.0002038    0.0000003  EM
             86 -0.61366736D+03    0.0001971    0.0000003  EM
             87 -0.61366716D+03    0.0001906    0.0000003  EM
             88 -0.61366698D+03    0.0001844    0.0000003  EM
             89 -0.61366680D+03    0.0001784    0.0000003  EM
             90 -0.61366663D+03    0.0001727    0.0000003  EM
             91 -0.61366646D+03    0.0001671    0.0000003  EM
             92 -0.61366630D+03    0.0001618    0.0000003  EM
             93 -0.61366614D+03    0.0001567    0.0000003  EM
             94 -0.61366599D+03    0.0001518    0.0000002  EM
             95 -0.61366584D+03    0.0001470    0.0000002  EM
             96 -0.61366570D+03    0.0001425    0.0000002  EM
             97 -0.61366556D+03    0.0001381    0.0000002  EM
             98 -0.61366543D+03    0.0001338    0.0000002  EM
             99 -0.61366530D+03    0.0001297    0.0000002  EM
            100 -0.61366518D+03    0.0001258    0.0000002  EM
            101 -0.61366505D+03    0.0001220    0.0000002  EM
            102 -0.61366493D+03    0.0001183    0.0000002  EM
            103 -0.61366482D+03    0.0001148    0.0000002  EM
            104 -0.61366471D+03    0.0001114    0.0000002  EM
            105 -0.61366460D+03    0.0001081    0.0000002  EM
            106 -0.61366450D+03    0.0001049    0.0000002  EM
            107 -0.61366439D+03    0.0001018    0.0000002  EM
            108 -0.61366429D+03    0.0000988    0.0000002  EM
            109 -0.61366054D+03    0.0037504    0.0000061  QN
            110 -0.61366054D+03    0.0000001    0.0000000  EM


   TECHNICAL 8 OUTPUT FOR THE H1 MODEL


   E STEP  ITER  LOGLIKELIHOOD    ABS CHANGE   REL CHANGE  ALGORITHM
              1 -0.65515879D+03    0.0000000    0.0000000  EM
              2 -0.62570649D+03   29.4523047    0.0449545  EM
              3 -0.61746828D+03    8.2382140    0.0131663  EM
              4 -0.61575763D+03    1.7106457    0.0027704  EM
              5 -0.61542164D+03    0.3359885    0.0005457  EM
              6 -0.61535438D+03    0.0672615    0.0001093  EM
              7 -0.61534065D+03    0.0137331    0.0000223  EM
              8 -0.61533781D+03    0.0028365    0.0000046  EM
              9 -0.61533722D+03    0.0005893    0.0000010  EM
             10 -0.61533710D+03    0.0001228    0.0000002  EM
             11 -0.61533707D+03    0.0000256    0.0000000  EM


   E STEP  ITER  LOGLIKELIHOOD    ABS CHANGE   REL CHANGE  ALGORITHM
              1 -0.59723791D+03    0.0000000    0.0000000  EM
              2 -0.59704925D+03    0.1886630    0.0003159  EM
              3 -0.59704166D+03    0.0075893    0.0000127  EM
              4 -0.59703896D+03    0.0026921    0.0000045  EM
              5 -0.59703721D+03    0.0017552    0.0000029  EM
              6 -0.59703590D+03    0.0013120    0.0000022  EM
              7 -0.59703487D+03    0.0010273    0.0000017  EM
              8 -0.59703404D+03    0.0008254    0.0000014  EM
              9 -0.59703337D+03    0.0006746    0.0000011  EM
             10 -0.59703281D+03    0.0005575    0.0000009  EM
             11 -0.59703235D+03    0.0004641    0.0000008  EM
             12 -0.59703196D+03    0.0003883    0.0000007  EM
             13 -0.59703163D+03    0.0003259    0.0000005  EM
             14 -0.59703136D+03    0.0002741    0.0000005  EM
             15 -0.59703113D+03    0.0002308    0.0000004  EM
             16 -0.59703093D+03    0.0001945    0.0000003  EM
             17 -0.59703077D+03    0.0001640    0.0000003  EM
             18 -0.59703063D+03    0.0001383    0.0000002  EM
             19 -0.59703052D+03    0.0001166    0.0000002  EM
             20 -0.59703042D+03    0.0000983    0.0000002  EM
             21 -0.59703033D+03    0.0000829    0.0000001  EM
             22 -0.59703026D+03    0.0000698    0.0000001  EM
             23 -0.59703021D+03    0.0000588    0.0000001  EM
             24 -0.59703016D+03    0.0000496    0.0000001  EM
             25 -0.59703011D+03    0.0000417    0.0000001  EM
             26 -0.59703008D+03    0.0000351    0.0000001  EM
             27 -0.59703005D+03    0.0000296    0.0000000  EM
             28 -0.59703002D+03    0.0000249    0.0000000  EM
             29 -0.59703000D+03    0.0000209    0.0000000  EM
             30 -0.59702999D+03    0.0000176    0.0000000  EM
             31 -0.59702997D+03    0.0000148    0.0000000  EM
             32 -0.59702996D+03    0.0000124    0.0000000  EM
             33 -0.59702995D+03    0.0000105    0.0000000  EM
             34 -0.59702994D+03    0.0000088    0.0000000  EM
             35 -0.59702993D+03    0.0000074    0.0000000  EM
             36 -0.59703001D+03   -0.0000789   -0.0000001  FS
             37 -0.59702997D+03    0.0000457    0.0000001  EM
             38 -0.59702995D+03    0.0000181    0.0000000  EM
             39 -0.59702994D+03    0.0000123    0.0000000  EM
             40 -0.59702993D+03    0.0000089    0.0000000  EM
             41 -0.59702992D+03    0.0000066    0.0000000  EM
             42 -0.59702991D+03    0.0000051    0.0000000  EM
             43 -0.59702991D+03    0.0000039    0.0000000  EM
             44 -0.59702991D+03    0.0000031    0.0000000  EM
             45 -0.59702991D+03    0.0000025    0.0000000  EM
             46 -0.59702990D+03    0.0000020    0.0000000  EM
             47 -0.59702990D+03    0.0000016    0.0000000  EM
             48 -0.59702990D+03    0.0000013    0.0000000  EM
             49 -0.59702990D+03    0.0000011    0.0000000  EM
             50 -0.59702990D+03    0.0000009    0.0000000  EM
             51 -0.59702990D+03    0.0000008    0.0000000  EM
             52 -0.59702990D+03    0.0000006    0.0000000  EM
             53 -0.59702990D+03    0.0000005    0.0000000  EM
             54 -0.59702990D+03    0.0000004    0.0000000  EM
             55 -0.59702990D+03    0.0000004    0.0000000  EM
             56 -0.59702990D+03    0.0000003    0.0000000  EM
             57 -0.59702989D+03    0.0000003    0.0000000  EM
             58 -0.59702989D+03    0.0000002    0.0000000  EM
             59 -0.59702989D+03    0.0000002    0.0000000  EM
             60 -0.59702989D+03    0.0000002    0.0000000  EM
             61 -0.59702989D+03    0.0000001    0.0000000  EM
             62 -0.59702989D+03    0.0000001    0.0000000  EM
             63 -0.59702989D+03    0.0000001    0.0000000  EM
             64 -0.59702989D+03    0.0000001    0.0000000  EM
             65 -0.59702989D+03    0.0000001    0.0000000  EM
             66 -0.59702989D+03    0.0000001    0.0000000  EM
             67 -0.59702989D+03    0.0000000    0.0000000  EM
             68 -0.59702989D+03    0.0000000    0.0000000  EM
             69 -0.59702989D+03    0.0000000    0.0000000  EM
             70 -0.59702989D+03    0.0000000    0.0000000  EM


   TECHNICAL 8 OUTPUT FOR THE H1 MODEL


   E STEP  ITER  LOGLIKELIHOOD    ABS CHANGE   REL CHANGE  ALGORITHM
              1 -0.64860565D+03    0.0000000    0.0000000  EM
              2 -0.61462163D+03   33.9840230    0.0523955  EM
              3 -0.60495818D+03    9.6634468    0.0157226  EM
              4 -0.60298926D+03    1.9689288    0.0032547  EM
              5 -0.60261181D+03    0.3774449    0.0006260  EM
              6 -0.60253779D+03    0.0740186    0.0001228  EM
              7 -0.60252297D+03    0.0148265    0.0000246  EM
              8 -0.60251996D+03    0.0030038    0.0000050  EM
              9 -0.60251935D+03    0.0006118    0.0000010  EM
             10 -0.60251923D+03    0.0001249    0.0000002  EM
             11 -0.60251920D+03    0.0000255    0.0000000  EM


   E STEP  ITER  LOGLIKELIHOOD    ABS CHANGE   REL CHANGE  ALGORITHM
              1 -0.60818405D+03    0.0000000    0.0000000  EM
              2 -0.60776944D+03    0.4146156    0.0006817  EM
              3 -0.60770942D+03    0.0600147    0.0000987  EM
              4 -0.60768035D+03    0.0290734    0.0000478  EM
              5 -0.60766323D+03    0.0171204    0.0000282  EM
              6 -0.60765227D+03    0.0109555    0.0000180  EM
              7 -0.60764470D+03    0.0075729    0.0000125  EM
              8 -0.60763909D+03    0.0056151    0.0000092  EM
              9 -0.60763468D+03    0.0044088    0.0000073  EM
             10 -0.60763107D+03    0.0036124    0.0000059  EM
             11 -0.60762802D+03    0.0030492    0.0000050  EM
             12 -0.60762539D+03    0.0026258    0.0000043  EM
             13 -0.60762310D+03    0.0022913    0.0000038  EM
             14 -0.60762108D+03    0.0020173    0.0000033  EM
             15 -0.60761930D+03    0.0017868    0.0000029  EM
             16 -0.60761771D+03    0.0015895    0.0000026  EM
             17 -0.60761629D+03    0.0014186    0.0000023  EM
             18 -0.60761502D+03    0.0012692    0.0000021  EM
             19 -0.60761388D+03    0.0011378    0.0000019  EM
             20 -0.60761286D+03    0.0010219    0.0000017  EM
             21 -0.60761194D+03    0.0009192    0.0000015  EM
             22 -0.60761111D+03    0.0008279    0.0000014  EM
             23 -0.60761036D+03    0.0007467    0.0000012  EM
             24 -0.60760969D+03    0.0006742    0.0000011  EM
             25 -0.60760908D+03    0.0006094    0.0000010  EM
             26 -0.60760853D+03    0.0005514    0.0000009  EM
             27 -0.60760803D+03    0.0004993    0.0000008  EM
             28 -0.60760758D+03    0.0004527    0.0000007  EM
             29 -0.60760717D+03    0.0004107    0.0000007  EM
             30 -0.60760679D+03    0.0003729    0.0000006  EM
             31 -0.60760646D+03    0.0003389    0.0000006  EM
             32 -0.60760615D+03    0.0003081    0.0000005  EM
             33 -0.60760587D+03    0.0002804    0.0000005  EM
             34 -0.60760561D+03    0.0002553    0.0000004  EM
             35 -0.60760538D+03    0.0002326    0.0000004  EM
             36 -0.60760517D+03    0.0002121    0.0000003  EM
             37 -0.60760497D+03    0.0001935    0.0000003  EM
             38 -0.60760480D+03    0.0001766    0.0000003  EM
             39 -0.60760464D+03    0.0001612    0.0000003  EM
             40 -0.60760449D+03    0.0001473    0.0000002  EM
             41 -0.60760435D+03    0.0001346    0.0000002  EM
             42 -0.60760423D+03    0.0001231    0.0000002  EM
             43 -0.60760412D+03    0.0001126    0.0000002  EM
             44 -0.60760401D+03    0.0001031    0.0000002  EM
             45 -0.60760392D+03    0.0000944    0.0000002  EM
             46 -0.60760383D+03    0.0000864    0.0000001  EM
             47 -0.60760375D+03    0.0000792    0.0000001  EM
             48 -0.60760368D+03    0.0000726    0.0000001  EM
             49 -0.60760362D+03    0.0000665    0.0000001  EM
             50 -0.60760355D+03    0.0000610    0.0000001  EM
             51 -0.60760350D+03    0.0000560    0.0000001  EM
             52 -0.60760345D+03    0.0000514    0.0000001  EM
             53 -0.60760340D+03    0.0000471    0.0000001  EM
             54 -0.60760336D+03    0.0000433    0.0000001  EM
             55 -0.60760332D+03    0.0000397    0.0000001  EM
             56 -0.60760328D+03    0.0000365    0.0000001  EM
             57 -0.60760325D+03    0.0000335    0.0000001  EM
             58 -0.60760322D+03    0.0000308    0.0000001  EM
             59 -0.60760319D+03    0.0000283    0.0000000  EM
             60 -0.60760316D+03    0.0000260    0.0000000  EM
             61 -0.60760314D+03    0.0000239    0.0000000  EM
             62 -0.60760312D+03    0.0000220    0.0000000  EM
             63 -0.60760310D+03    0.0000202    0.0000000  EM
             64 -0.60760308D+03    0.0000186    0.0000000  EM
             65 -0.60760306D+03    0.0000171    0.0000000  EM
             66 -0.60760304D+03    0.0000158    0.0000000  EM
             67 -0.60760303D+03    0.0000145    0.0000000  EM
             68 -0.60760302D+03    0.0000134    0.0000000  EM
             69 -0.60760300D+03    0.0000123    0.0000000  EM
             70 -0.60760299D+03    0.0000113    0.0000000  EM
             71 -0.60760298D+03    0.0000104    0.0000000  EM
             72 -0.60760297D+03    0.0000096    0.0000000  EM
             73 -0.60760296D+03    0.0000088    0.0000000  EM
             74 -0.60760296D+03    0.0000081    0.0000000  EM
             75 -0.60760295D+03    0.0000075    0.0000000  EM
             76 -0.60760294D+03    0.0000069    0.0000000  EM
             77 -0.60760293D+03    0.0000064    0.0000000  EM
             78 -0.60760293D+03    0.0000059    0.0000000  EM
             79 -0.60760292D+03    0.0000054    0.0000000  EM
             80 -0.60760292D+03    0.0000050    0.0000000  EM
             81 -0.60760291D+03    0.0000046    0.0000000  EM
             82 -0.60760291D+03    0.0000042    0.0000000  EM
             83 -0.60760291D+03    0.0000039    0.0000000  EM
             84 -0.60760290D+03    0.0000036    0.0000000  EM
             85 -0.60760290D+03    0.0000033    0.0000000  EM
             86 -0.60760290D+03    0.0000031    0.0000000  EM
             87 -0.60760289D+03    0.0000028    0.0000000  EM
             88 -0.60760289D+03    0.0000026    0.0000000  EM
             89 -0.60760289D+03    0.0000024    0.0000000  EM
             90 -0.60760289D+03    0.0000022    0.0000000  EM
             91 -0.60760288D+03    0.0000020    0.0000000  EM
             92 -0.60760288D+03    0.0000019    0.0000000  EM
             93 -0.60760288D+03    0.0000017    0.0000000  EM
             94 -0.60760288D+03    0.0000016    0.0000000  EM
             95 -0.60760288D+03    0.0000015    0.0000000  EM
             96 -0.60760288D+03    0.0000014    0.0000000  EM
             97 -0.60760287D+03    0.0000013    0.0000000  EM
             98 -0.60760287D+03    0.0000012    0.0000000  EM
             99 -0.60760287D+03    0.0000011    0.0000000  EM
            100 -0.60760287D+03    0.0000010    0.0000000  EM
            101 -0.60760287D+03    0.0000009    0.0000000  EM
            102 -0.60760287D+03    0.0000008    0.0000000  EM
            103 -0.60760287D+03    0.0000008    0.0000000  EM
            104 -0.60760287D+03    0.0000007    0.0000000  EM
            105 -0.60760287D+03    0.0000007    0.0000000  EM
            106 -0.60760287D+03    0.0000006    0.0000000  EM
            107 -0.60760287D+03    0.0000006    0.0000000  EM
            108 -0.60760287D+03    0.0000005    0.0000000  EM
            109 -0.60760287D+03    0.0000005    0.0000000  EM
            110 -0.60760286D+03    0.0000056    0.0000000  QN
            111 -0.60760286D+03    0.0000001    0.0000000  EM


   TECHNICAL 8 OUTPUT FOR THE H1 MODEL


   E STEP  ITER  LOGLIKELIHOOD    ABS CHANGE   REL CHANGE  ALGORITHM
              1 -0.65332595D+03    0.0000000    0.0000000  EM
              2 -0.62183963D+03   31.4863168    0.0481939  EM
              3 -0.61301244D+03    8.8271930    0.0141953  EM
              4 -0.61122359D+03    1.7888470    0.0029181  EM
              5 -0.61088721D+03    0.3363839    0.0005503  EM
              6 -0.61082344D+03    0.0637680    0.0001044  EM
              7 -0.61081118D+03    0.0122655    0.0000201  EM
              8 -0.61080879D+03    0.0023821    0.0000039  EM
              9 -0.61080833D+03    0.0004652    0.0000008  EM
             10 -0.61080824D+03    0.0000911    0.0000001  EM


   E STEP  ITER  LOGLIKELIHOOD    ABS CHANGE   REL CHANGE  ALGORITHM
              1 -0.60221889D+03    0.0000000    0.0000000  EM
              2 -0.60213040D+03    0.0884876    0.0001469  EM
              3 -0.60210983D+03    0.0205769    0.0000342  EM
              4 -0.60209984D+03    0.0099863    0.0000166  EM
              5 -0.60209475D+03    0.0050891    0.0000085  EM
              6 -0.60209213D+03    0.0026205    0.0000044  EM
              7 -0.60209077D+03    0.0013621    0.0000023  EM
              8 -0.60209005D+03    0.0007159    0.0000012  EM
              9 -0.60208967D+03    0.0003813    0.0000006  EM
             10 -0.60208947D+03    0.0002063    0.0000003  EM
             11 -0.60208935D+03    0.0001135    0.0000002  EM
             12 -0.60208929D+03    0.0000637    0.0000001  EM
             13 -0.60208925D+03    0.0000366    0.0000001  EM
             14 -0.60208923D+03    0.0000214    0.0000000  EM
             15 -0.60208922D+03    0.0000128    0.0000000  EM
             16 -0.60208921D+03    0.0000079    0.0000000  EM
             17 -0.60208920D+03    0.0000049    0.0000000  EM
             18 -0.60208920D+03    0.0000031    0.0000000  EM
             19 -0.60208920D+03    0.0000020    0.0000000  EM
             20 -0.60208920D+03    0.0000014    0.0000000  EM
             21 -0.60208920D+03    0.0000009    0.0000000  EM
             22 -0.60208920D+03    0.0000006    0.0000000  EM
             23 -0.60208920D+03    0.0000004    0.0000000  EM
             24 -0.60208920D+03    0.0000003    0.0000000  EM
             25 -0.60208920D+03    0.0000002    0.0000000  EM
             26 -0.60208920D+03    0.0000002    0.0000000  EM
             27 -0.60208920D+03    0.0000001    0.0000000  EM
             28 -0.60208920D+03    0.0000001    0.0000000  EM
             29 -0.60208920D+03    0.0000001    0.0000000  EM
             30 -0.60208920D+03    0.0000001    0.0000000  EM
             31 -0.60208920D+03    0.0000000    0.0000000  EM
             32 -0.60208920D+03    0.0000000    0.0000000  EM
             33 -0.60208920D+03    0.0000000    0.0000000  EM
             34 -0.60208920D+03    0.0000000    0.0000000  EM


   TECHNICAL 8 OUTPUT FOR THE H1 MODEL


   E STEP  ITER  LOGLIKELIHOOD    ABS CHANGE   REL CHANGE  ALGORITHM
              1 -0.65028704D+03    0.0000000    0.0000000  EM
              2 -0.61743551D+03   32.8515281    0.0505185  EM
              3 -0.60845674D+03    8.9787664    0.0145420  EM
              4 -0.60669886D+03    1.7578763    0.0028891  EM
              5 -0.60637727D+03    0.3215952    0.0005301  EM
              6 -0.60631764D+03    0.0596330    0.0000983  EM
              7 -0.60630640D+03    0.0112348    0.0000185  EM
              8 -0.60630427D+03    0.0021368    0.0000035  EM
              9 -0.60630386D+03    0.0004085    0.0000007  EM
             10 -0.60630378D+03    0.0000783    0.0000001  EM


   E STEP  ITER  LOGLIKELIHOOD    ABS CHANGE   REL CHANGE  ALGORITHM
              1 -0.60239194D+03    0.0000000    0.0000000  EM
              2 -0.60226384D+03    0.1281068    0.0002127  EM
              3 -0.60225207D+03    0.0117643    0.0000195  EM
              4 -0.60224580D+03    0.0062771    0.0000104  EM
              5 -0.60224151D+03    0.0042849    0.0000071  EM
              6 -0.60223836D+03    0.0031523    0.0000052  EM
              7 -0.60223593D+03    0.0024309    0.0000040  EM
              8 -0.60223399D+03    0.0019380    0.0000032  EM
              9 -0.60223241D+03    0.0015805    0.0000026  EM
             10 -0.60223110D+03    0.0013086    0.0000022  EM
             11 -0.60223001D+03    0.0010939    0.0000018  EM
             12 -0.60222909D+03    0.0009200    0.0000015  EM
             13 -0.60222831D+03    0.0007766    0.0000013  EM
             14 -0.60222765D+03    0.0006570    0.0000011  EM
             15 -0.60222710D+03    0.0005564    0.0000009  EM
             16 -0.60222663D+03    0.0004715    0.0000008  EM
             17 -0.60222623D+03    0.0003996    0.0000007  EM
             18 -0.60222589D+03    0.0003386    0.0000006  EM
             19 -0.60222560D+03    0.0002868    0.0000005  EM
             20 -0.60222536D+03    0.0002429    0.0000004  EM
             21 -0.60222515D+03    0.0002055    0.0000003  EM
             22 -0.60222498D+03    0.0001738    0.0000003  EM
             23 -0.60222483D+03    0.0001469    0.0000002  EM
             24 -0.60222471D+03    0.0001242    0.0000002  EM
             25 -0.60222460D+03    0.0001048    0.0000002  EM
             26 -0.60222451D+03    0.0000885    0.0000001  EM
             27 -0.60222444D+03    0.0000747    0.0000001  EM
             28 -0.60222438D+03    0.0000630    0.0000001  EM
             29 -0.60222432D+03    0.0000531    0.0000001  EM
             30 -0.60222428D+03    0.0000447    0.0000001  EM
             31 -0.60222424D+03    0.0000377    0.0000001  EM
             32 -0.60222421D+03    0.0000317    0.0000001  EM
             33 -0.60222418D+03    0.0000267    0.0000000  EM
             34 -0.60222416D+03    0.0000225    0.0000000  EM
             35 -0.60222455D+03   -0.0003943   -0.0000007  FS
             36 -0.60222432D+03    0.0002334    0.0000004  EM
             37 -0.60222425D+03    0.0000706    0.0000001  EM
             38 -0.60222420D+03    0.0000466    0.0000001  EM
             39 -0.60222417D+03    0.0000339    0.0000001  EM
             40 -0.60222414D+03    0.0000254    0.0000000  EM
             41 -0.60222413D+03    0.0000195    0.0000000  EM
             42 -0.60222411D+03    0.0000153    0.0000000  EM
             43 -0.60222410D+03    0.0000121    0.0000000  EM
             44 -0.60222409D+03    0.0000097    0.0000000  EM
             45 -0.60222408D+03    0.0000079    0.0000000  EM
             46 -0.60222407D+03    0.0000064    0.0000000  EM
             47 -0.60222407D+03    0.0000053    0.0000000  EM
             48 -0.60222406D+03    0.0000044    0.0000000  EM
             49 -0.60222406D+03    0.0000036    0.0000000  EM
             50 -0.60222406D+03    0.0000030    0.0000000  EM
             51 -0.60222406D+03    0.0000025    0.0000000  EM
             52 -0.60222405D+03    0.0000021    0.0000000  EM
             53 -0.60222405D+03    0.0000017    0.0000000  EM
             54 -0.60222405D+03    0.0000015    0.0000000  EM
             55 -0.60222405D+03    0.0000012    0.0000000  EM
             56 -0.60222405D+03    0.0000010    0.0000000  EM
             57 -0.60222405D+03    0.0000009    0.0000000  EM
             58 -0.60222405D+03    0.0000007    0.0000000  EM
             59 -0.60222405D+03    0.0000006    0.0000000  EM
             60 -0.60222404D+03    0.0000005    0.0000000  EM
             61 -0.60222404D+03    0.0000004    0.0000000  EM
             62 -0.60222404D+03    0.0000004    0.0000000  EM
             63 -0.60222404D+03    0.0000003    0.0000000  EM
             64 -0.60222404D+03    0.0000002    0.0000000  EM
             65 -0.60222404D+03    0.0000002    0.0000000  EM
             66 -0.60222404D+03    0.0000002    0.0000000  EM
             67 -0.60222404D+03    0.0000001    0.0000000  EM
             68 -0.60222404D+03    0.0000001    0.0000000  EM
             69 -0.60222404D+03    0.0000001    0.0000000  EM
             70 -0.60222404D+03    0.0000001    0.0000000  EM
             71 -0.60222404D+03    0.0000001    0.0000000  EM
             72 -0.60222404D+03    0.0000001    0.0000000  EM
             73 -0.60222404D+03    0.0000001    0.0000000  EM
             74 -0.60222404D+03    0.0000000    0.0000000  EM
             75 -0.60222404D+03    0.0000000    0.0000000  EM
             76 -0.60222404D+03    0.0000000    0.0000000  EM


   TECHNICAL 8 OUTPUT FOR THE H1 MODEL


   E STEP  ITER  LOGLIKELIHOOD    ABS CHANGE   REL CHANGE  ALGORITHM
              1 -0.65164069D+03    0.0000000    0.0000000  EM
              2 -0.61821808D+03   33.4226112    0.0512899  EM
              3 -0.60872867D+03    9.4894064    0.0153496  EM
              4 -0.60680524D+03    1.9234322    0.0031598  EM
              5 -0.60644216D+03    0.3630760    0.0005983  EM
              6 -0.60637248D+03    0.0696799    0.0001149  EM
              7 -0.60635884D+03    0.0136462    0.0000225  EM
              8 -0.60635613D+03    0.0027059    0.0000045  EM
              9 -0.60635559D+03    0.0005401    0.0000009  EM
             10 -0.60635548D+03    0.0001082    0.0000002  EM
             11 -0.60635546D+03    0.0000217    0.0000000  EM


   E STEP  ITER  LOGLIKELIHOOD    ABS CHANGE   REL CHANGE  ALGORITHM
              1 -0.60035486D+03    0.0000000    0.0000000  EM
              2 -0.60027177D+03    0.0830912    0.0001384  EM
              3 -0.60025755D+03    0.0142184    0.0000237  EM
              4 -0.60025024D+03    0.0073150    0.0000122  EM
              5 -0.60024603D+03    0.0042110    0.0000070  EM
              6 -0.60024350D+03    0.0025282    0.0000042  EM
              7 -0.60024193D+03    0.0015676    0.0000026  EM
              8 -0.60024093D+03    0.0010002    0.0000017  EM
              9 -0.60024028D+03    0.0006549    0.0000011  EM
             10 -0.60023984D+03    0.0004390    0.0000007  EM
             11 -0.60023954D+03    0.0003006    0.0000005  EM
             12 -0.60023933D+03    0.0002100    0.0000003  EM
             13 -0.60023918D+03    0.0001495    0.0000002  EM
             14 -0.60023907D+03    0.0001084    0.0000002  EM
             15 -0.60023899D+03    0.0000800    0.0000001  EM
             16 -0.60023893D+03    0.0000601    0.0000001  EM
             17 -0.60023888D+03    0.0000459    0.0000001  EM
             18 -0.60023885D+03    0.0000356    0.0000001  EM
             19 -0.60023882D+03    0.0000280    0.0000000  EM
             20 -0.60023880D+03    0.0000223    0.0000000  EM
             21 -0.60023878D+03    0.0000179    0.0000000  EM
             22 -0.60023877D+03    0.0000146    0.0000000  EM
             23 -0.60023875D+03    0.0000120    0.0000000  EM
             24 -0.60023874D+03    0.0000099    0.0000000  EM
             25 -0.60023874D+03    0.0000082    0.0000000  EM
             26 -0.60023873D+03    0.0000068    0.0000000  EM
             27 -0.60023872D+03    0.0000057    0.0000000  EM
             28 -0.60023872D+03    0.0000048    0.0000000  EM
             29 -0.60023871D+03    0.0000040    0.0000000  EM
             30 -0.60023871D+03    0.0000034    0.0000000  EM
             31 -0.60023871D+03    0.0000029    0.0000000  EM
             32 -0.60023871D+03    0.0000024    0.0000000  EM
             33 -0.60023870D+03    0.0000021    0.0000000  EM
             34 -0.60023870D+03    0.0000017    0.0000000  EM
             35 -0.60023874D+03   -0.0000412   -0.0000001  FS
             36 -0.60023872D+03    0.0000223    0.0000000  EM
             37 -0.60023871D+03    0.0000063    0.0000000  EM
             38 -0.60023871D+03    0.0000044    0.0000000  EM
             39 -0.60023871D+03    0.0000034    0.0000000  EM
             40 -0.60023870D+03    0.0000026    0.0000000  EM
             41 -0.60023870D+03    0.0000021    0.0000000  EM
             42 -0.60023870D+03    0.0000017    0.0000000  EM
             43 -0.60023870D+03    0.0000013    0.0000000  EM
             44 -0.60023870D+03    0.0000011    0.0000000  EM
             45 -0.60023870D+03    0.0000009    0.0000000  EM
             46 -0.60023870D+03    0.0000007    0.0000000  EM
             47 -0.60023870D+03    0.0000006    0.0000000  EM
             48 -0.60023869D+03    0.0000005    0.0000000  EM
             49 -0.60023869D+03    0.0000004    0.0000000  EM
             50 -0.60023869D+03    0.0000004    0.0000000  EM
             51 -0.60023869D+03    0.0000003    0.0000000  EM
             52 -0.60023869D+03    0.0000003    0.0000000  EM
             53 -0.60023869D+03    0.0000002    0.0000000  EM
             54 -0.60023869D+03    0.0000002    0.0000000  EM
             55 -0.60023869D+03    0.0000002    0.0000000  EM
             56 -0.60023869D+03    0.0000001    0.0000000  EM
             57 -0.60023869D+03    0.0000001    0.0000000  EM
             58 -0.60023869D+03    0.0000001    0.0000000  EM
             59 -0.60023869D+03    0.0000001    0.0000000  EM
             60 -0.60023869D+03    0.0000001    0.0000000  EM
             61 -0.60023869D+03    0.0000001    0.0000000  EM
             62 -0.60023869D+03    0.0000000    0.0000000  EM
             63 -0.60023869D+03    0.0000000    0.0000000  EM
             64 -0.60023869D+03    0.0000000    0.0000000  EM
             65 -0.60023869D+03    0.0000000    0.0000000  EM
             66 -0.60023869D+03    0.0000000    0.0000000  EM


   TECHNICAL 8 OUTPUT FOR THE H1 MODEL


   E STEP  ITER  LOGLIKELIHOOD    ABS CHANGE   REL CHANGE  ALGORITHM
              1 -0.65006870D+03    0.0000000    0.0000000  EM
              2 -0.61613042D+03   33.9382791    0.0522072  EM
              3 -0.60668190D+03    9.4485169    0.0153353  EM
              4 -0.60479752D+03    1.8843881    0.0031061  EM
              5 -0.60444239D+03    0.3551290    0.0005872  EM
              6 -0.60437380D+03    0.0685869    0.0001135  EM
              7 -0.60436027D+03    0.0135299    0.0000224  EM
              8 -0.60435757D+03    0.0026985    0.0000045  EM
              9 -0.60435703D+03    0.0005410    0.0000009  EM
             10 -0.60435692D+03    0.0001087    0.0000002  EM
             11 -0.60435690D+03    0.0000219    0.0000000  EM


   E STEP  ITER  LOGLIKELIHOOD    ABS CHANGE   REL CHANGE  ALGORITHM
              1 -0.59824543D+03    0.0000000    0.0000000  EM
              2 -0.59812331D+03    0.1221200    0.0002041  EM
              3 -0.59809170D+03    0.0316117    0.0000529  EM
              4 -0.59807421D+03    0.0174882    0.0000292  EM
              5 -0.59806384D+03    0.0103682    0.0000173  EM
              6 -0.59805742D+03    0.0064156    0.0000107  EM
              7 -0.59805331D+03    0.0041196    0.0000069  EM
              8 -0.59805057D+03    0.0027378    0.0000046  EM
              9 -0.59804869D+03    0.0018790    0.0000031  EM
             10 -0.59804736D+03    0.0013289    0.0000022  EM
             11 -0.59804639D+03    0.0009666    0.0000016  EM
             12 -0.59804567D+03    0.0007215    0.0000012  EM
             13 -0.59804512D+03    0.0005516    0.0000009  EM
             14 -0.59804469D+03    0.0004309    0.0000007  EM
             15 -0.59804435D+03    0.0003432    0.0000006  EM
             16 -0.59804407D+03    0.0002780    0.0000005  EM
             17 -0.59804384D+03    0.0002286    0.0000004  EM
             18 -0.59804365D+03    0.0001904    0.0000003  EM
             19 -0.59804349D+03    0.0001602    0.0000003  EM
             20 -0.59804335D+03    0.0001360    0.0000002  EM
             21 -0.59804324D+03    0.0001164    0.0000002  EM
             22 -0.59804314D+03    0.0001001    0.0000002  EM
             23 -0.59804305D+03    0.0000865    0.0000001  EM
             24 -0.59804297D+03    0.0000751    0.0000001  EM
             25 -0.59804291D+03    0.0000654    0.0000001  EM
             26 -0.59804285D+03    0.0000571    0.0000001  EM
             27 -0.59804280D+03    0.0000499    0.0000001  EM
             28 -0.59804276D+03    0.0000437    0.0000001  EM
             29 -0.59804272D+03    0.0000384    0.0000001  EM
             30 -0.59804269D+03    0.0000337    0.0000001  EM
             31 -0.59804266D+03    0.0000296    0.0000000  EM
             32 -0.59804263D+03    0.0000261    0.0000000  EM
             33 -0.59804261D+03    0.0000229    0.0000000  EM
             34 -0.59804259D+03    0.0000202    0.0000000  EM
             35 -0.59804310D+03   -0.0005093   -0.0000009  FS
             36 -0.59804280D+03    0.0003015    0.0000005  EM
             37 -0.59804273D+03    0.0000633    0.0000001  EM
             38 -0.59804269D+03    0.0000445    0.0000001  EM
             39 -0.59804265D+03    0.0000356    0.0000001  EM
             40 -0.59804262D+03    0.0000293    0.0000000  EM
             41 -0.59804260D+03    0.0000244    0.0000000  EM
             42 -0.59804258D+03    0.0000206    0.0000000  EM
             43 -0.59804256D+03    0.0000176    0.0000000  EM
             44 -0.59804254D+03    0.0000151    0.0000000  EM
             45 -0.59804253D+03    0.0000131    0.0000000  EM
             46 -0.59804252D+03    0.0000114    0.0000000  EM
             47 -0.59804251D+03    0.0000100    0.0000000  EM
             48 -0.59804250D+03    0.0000087    0.0000000  EM
             49 -0.59804249D+03    0.0000077    0.0000000  EM
             50 -0.59804249D+03    0.0000067    0.0000000  EM
             51 -0.59804248D+03    0.0000059    0.0000000  EM
             52 -0.59804248D+03    0.0000052    0.0000000  EM
             53 -0.59804247D+03    0.0000046    0.0000000  EM
             54 -0.59804247D+03    0.0000041    0.0000000  EM
             55 -0.59804246D+03    0.0000036    0.0000000  EM
             56 -0.59804246D+03    0.0000032    0.0000000  EM
             57 -0.59804246D+03    0.0000028    0.0000000  EM
             58 -0.59804246D+03    0.0000025    0.0000000  EM
             59 -0.59804245D+03    0.0000022    0.0000000  EM
             60 -0.59804245D+03    0.0000020    0.0000000  EM
             61 -0.59804245D+03    0.0000017    0.0000000  EM
             62 -0.59804245D+03    0.0000015    0.0000000  EM
             63 -0.59804245D+03    0.0000014    0.0000000  EM
             64 -0.59804245D+03    0.0000012    0.0000000  EM
             65 -0.59804244D+03    0.0000011    0.0000000  EM
             66 -0.59804244D+03    0.0000009    0.0000000  EM
             67 -0.59804244D+03    0.0000008    0.0000000  EM
             68 -0.59804244D+03    0.0000007    0.0000000  EM
             69 -0.59804244D+03    0.0000007    0.0000000  EM
             70 -0.59804244D+03    0.0000006    0.0000000  EM
             71 -0.59804244D+03    0.0000005    0.0000000  EM
             72 -0.59804244D+03    0.0000005    0.0000000  EM
             73 -0.59804244D+03    0.0000004    0.0000000  EM
             74 -0.59804244D+03    0.0000004    0.0000000  EM
             75 -0.59804244D+03    0.0000003    0.0000000  EM
             76 -0.59804244D+03    0.0000003    0.0000000  EM
             77 -0.59804244D+03    0.0000002    0.0000000  EM
             78 -0.59804244D+03    0.0000002    0.0000000  EM
             79 -0.59804244D+03    0.0000002    0.0000000  EM
             80 -0.59804244D+03    0.0000002    0.0000000  EM
             81 -0.59804244D+03    0.0000002    0.0000000  EM
             82 -0.59804244D+03    0.0000001    0.0000000  EM
             83 -0.59804244D+03    0.0000001    0.0000000  EM
             84 -0.59804244D+03    0.0000001    0.0000000  EM
             85 -0.59804244D+03    0.0000001    0.0000000  EM
             86 -0.59804244D+03    0.0000001    0.0000000  EM
             87 -0.59804244D+03    0.0000001    0.0000000  EM
             88 -0.59804244D+03    0.0000001    0.0000000  EM
             89 -0.59804244D+03    0.0000001    0.0000000  EM
             90 -0.59804244D+03    0.0000001    0.0000000  EM
             91 -0.59804244D+03    0.0000000    0.0000000  EM
             92 -0.59804244D+03    0.0000000    0.0000000  EM
             93 -0.59804244D+03    0.0000000    0.0000000  EM
             94 -0.59804244D+03    0.0000000    0.0000000  EM
             95 -0.59804244D+03    0.0000000    0.0000000  EM
             96 -0.59804244D+03    0.0000000    0.0000000  EM
             97 -0.59804244D+03    0.0000000    0.0000000  EM
             98 -0.59804244D+03    0.0000000    0.0000000  EM
             99 -0.59804244D+03    0.0000000    0.0000000  EM


   TECHNICAL 8 OUTPUT FOR THE H1 MODEL


   E STEP  ITER  LOGLIKELIHOOD    ABS CHANGE   REL CHANGE  ALGORITHM
              1 -0.64816761D+03    0.0000000    0.0000000  EM
              2 -0.61392237D+03   34.2452429    0.0528339  EM
              3 -0.60405244D+03    9.8699220    0.0160768  EM
              4 -0.60200906D+03    2.0433824    0.0033828  EM
              5 -0.60160962D+03    0.3994400    0.0006635  EM
              6 -0.60152952D+03    0.0800962    0.0001331  EM
              7 -0.60151311D+03    0.0164179    0.0000273  EM
              8 -0.60150970D+03    0.0034030    0.0000057  EM
              9 -0.60150899D+03    0.0007089    0.0000012  EM
             10 -0.60150885D+03    0.0001480    0.0000002  EM
             11 -0.60150882D+03    0.0000309    0.0000001  EM


   E STEP  ITER  LOGLIKELIHOOD    ABS CHANGE   REL CHANGE  ALGORITHM
              1 -0.60502931D+03    0.0000000    0.0000000  EM
              2 -0.60487650D+03    0.1528101    0.0002526  EM
              3 -0.60485966D+03    0.0168409    0.0000278  EM
              4 -0.60485296D+03    0.0067037    0.0000111  EM
              5 -0.60484961D+03    0.0033429    0.0000055  EM
              6 -0.60484788D+03    0.0017330    0.0000029  EM
              7 -0.60484696D+03    0.0009204    0.0000015  EM
              8 -0.60484646D+03    0.0005030    0.0000008  EM
              9 -0.60484617D+03    0.0002850    0.0000005  EM
             10 -0.60484600D+03    0.0001687    0.0000003  EM
             11 -0.60484590D+03    0.0001050    0.0000002  EM
             12 -0.60484583D+03    0.0000689    0.0000001  EM
             13 -0.60484578D+03    0.0000476    0.0000001  EM
             14 -0.60484575D+03    0.0000345    0.0000001  EM
             15 -0.60484572D+03    0.0000260    0.0000000  EM
             16 -0.60484570D+03    0.0000202    0.0000000  EM
             17 -0.60484569D+03    0.0000161    0.0000000  EM
             18 -0.60484567D+03    0.0000131    0.0000000  EM
             19 -0.60484566D+03    0.0000108    0.0000000  EM
             20 -0.60484565D+03    0.0000089    0.0000000  EM
             21 -0.60484564D+03    0.0000075    0.0000000  EM
             22 -0.60484564D+03    0.0000063    0.0000000  EM
             23 -0.60484563D+03    0.0000053    0.0000000  EM
             24 -0.60484563D+03    0.0000045    0.0000000  EM
             25 -0.60484562D+03    0.0000038    0.0000000  EM
             26 -0.60484562D+03    0.0000033    0.0000000  EM
             27 -0.60484562D+03    0.0000028    0.0000000  EM
             28 -0.60484562D+03    0.0000024    0.0000000  EM
             29 -0.60484561D+03    0.0000020    0.0000000  EM
             30 -0.60484561D+03    0.0000017    0.0000000  EM
             31 -0.60484561D+03    0.0000015    0.0000000  EM
             32 -0.60484561D+03    0.0000013    0.0000000  EM
             33 -0.60484561D+03    0.0000011    0.0000000  EM
             34 -0.60484561D+03    0.0000009    0.0000000  EM
             35 -0.60484561D+03    0.0000008    0.0000000  EM
             36 -0.60484561D+03    0.0000007    0.0000000  EM
             37 -0.60484561D+03   -0.0000053    0.0000000  FS
             38 -0.60484566D+03   -0.0000446   -0.0000001  FS
             39 -0.60484593D+03   -0.0002705   -0.0000004  FS
             40 -0.60484580D+03    0.0001293    0.0000002  EM
             41 -0.60484575D+03    0.0000522    0.0000001  EM
             42 -0.60484571D+03    0.0000337    0.0000001  EM
             43 -0.60484569D+03    0.0000240    0.0000000  EM
             44 -0.60484567D+03    0.0000176    0.0000000  EM
             45 -0.60484566D+03    0.0000132    0.0000000  EM
             46 -0.60484565D+03    0.0000101    0.0000000  EM
             47 -0.60484564D+03    0.0000078    0.0000000  EM
             48 -0.60484563D+03    0.0000062    0.0000000  EM
             49 -0.60484563D+03    0.0000050    0.0000000  EM
             50 -0.60484562D+03    0.0000041    0.0000000  EM
             51 -0.60484562D+03    0.0000033    0.0000000  EM
             52 -0.60484562D+03    0.0000028    0.0000000  EM
             53 -0.60484562D+03    0.0000023    0.0000000  EM
             54 -0.60484561D+03    0.0000019    0.0000000  EM
             55 -0.60484561D+03    0.0000016    0.0000000  EM
             56 -0.60484561D+03    0.0000014    0.0000000  EM
             57 -0.60484561D+03    0.0000012    0.0000000  EM
             58 -0.60484561D+03    0.0000010    0.0000000  EM
             59 -0.60484561D+03    0.0000008    0.0000000  EM
             60 -0.60484561D+03    0.0000007    0.0000000  EM
             61 -0.60484561D+03    0.0000006    0.0000000  EM
             62 -0.60484561D+03    0.0000005    0.0000000  EM
             63 -0.60484561D+03    0.0000004    0.0000000  EM
             64 -0.60484560D+03    0.0000004    0.0000000  EM
             65 -0.60484560D+03    0.0000003    0.0000000  EM
             66 -0.60484560D+03    0.0000003    0.0000000  EM
             67 -0.60484560D+03    0.0000002    0.0000000  EM
             68 -0.60484560D+03    0.0000002    0.0000000  EM
             69 -0.60484560D+03    0.0000002    0.0000000  EM
             70 -0.60484560D+03    0.0000001    0.0000000  EM
             71 -0.60484560D+03    0.0000001    0.0000000  EM
             72 -0.60484560D+03    0.0000001    0.0000000  EM
             73 -0.60484560D+03    0.0000001    0.0000000  EM
             74 -0.60484560D+03    0.0000001    0.0000000  EM
             75 -0.60484560D+03    0.0000001    0.0000000  EM
             76 -0.60484560D+03    0.0000001    0.0000000  EM
             77 -0.60484560D+03    0.0000000    0.0000000  EM
             78 -0.60484560D+03    0.0000000    0.0000000  EM
             79 -0.60484560D+03    0.0000000    0.0000000  EM
             80 -0.60484560D+03    0.0000000    0.0000000  EM
             81 -0.60484560D+03    0.0000000    0.0000000  EM


   TECHNICAL 8 OUTPUT FOR THE H1 MODEL


   E STEP  ITER  LOGLIKELIHOOD    ABS CHANGE   REL CHANGE  ALGORITHM
              1 -0.65350226D+03    0.0000000    0.0000000  EM
              2 -0.62121528D+03   32.2869858    0.0494061  EM
              3 -0.61213497D+03    9.0803120    0.0146170  EM
              4 -0.61028682D+03    1.8481476    0.0030192  EM
              5 -0.60993366D+03    0.3531599    0.0005787  EM
              6 -0.60986495D+03    0.0687131    0.0001127  EM
              7 -0.60985132D+03    0.0136255    0.0000223  EM
              8 -0.60984859D+03    0.0027312    0.0000045  EM
              9 -0.60984804D+03    0.0005504    0.0000009  EM
             10 -0.60984793D+03    0.0001112    0.0000002  EM
             11 -0.60984791D+03    0.0000225    0.0000000  EM


   E STEP  ITER  LOGLIKELIHOOD    ABS CHANGE   REL CHANGE  ALGORITHM
              1 -0.60563949D+03    0.0000000    0.0000000  EM
              2 -0.60531786D+03    0.3216286    0.0005311  EM
              3 -0.60529315D+03    0.0247124    0.0000408  EM
              4 -0.60527987D+03    0.0132791    0.0000219  EM
              5 -0.60527015D+03    0.0097178    0.0000161  EM
              6 -0.60526265D+03    0.0074945    0.0000124  EM
              7 -0.60525669D+03    0.0059616    0.0000098  EM
              8 -0.60525184D+03    0.0048557    0.0000080  EM
              9 -0.60524781D+03    0.0040287    0.0000067  EM
             10 -0.60524442D+03    0.0033905    0.0000056  EM
             11 -0.60524153D+03    0.0028854    0.0000048  EM
             12 -0.60523906D+03    0.0024772    0.0000041  EM
             13 -0.60523691D+03    0.0021417    0.0000035  EM
             14 -0.60523505D+03    0.0018622    0.0000031  EM
             15 -0.60523342D+03    0.0016266    0.0000027  EM
             16 -0.60523200D+03    0.0014264    0.0000024  EM
             17 -0.60523074D+03    0.0012549    0.0000021  EM
             18 -0.60522964D+03    0.0011070    0.0000018  EM
             19 -0.60522866D+03    0.0009790    0.0000016  EM
             20 -0.60522779D+03    0.0008675    0.0000014  EM
             21 -0.60522702D+03    0.0007702    0.0000013  EM
             22 -0.60522634D+03    0.0006849    0.0000011  EM
             23 -0.60522573D+03    0.0006099    0.0000010  EM
             24 -0.60522518D+03    0.0005439    0.0000009  EM
             25 -0.60522470D+03    0.0004856    0.0000008  EM
             26 -0.60522426D+03    0.0004340    0.0000007  EM
             27 -0.60522387D+03    0.0003883    0.0000006  EM
             28 -0.60522353D+03    0.0003477    0.0000006  EM
             29 -0.60522321D+03    0.0003116    0.0000005  EM
             30 -0.60522293D+03    0.0002795    0.0000005  EM
             31 -0.60522268D+03    0.0002509    0.0000004  EM
             32 -0.60522246D+03    0.0002254    0.0000004  EM
             33 -0.60522226D+03    0.0002026    0.0000003  EM
             34 -0.60522207D+03    0.0001822    0.0000003  EM
             35 -0.60522191D+03    0.0001640    0.0000003  EM
             36 -0.60522176D+03    0.0001476    0.0000002  EM
             37 -0.60522163D+03    0.0001330    0.0000002  EM
             38 -0.60522151D+03    0.0001199    0.0000002  EM
             39 -0.60522140D+03    0.0001081    0.0000002  EM
             40 -0.60522130D+03    0.0000975    0.0000002  EM
             41 -0.60522122D+03    0.0000880    0.0000001  EM
             42 -0.60522114D+03    0.0000794    0.0000001  EM
             43 -0.60522106D+03    0.0000717    0.0000001  EM
             44 -0.60522100D+03    0.0000648    0.0000001  EM
             45 -0.60522094D+03    0.0000586    0.0000001  EM
             46 -0.60522089D+03    0.0000529    0.0000001  EM
             47 -0.60522084D+03    0.0000479    0.0000001  EM
             48 -0.60522080D+03    0.0000433    0.0000001  EM
             49 -0.60522076D+03    0.0000392    0.0000001  EM
             50 -0.60522072D+03    0.0000355    0.0000001  EM
             51 -0.60522069D+03    0.0000321    0.0000001  EM
             52 -0.60522066D+03    0.0000291    0.0000000  EM
             53 -0.60522063D+03    0.0000263    0.0000000  EM
             54 -0.60522061D+03    0.0000238    0.0000000  EM
             55 -0.60522059D+03    0.0000216    0.0000000  EM
             56 -0.60522057D+03    0.0000196    0.0000000  EM
             57 -0.60522055D+03    0.0000177    0.0000000  EM
             58 -0.60522054D+03    0.0000161    0.0000000  EM
             59 -0.60522052D+03    0.0000146    0.0000000  EM
             60 -0.60522051D+03    0.0000132    0.0000000  EM
             61 -0.60522050D+03    0.0000120    0.0000000  EM
             62 -0.60522049D+03    0.0000109    0.0000000  EM
             63 -0.60522048D+03    0.0000098    0.0000000  EM
             64 -0.60522047D+03    0.0000089    0.0000000  EM
             65 -0.60522046D+03    0.0000081    0.0000000  EM
             66 -0.60522045D+03    0.0000074    0.0000000  EM
             67 -0.60522044D+03    0.0000067    0.0000000  EM
             68 -0.60522044D+03    0.0000061    0.0000000  EM
             69 -0.60522043D+03    0.0000055    0.0000000  EM
             70 -0.60522043D+03    0.0000050    0.0000000  EM
             71 -0.60522042D+03    0.0000045    0.0000000  EM
             72 -0.60522042D+03    0.0000041    0.0000000  EM
             73 -0.60522042D+03    0.0000037    0.0000000  EM
             74 -0.60522041D+03    0.0000034    0.0000000  EM
             75 -0.60522041D+03    0.0000031    0.0000000  EM
             76 -0.60522041D+03    0.0000028    0.0000000  EM
             77 -0.60522040D+03    0.0000025    0.0000000  EM
             78 -0.60522040D+03    0.0000023    0.0000000  EM
             79 -0.60522040D+03    0.0000021    0.0000000  EM
             80 -0.60522040D+03    0.0000019    0.0000000  EM
             81 -0.60522040D+03    0.0000017    0.0000000  EM
             82 -0.60522039D+03    0.0000016    0.0000000  EM
             83 -0.60522039D+03    0.0000014    0.0000000  EM
             84 -0.60522039D+03    0.0000013    0.0000000  EM
             85 -0.60522039D+03    0.0000012    0.0000000  EM
             86 -0.60522039D+03    0.0000011    0.0000000  EM
             87 -0.60522039D+03    0.0000010    0.0000000  EM
             88 -0.60522039D+03    0.0000009    0.0000000  EM
             89 -0.60522039D+03    0.0000008    0.0000000  EM
             90 -0.60522039D+03    0.0000007    0.0000000  EM
             91 -0.60522039D+03    0.0000007    0.0000000  EM
             92 -0.60522038D+03    0.0000006    0.0000000  EM
             93 -0.60522038D+03    0.0000005    0.0000000  EM
             94 -0.60522038D+03    0.0000005    0.0000000  EM
             95 -0.60522038D+03    0.0000005    0.0000000  EM
             96 -0.60522038D+03    0.0000004    0.0000000  EM
             97 -0.60522038D+03    0.0000004    0.0000000  EM
             98 -0.60522038D+03    0.0000003    0.0000000  EM
             99 -0.60522038D+03    0.0000003    0.0000000  EM
            100 -0.60522038D+03    0.0000003    0.0000000  EM
            101 -0.60522038D+03    0.0000003    0.0000000  EM
            102 -0.60522038D+03    0.0000002    0.0000000  EM
            103 -0.60522038D+03    0.0000002    0.0000000  EM
            104 -0.60522038D+03    0.0000002    0.0000000  EM
            105 -0.60522038D+03    0.0000002    0.0000000  EM
            106 -0.60522038D+03    0.0000002    0.0000000  EM
            107 -0.60522038D+03    0.0000012    0.0000000  QN
            108 -0.60522038D+03    0.0000002    0.0000000  EM


   TECHNICAL 8 OUTPUT FOR THE H1 MODEL


   E STEP  ITER  LOGLIKELIHOOD    ABS CHANGE   REL CHANGE  ALGORITHM
              1 -0.65277787D+03    0.0000000    0.0000000  EM
              2 -0.62088971D+03   31.8881638    0.0488499  EM
              3 -0.61191754D+03    8.9721726    0.0144505  EM
              4 -0.61009888D+03    1.8186535    0.0029721  EM
              5 -0.60975828D+03    0.3406088    0.0005583  EM
              6 -0.60969420D+03    0.0640709    0.0001051  EM
              7 -0.60968200D+03    0.0122025    0.0000200  EM
              8 -0.60967966D+03    0.0023445    0.0000038  EM
              9 -0.60967920D+03    0.0004528    0.0000007  EM
             10 -0.60967912D+03    0.0000877    0.0000001  EM


   E STEP  ITER  LOGLIKELIHOOD    ABS CHANGE   REL CHANGE  ALGORITHM
              1 -0.61272383D+03    0.0000000    0.0000000  EM
              2 -0.61176365D+03    0.9601847    0.0015671  EM
              3 -0.61166507D+03    0.0985820    0.0001611  EM
              4 -0.61161925D+03    0.0458189    0.0000749  EM
              5 -0.61159171D+03    0.0275378    0.0000450  EM
              6 -0.61157408D+03    0.0176337    0.0000288  EM
              7 -0.61156216D+03    0.0119204    0.0000195  EM
              8 -0.61155365D+03    0.0085022    0.0000139  EM
              9 -0.61154728D+03    0.0063753    0.0000104  EM
             10 -0.61154229D+03    0.0049931    0.0000082  EM
             11 -0.61153823D+03    0.0040523    0.0000066  EM
             12 -0.61153485D+03    0.0033816    0.0000055  EM
             13 -0.61153197D+03    0.0028820    0.0000047  EM
             14 -0.61152947D+03    0.0024950    0.0000041  EM
             15 -0.61152729D+03    0.0021852    0.0000036  EM
             16 -0.61152536D+03    0.0019306    0.0000032  EM
             17 -0.61152364D+03    0.0017168    0.0000028  EM
             18 -0.61152211D+03    0.0015344    0.0000025  EM
             19 -0.61152073D+03    0.0013768    0.0000023  EM
             20 -0.61151949D+03    0.0012394    0.0000020  EM
             21 -0.61151837D+03    0.0011185    0.0000018  EM
             22 -0.61151736D+03    0.0010117    0.0000017  EM
             23 -0.61151644D+03    0.0009168    0.0000015  EM
             24 -0.61151561D+03    0.0008322    0.0000014  EM
             25 -0.61151486D+03    0.0007565    0.0000012  EM
             26 -0.61151417D+03    0.0006887    0.0000011  EM
             27 -0.61151354D+03    0.0006276    0.0000010  EM
             28 -0.61151297D+03    0.0005726    0.0000009  EM
             29 -0.61151244D+03    0.0005229    0.0000009  EM
             30 -0.61151197D+03    0.0004780    0.0000008  EM
             31 -0.61151153D+03    0.0004374    0.0000007  EM
             32 -0.61151113D+03    0.0004005    0.0000007  EM
             33 -0.61151076D+03    0.0003670    0.0000006  EM
             34 -0.61151042D+03    0.0003366    0.0000006  EM
             35 -0.61151012D+03    0.0003089    0.0000005  EM
             36 -0.61150983D+03    0.0002836    0.0000005  EM
             37 -0.61150957D+03    0.0002606    0.0000004  EM
             38 -0.61150933D+03    0.0002396    0.0000004  EM
             39 -0.61150911D+03    0.0002204    0.0000004  EM
             40 -0.61150891D+03    0.0002029    0.0000003  EM
             41 -0.61150872D+03    0.0001869    0.0000003  EM
             42 -0.61150855D+03    0.0001722    0.0000003  EM
             43 -0.61150839D+03    0.0001587    0.0000003  EM
             44 -0.61150824D+03    0.0001463    0.0000002  EM
             45 -0.61150811D+03    0.0001350    0.0000002  EM
             46 -0.61150798D+03    0.0001246    0.0000002  EM
             47 -0.61150787D+03    0.0001150    0.0000002  EM
             48 -0.61150776D+03    0.0001063    0.0000002  EM
             49 -0.61150767D+03    0.0000982    0.0000002  EM
             50 -0.61150757D+03    0.0000907    0.0000001  EM
             51 -0.61150749D+03    0.0000839    0.0000001  EM
             52 -0.61150741D+03    0.0000776    0.0000001  EM
             53 -0.61150734D+03    0.0000718    0.0000001  EM
             54 -0.61150727D+03    0.0000664    0.0000001  EM
             55 -0.61150721D+03    0.0000615    0.0000001  EM
             56 -0.61150716D+03    0.0000569    0.0000001  EM
             57 -0.61150710D+03    0.0000527    0.0000001  EM
             58 -0.61150705D+03    0.0000489    0.0000001  EM
             59 -0.61150701D+03    0.0000453    0.0000001  EM
             60 -0.61150697D+03    0.0000420    0.0000001  EM
             61 -0.61150693D+03    0.0000389    0.0000001  EM
             62 -0.61150689D+03    0.0000361    0.0000001  EM
             63 -0.61150686D+03    0.0000335    0.0000001  EM
             64 -0.61150683D+03    0.0000310    0.0000001  EM
             65 -0.61150680D+03    0.0000288    0.0000000  EM
             66 -0.61150677D+03    0.0000267    0.0000000  EM
             67 -0.61150675D+03    0.0000248    0.0000000  EM
             68 -0.61150672D+03    0.0000230    0.0000000  EM
             69 -0.61150670D+03    0.0000214    0.0000000  EM
             70 -0.61150668D+03    0.0000198    0.0000000  EM
             71 -0.61150666D+03    0.0000184    0.0000000  EM
             72 -0.61150665D+03    0.0000171    0.0000000  EM
             73 -0.61150663D+03    0.0000159    0.0000000  EM
             74 -0.61150662D+03    0.0000148    0.0000000  EM
             75 -0.61150660D+03    0.0000137    0.0000000  EM
             76 -0.61150659D+03    0.0000127    0.0000000  EM
             77 -0.61150658D+03    0.0000118    0.0000000  EM
             78 -0.61150657D+03    0.0000110    0.0000000  EM
             79 -0.61150656D+03    0.0000102    0.0000000  EM
             80 -0.61150655D+03    0.0000095    0.0000000  EM
             81 -0.61150654D+03    0.0000089    0.0000000  EM
             82 -0.61150653D+03    0.0000082    0.0000000  EM
             83 -0.61150652D+03    0.0000077    0.0000000  EM
             84 -0.61150652D+03    0.0000071    0.0000000  EM
             85 -0.61150651D+03    0.0000066    0.0000000  EM
             86 -0.61150650D+03    0.0000062    0.0000000  EM
             87 -0.61150650D+03    0.0000057    0.0000000  EM
             88 -0.61150649D+03    0.0000053    0.0000000  EM
             89 -0.61150649D+03    0.0000050    0.0000000  EM
             90 -0.61150648D+03    0.0000046    0.0000000  EM
             91 -0.61150648D+03    0.0000043    0.0000000  EM
             92 -0.61150647D+03    0.0000040    0.0000000  EM
             93 -0.61150647D+03    0.0000037    0.0000000  EM
             94 -0.61150647D+03    0.0000035    0.0000000  EM
             95 -0.61150646D+03    0.0000032    0.0000000  EM
             96 -0.61150646D+03    0.0000030    0.0000000  EM
             97 -0.61150646D+03    0.0000028    0.0000000  EM
             98 -0.61150646D+03    0.0000026    0.0000000  EM
             99 -0.61150645D+03    0.0000024    0.0000000  EM
            100 -0.61150645D+03    0.0000023    0.0000000  EM
            101 -0.61150645D+03    0.0000021    0.0000000  EM
            102 -0.61150645D+03    0.0000020    0.0000000  EM
            103 -0.61150645D+03    0.0000018    0.0000000  EM
            104 -0.61150644D+03    0.0000017    0.0000000  EM
            105 -0.61150644D+03    0.0000016    0.0000000  EM
            106 -0.61150644D+03    0.0000015    0.0000000  EM
            107 -0.61150644D+03    0.0000014    0.0000000  EM
            108 -0.61150644D+03    0.0000013    0.0000000  EM
            109 -0.61150644D+03    0.0000012    0.0000000  EM
            110 -0.61150644D+03    0.0000011    0.0000000  EM
            111 -0.61150642D+03    0.0000149    0.0000000  QN
            112 -0.61150642D+03    0.0000002    0.0000000  EM


   TECHNICAL 8 OUTPUT FOR THE H1 MODEL


   E STEP  ITER  LOGLIKELIHOOD    ABS CHANGE   REL CHANGE  ALGORITHM
              1 -0.65469004D+03    0.0000000    0.0000000  EM
              2 -0.62441493D+03   30.2751126    0.0462434  EM
              3 -0.61596579D+03    8.4491398    0.0135313  EM
              4 -0.61423700D+03    1.7287873    0.0028066  EM
              5 -0.61390607D+03    0.3309315    0.0005388  EM
              6 -0.61384196D+03    0.0641108    0.0001044  EM
              7 -0.61382933D+03    0.0126313    0.0000206  EM
              8 -0.61382681D+03    0.0025167    0.0000041  EM
              9 -0.61382631D+03    0.0005047    0.0000008  EM
             10 -0.61382621D+03    0.0001016    0.0000002  EM
             11 -0.61382619D+03    0.0000205    0.0000000  EM


   E STEP  ITER  LOGLIKELIHOOD    ABS CHANGE   REL CHANGE  ALGORITHM
              1 -0.60757261D+03    0.0000000    0.0000000  EM
              2 -0.60727659D+03    0.2960152    0.0004872  EM
              3 -0.60720269D+03    0.0738999    0.0001217  EM
              4 -0.60716826D+03    0.0344277    0.0000567  EM
              5 -0.60715113D+03    0.0171328    0.0000282  EM
              6 -0.60714251D+03    0.0086149    0.0000142  EM
              7 -0.60713816D+03    0.0043563    0.0000072  EM
              8 -0.60713594D+03    0.0022149    0.0000036  EM
              9 -0.60713481D+03    0.0011331    0.0000019  EM
             10 -0.60713423D+03    0.0005839    0.0000010  EM
             11 -0.60713392D+03    0.0003035    0.0000005  EM
             12 -0.60713376D+03    0.0001594    0.0000003  EM
             13 -0.60713368D+03    0.0000847    0.0000001  EM
             14 -0.60713363D+03    0.0000457    0.0000001  EM
             15 -0.60713361D+03    0.0000250    0.0000000  EM
             16 -0.60713359D+03    0.0000140    0.0000000  EM
             17 -0.60713359D+03    0.0000079    0.0000000  EM
             18 -0.60713358D+03    0.0000046    0.0000000  EM
             19 -0.60713358D+03    0.0000027    0.0000000  EM
             20 -0.60713358D+03    0.0000016    0.0000000  EM
             21 -0.60713358D+03    0.0000010    0.0000000  EM
             22 -0.60713358D+03    0.0000006    0.0000000  EM
             23 -0.60713358D+03    0.0000004    0.0000000  EM
             24 -0.60713358D+03    0.0000003    0.0000000  EM
             25 -0.60713358D+03    0.0000002    0.0000000  EM
             26 -0.60713357D+03    0.0000001    0.0000000  EM


   TECHNICAL 8 OUTPUT FOR THE H1 MODEL


   E STEP  ITER  LOGLIKELIHOOD    ABS CHANGE   REL CHANGE  ALGORITHM
              1 -0.65298003D+03    0.0000000    0.0000000  EM
              2 -0.62147819D+03   31.5018329    0.0482432  EM
              3 -0.61311771D+03    8.3604799    0.0134526  EM
              4 -0.61150734D+03    1.6103697    0.0026265  EM
              5 -0.61121340D+03    0.2939443    0.0004807  EM
              6 -0.61115859D+03    0.0548087    0.0000897  EM
              7 -0.61114817D+03    0.0104165    0.0000170  EM
              8 -0.61114617D+03    0.0020005    0.0000033  EM
              9 -0.61114579D+03    0.0003862    0.0000006  EM
             10 -0.61114571D+03    0.0000748    0.0000001  EM


   E STEP  ITER  LOGLIKELIHOOD    ABS CHANGE   REL CHANGE  ALGORITHM
              1 -0.60561622D+03    0.0000000    0.0000000  EM
              2 -0.60532333D+03    0.2928872    0.0004836  EM
              3 -0.60530425D+03    0.0190801    0.0000315  EM
              4 -0.60529606D+03    0.0081919    0.0000135  EM
              5 -0.60529091D+03    0.0051525    0.0000085  EM
              6 -0.60528737D+03    0.0035429    0.0000059  EM
              7 -0.60528477D+03    0.0026000    0.0000043  EM
              8 -0.60528275D+03    0.0020118    0.0000033  EM
              9 -0.60528113D+03    0.0016201    0.0000027  EM
             10 -0.60527979D+03    0.0013421    0.0000022  EM
             11 -0.60527866D+03    0.0011333    0.0000019  EM
             12 -0.60527769D+03    0.0009693    0.0000016  EM
             13 -0.60527685D+03    0.0008361    0.0000014  EM
             14 -0.60527613D+03    0.0007254    0.0000012  EM
             15 -0.60527550D+03    0.0006319    0.0000010  EM
             16 -0.60527494D+03    0.0005520    0.0000009  EM
             17 -0.60527446D+03    0.0004832    0.0000008  EM
             18 -0.60527404D+03    0.0004238    0.0000007  EM
             19 -0.60527367D+03    0.0003721    0.0000006  EM
             20 -0.60527334D+03    0.0003272    0.0000005  EM
             21 -0.60527305D+03    0.0002880    0.0000005  EM
             22 -0.60527280D+03    0.0002537    0.0000004  EM
             23 -0.60527257D+03    0.0002237    0.0000004  EM
             24 -0.60527238D+03    0.0001973    0.0000003  EM
             25 -0.60527220D+03    0.0001742    0.0000003  EM
             26 -0.60527205D+03    0.0001539    0.0000003  EM
             27 -0.60527191D+03    0.0001361    0.0000002  EM
             28 -0.60527179D+03    0.0001204    0.0000002  EM
             29 -0.60527168D+03    0.0001065    0.0000002  EM
             30 -0.60527159D+03    0.0000943    0.0000002  EM
             31 -0.60527151D+03    0.0000836    0.0000001  EM
             32 -0.60527143D+03    0.0000741    0.0000001  EM
             33 -0.60527137D+03    0.0000657    0.0000001  EM
             34 -0.60527131D+03    0.0000582    0.0000001  EM
             35 -0.60527126D+03    0.0000517    0.0000001  EM
             36 -0.60527121D+03    0.0000458    0.0000001  EM
             37 -0.60527117D+03    0.0000407    0.0000001  EM
             38 -0.60527113D+03    0.0000361    0.0000001  EM
             39 -0.60527110D+03    0.0000321    0.0000001  EM
             40 -0.60527107D+03    0.0000285    0.0000000  EM
             41 -0.60527105D+03    0.0000254    0.0000000  EM
             42 -0.60527103D+03    0.0000225    0.0000000  EM
             43 -0.60527101D+03    0.0000200    0.0000000  EM
             44 -0.60527099D+03    0.0000178    0.0000000  EM
             45 -0.60527097D+03    0.0000159    0.0000000  EM
             46 -0.60527096D+03    0.0000141    0.0000000  EM
             47 -0.60527094D+03    0.0000126    0.0000000  EM
             48 -0.60527093D+03    0.0000112    0.0000000  EM
             49 -0.60527092D+03    0.0000099    0.0000000  EM
             50 -0.60527091D+03    0.0000089    0.0000000  EM
             51 -0.60527091D+03    0.0000079    0.0000000  EM
             52 -0.60527090D+03    0.0000070    0.0000000  EM
             53 -0.60527089D+03    0.0000062    0.0000000  EM
             54 -0.60527089D+03    0.0000056    0.0000000  EM
             55 -0.60527088D+03    0.0000050    0.0000000  EM
             56 -0.60527088D+03    0.0000044    0.0000000  EM
             57 -0.60527087D+03    0.0000039    0.0000000  EM
             58 -0.60527087D+03    0.0000035    0.0000000  EM
             59 -0.60527087D+03    0.0000031    0.0000000  EM
             60 -0.60527087D+03    0.0000028    0.0000000  EM
             61 -0.60527086D+03    0.0000025    0.0000000  EM
             62 -0.60527086D+03    0.0000022    0.0000000  EM
             63 -0.60527086D+03    0.0000020    0.0000000  EM
             64 -0.60527086D+03    0.0000018    0.0000000  EM
             65 -0.60527086D+03    0.0000016    0.0000000  EM
             66 -0.60527085D+03    0.0000014    0.0000000  EM
             67 -0.60527085D+03    0.0000012    0.0000000  EM
             68 -0.60527085D+03    0.0000011    0.0000000  EM
             69 -0.60527085D+03    0.0000010    0.0000000  EM
             70 -0.60527085D+03    0.0000009    0.0000000  EM
             71 -0.60527085D+03    0.0000008    0.0000000  EM
             72 -0.60527085D+03    0.0000007    0.0000000  EM
             73 -0.60527085D+03    0.0000006    0.0000000  EM
             74 -0.60527085D+03    0.0000006    0.0000000  EM
             75 -0.60527085D+03    0.0000005    0.0000000  EM
             76 -0.60527085D+03    0.0000004    0.0000000  EM
             77 -0.60527085D+03    0.0000004    0.0000000  EM
             78 -0.60527085D+03    0.0000004    0.0000000  EM
             79 -0.60527085D+03    0.0000003    0.0000000  EM
             80 -0.60527084D+03    0.0000003    0.0000000  EM
             81 -0.60527084D+03    0.0000003    0.0000000  EM
             82 -0.60527084D+03    0.0000002    0.0000000  EM
             83 -0.60527084D+03    0.0000002    0.0000000  EM
             84 -0.60527084D+03    0.0000002    0.0000000  EM
             85 -0.60527084D+03    0.0000002    0.0000000  EM
             86 -0.60527084D+03    0.0000001    0.0000000  EM
             87 -0.60527084D+03    0.0000001    0.0000000  EM
             88 -0.60527084D+03    0.0000001    0.0000000  EM
             89 -0.60527084D+03    0.0000001    0.0000000  EM
             90 -0.60527084D+03    0.0000001    0.0000000  EM
             91 -0.60527084D+03    0.0000001    0.0000000  EM
             92 -0.60527084D+03    0.0000001    0.0000000  EM
             93 -0.60527084D+03    0.0000001    0.0000000  EM
             94 -0.60527084D+03    0.0000001    0.0000000  EM
             95 -0.60527084D+03    0.0000001    0.0000000  EM
             96 -0.60527084D+03    0.0000000    0.0000000  EM
             97 -0.60527084D+03    0.0000000    0.0000000  EM
             98 -0.60527084D+03    0.0000000    0.0000000  EM
             99 -0.60527084D+03    0.0000000    0.0000000  EM
            100 -0.60527084D+03    0.0000000    0.0000000  EM
            101 -0.60527084D+03    0.0000000    0.0000000  EM
            102 -0.60527084D+03    0.0000000    0.0000000  EM
            103 -0.60527084D+03    0.0000000    0.0000000  EM
            104 -0.60527084D+03    0.0000000    0.0000000  EM
            105 -0.60527084D+03    0.0000000    0.0000000  EM
            106 -0.60527084D+03    0.0000000    0.0000000  EM


   TECHNICAL 8 OUTPUT FOR THE H1 MODEL


   E STEP  ITER  LOGLIKELIHOOD    ABS CHANGE   REL CHANGE  ALGORITHM
              1 -0.65266923D+03    0.0000000    0.0000000  EM
              2 -0.62049876D+03   32.1704695    0.0492906  EM
              3 -0.61141465D+03    9.0841105    0.0146400  EM
              4 -0.60955777D+03    1.8568786    0.0030370  EM
              5 -0.60920047D+03    0.3573034    0.0005862  EM
              6 -0.60913013D+03    0.0703387    0.0001155  EM
              7 -0.60911596D+03    0.0141701    0.0000233  EM
              8 -0.60911307D+03    0.0028930    0.0000047  EM
              9 -0.60911247D+03    0.0005946    0.0000010  EM
             10 -0.60911235D+03    0.0001226    0.0000002  EM
             11 -0.60911233D+03    0.0000253    0.0000000  EM


   E STEP  ITER  LOGLIKELIHOOD    ABS CHANGE   REL CHANGE  ALGORITHM
              1 -0.60174508D+03    0.0000000    0.0000000  EM
              2 -0.60158483D+03    0.1602486    0.0002663  EM
              3 -0.60157097D+03    0.0138573    0.0000230  EM
              4 -0.60156579D+03    0.0051831    0.0000086  EM
              5 -0.60156326D+03    0.0025282    0.0000042  EM
              6 -0.60156196D+03    0.0012985    0.0000022  EM
              7 -0.60156128D+03    0.0006792    0.0000011  EM
              8 -0.60156092D+03    0.0003605    0.0000006  EM
              9 -0.60156073D+03    0.0001946    0.0000003  EM
             10 -0.60156062D+03    0.0001071    0.0000002  EM
             11 -0.60156056D+03    0.0000605    0.0000001  EM
             12 -0.60156053D+03    0.0000351    0.0000001  EM
             13 -0.60156051D+03    0.0000211    0.0000000  EM
             14 -0.60156049D+03    0.0000131    0.0000000  EM
             15 -0.60156048D+03    0.0000085    0.0000000  EM
             16 -0.60156048D+03    0.0000057    0.0000000  EM
             17 -0.60156047D+03    0.0000040    0.0000000  EM
             18 -0.60156047D+03    0.0000029    0.0000000  EM
             19 -0.60156047D+03    0.0000021    0.0000000  EM
             20 -0.60156047D+03    0.0000016    0.0000000  EM
             21 -0.60156047D+03    0.0000013    0.0000000  EM
             22 -0.60156046D+03    0.0000010    0.0000000  EM
             23 -0.60156046D+03    0.0000008    0.0000000  EM
             24 -0.60156046D+03    0.0000007    0.0000000  EM
             25 -0.60156046D+03    0.0000006    0.0000000  EM
             26 -0.60156046D+03    0.0000005    0.0000000  EM
             27 -0.60156046D+03    0.0000004    0.0000000  EM
             28 -0.60156046D+03    0.0000003    0.0000000  EM
             29 -0.60156046D+03    0.0000003    0.0000000  EM
             30 -0.60156046D+03    0.0000002    0.0000000  EM
             31 -0.60156046D+03    0.0000002    0.0000000  EM
             32 -0.60156046D+03    0.0000002    0.0000000  EM
             33 -0.60156046D+03    0.0000002    0.0000000  EM
             34 -0.60156046D+03    0.0000001    0.0000000  EM
             35 -0.60156046D+03    0.0000001    0.0000000  EM
             36 -0.60156046D+03    0.0000001    0.0000000  EM
             37 -0.60156046D+03   -0.0000034    0.0000000  FS
             38 -0.60156051D+03   -0.0000488   -0.0000001  FS
             39 -0.60156049D+03    0.0000224    0.0000000  EM
             40 -0.60156048D+03    0.0000067    0.0000000  EM
             41 -0.60156048D+03    0.0000046    0.0000000  EM
             42 -0.60156048D+03    0.0000035    0.0000000  EM
             43 -0.60156047D+03    0.0000027    0.0000000  EM
             44 -0.60156047D+03    0.0000021    0.0000000  EM
             45 -0.60156047D+03    0.0000017    0.0000000  EM
             46 -0.60156047D+03    0.0000014    0.0000000  EM
             47 -0.60156047D+03    0.0000012    0.0000000  EM
             48 -0.60156047D+03    0.0000010    0.0000000  EM
             49 -0.60156046D+03    0.0000008    0.0000000  EM
             50 -0.60156046D+03    0.0000007    0.0000000  EM
             51 -0.60156046D+03    0.0000006    0.0000000  EM
             52 -0.60156046D+03    0.0000005    0.0000000  EM
             53 -0.60156046D+03    0.0000004    0.0000000  EM
             54 -0.60156046D+03    0.0000004    0.0000000  EM
             55 -0.60156046D+03    0.0000003    0.0000000  EM
             56 -0.60156046D+03    0.0000003    0.0000000  EM
             57 -0.60156046D+03    0.0000002    0.0000000  EM
             58 -0.60156046D+03    0.0000002    0.0000000  EM
             59 -0.60156046D+03    0.0000002    0.0000000  EM
             60 -0.60156046D+03    0.0000001    0.0000000  EM
             61 -0.60156046D+03    0.0000001    0.0000000  EM
             62 -0.60156046D+03    0.0000001    0.0000000  EM
             63 -0.60156046D+03    0.0000001    0.0000000  EM
             64 -0.60156046D+03    0.0000001    0.0000000  EM
             65 -0.60156046D+03    0.0000001    0.0000000  EM
             66 -0.60156046D+03    0.0000001    0.0000000  EM
             67 -0.60156046D+03    0.0000001    0.0000000  EM
             68 -0.60156046D+03    0.0000000    0.0000000  EM
             69 -0.60156046D+03    0.0000000    0.0000000  EM
             70 -0.60156046D+03    0.0000000    0.0000000  EM
             71 -0.60156046D+03    0.0000000    0.0000000  EM
             72 -0.60156046D+03    0.0000000    0.0000000  EM
             73 -0.60156046D+03    0.0000000    0.0000000  EM


   TECHNICAL 8 OUTPUT FOR THE H1 MODEL


   E STEP  ITER  LOGLIKELIHOOD    ABS CHANGE   REL CHANGE  ALGORITHM
              1 -0.65044027D+03    0.0000000    0.0000000  EM
              2 -0.61747874D+03   32.9615373    0.0506757  EM
              3 -0.60818768D+03    9.2910587    0.0150468  EM
              4 -0.60628495D+03    1.9027285    0.0031285  EM
              5 -0.60591522D+03    0.3697256    0.0006098  EM
              6 -0.60584160D+03    0.0736249    0.0001215  EM
              7 -0.60582663D+03    0.0149680    0.0000247  EM
              8 -0.60582356D+03    0.0030757    0.0000051  EM
              9 -0.60582292D+03    0.0006351    0.0000010  EM
             10 -0.60582279D+03    0.0001314    0.0000002  EM
             11 -0.60582276D+03    0.0000272    0.0000000  EM


   E STEP  ITER  LOGLIKELIHOOD    ABS CHANGE   REL CHANGE  ALGORITHM
              1 -0.60197227D+03    0.0000000    0.0000000  EM
              2 -0.60183984D+03    0.1324318    0.0002200  EM
              3 -0.60182924D+03    0.0105989    0.0000176  EM
              4 -0.60182296D+03    0.0062772    0.0000104  EM
              5 -0.60181807D+03    0.0048959    0.0000081  EM
              6 -0.60181408D+03    0.0039830    0.0000066  EM
              7 -0.60181079D+03    0.0032937    0.0000055  EM
              8 -0.60180804D+03    0.0027452    0.0000046  EM
              9 -0.60180575D+03    0.0022953    0.0000038  EM
             10 -0.60180383D+03    0.0019206    0.0000032  EM
             11 -0.60180222D+03    0.0016060    0.0000027  EM
             12 -0.60180088D+03    0.0013413    0.0000022  EM
             13 -0.60179976D+03    0.0011184    0.0000019  EM
             14 -0.60179883D+03    0.0009310    0.0000015  EM
             15 -0.60179806D+03    0.0007738    0.0000013  EM
             16 -0.60179742D+03    0.0006421    0.0000011  EM
             17 -0.60179688D+03    0.0005320    0.0000009  EM
             18 -0.60179644D+03    0.0004402    0.0000007  EM
             19 -0.60179608D+03    0.0003638    0.0000006  EM
             20 -0.60179578D+03    0.0003003    0.0000005  EM
             21 -0.60179553D+03    0.0002477    0.0000004  EM
             22 -0.60179533D+03    0.0002040    0.0000003  EM
             23 -0.60179516D+03    0.0001680    0.0000003  EM
             24 -0.60179502D+03    0.0001382    0.0000002  EM
             25 -0.60179491D+03    0.0001136    0.0000002  EM
             26 -0.60179482D+03    0.0000933    0.0000002  EM
             27 -0.60179474D+03    0.0000766    0.0000001  EM
             28 -0.60179468D+03    0.0000628    0.0000001  EM
             29 -0.60179462D+03    0.0000515    0.0000001  EM
             30 -0.60179458D+03    0.0000422    0.0000001  EM
             31 -0.60179455D+03    0.0000346    0.0000001  EM
             32 -0.60179452D+03    0.0000283    0.0000000  EM
             33 -0.60179450D+03    0.0000232    0.0000000  EM
             34 -0.60179448D+03    0.0000190    0.0000000  EM
             35 -0.60179456D+03   -0.0000787   -0.0000001  FS
             36 -0.60179449D+03    0.0000622    0.0000001  EM
             37 -0.60179447D+03    0.0000285    0.0000000  EM
             38 -0.60179445D+03    0.0000188    0.0000000  EM
             39 -0.60179443D+03    0.0000132    0.0000000  EM
             40 -0.60179442D+03    0.0000095    0.0000000  EM
             41 -0.60179442D+03    0.0000070    0.0000000  EM
             42 -0.60179441D+03    0.0000053    0.0000000  EM
             43 -0.60179441D+03    0.0000040    0.0000000  EM
             44 -0.60179440D+03    0.0000031    0.0000000  EM
             45 -0.60179440D+03    0.0000024    0.0000000  EM
             46 -0.60179440D+03    0.0000019    0.0000000  EM
             47 -0.60179440D+03    0.0000015    0.0000000  EM
             48 -0.60179440D+03    0.0000012    0.0000000  EM
             49 -0.60179440D+03    0.0000010    0.0000000  EM
             50 -0.60179440D+03    0.0000008    0.0000000  EM
             51 -0.60179439D+03    0.0000006    0.0000000  EM
             52 -0.60179439D+03    0.0000005    0.0000000  EM
             53 -0.60179439D+03    0.0000004    0.0000000  EM
             54 -0.60179439D+03    0.0000003    0.0000000  EM
             55 -0.60179439D+03    0.0000003    0.0000000  EM
             56 -0.60179439D+03    0.0000002    0.0000000  EM
             57 -0.60179439D+03    0.0000002    0.0000000  EM
             58 -0.60179439D+03    0.0000001    0.0000000  EM
             59 -0.60179439D+03    0.0000001    0.0000000  EM
             60 -0.60179439D+03    0.0000001    0.0000000  EM
             61 -0.60179439D+03    0.0000001    0.0000000  EM
             62 -0.60179439D+03    0.0000001    0.0000000  EM
             63 -0.60179439D+03    0.0000001    0.0000000  EM
             64 -0.60179439D+03    0.0000000    0.0000000  EM
             65 -0.60179439D+03    0.0000000    0.0000000  EM


   TECHNICAL 8 OUTPUT FOR THE H1 MODEL


   E STEP  ITER  LOGLIKELIHOOD    ABS CHANGE   REL CHANGE  ALGORITHM
              1 -0.65315440D+03    0.0000000    0.0000000  EM
              2 -0.61894066D+03   34.2137440    0.0523823  EM
              3 -0.60928251D+03    9.6581459    0.0156043  EM
              4 -0.60735705D+03    1.9254601    0.0031602  EM
              5 -0.60699914D+03    0.3579115    0.0005893  EM
              6 -0.60693108D+03    0.0680632    0.0001121  EM
              7 -0.60691781D+03    0.0132706    0.0000219  EM
              8 -0.60691518D+03    0.0026261    0.0000043  EM
              9 -0.60691466D+03    0.0005236    0.0000009  EM
             10 -0.60691455D+03    0.0001048    0.0000002  EM
             11 -0.60691453D+03    0.0000210    0.0000000  EM


   E STEP  ITER  LOGLIKELIHOOD    ABS CHANGE   REL CHANGE  ALGORITHM
              1 -0.60170303D+03    0.0000000    0.0000000  EM
              2 -0.60167403D+03    0.0290025    0.0000482  EM
              3 -0.60166893D+03    0.0050902    0.0000085  EM
              4 -0.60166634D+03    0.0025934    0.0000043  EM
              5 -0.60166481D+03    0.0015276    0.0000025  EM
              6 -0.60166384D+03    0.0009725    0.0000016  EM
              7 -0.60166318D+03    0.0006647    0.0000011  EM
              8 -0.60166269D+03    0.0004840    0.0000008  EM
              9 -0.60166232D+03    0.0003708    0.0000006  EM
             10 -0.60166203D+03    0.0002951    0.0000005  EM
             11 -0.60166179D+03    0.0002412    0.0000004  EM
             12 -0.60166158D+03    0.0002007    0.0000003  EM
             13 -0.60166142D+03    0.0001690    0.0000003  EM
             14 -0.60166127D+03    0.0001434    0.0000002  EM
             15 -0.60166115D+03    0.0001224    0.0000002  EM
             16 -0.60166105D+03    0.0001048    0.0000002  EM
             17 -0.60166096D+03    0.0000900    0.0000001  EM
             18 -0.60166088D+03    0.0000775    0.0000001  EM
             19 -0.60166081D+03    0.0000667    0.0000001  EM
             20 -0.60166075D+03    0.0000576    0.0000001  EM
             21 -0.60166070D+03    0.0000497    0.0000001  EM
             22 -0.60166066D+03    0.0000429    0.0000001  EM
             23 -0.60166062D+03    0.0000371    0.0000001  EM
             24 -0.60166059D+03    0.0000321    0.0000001  EM
             25 -0.60166056D+03    0.0000278    0.0000000  EM
             26 -0.60166054D+03    0.0000241    0.0000000  EM
             27 -0.60166052D+03    0.0000208    0.0000000  EM
             28 -0.60166050D+03    0.0000181    0.0000000  EM
             29 -0.60166049D+03    0.0000156    0.0000000  EM
             30 -0.60166047D+03    0.0000136    0.0000000  EM
             31 -0.60166046D+03    0.0000118    0.0000000  EM
             32 -0.60166045D+03    0.0000102    0.0000000  EM
             33 -0.60166044D+03    0.0000088    0.0000000  EM
             34 -0.60166043D+03    0.0000077    0.0000000  EM
             35 -0.60166066D+03   -0.0002235   -0.0000004  FS
             36 -0.60166054D+03    0.0001138    0.0000002  EM
             37 -0.60166051D+03    0.0000288    0.0000000  EM
             38 -0.60166049D+03    0.0000209    0.0000000  EM
             39 -0.60166048D+03    0.0000169    0.0000000  EM
             40 -0.60166046D+03    0.0000139    0.0000000  EM
             41 -0.60166045D+03    0.0000115    0.0000000  EM
             42 -0.60166044D+03    0.0000096    0.0000000  EM
             43 -0.60166043D+03    0.0000081    0.0000000  EM
             44 -0.60166043D+03    0.0000069    0.0000000  EM
             45 -0.60166042D+03    0.0000059    0.0000000  EM
             46 -0.60166042D+03    0.0000051    0.0000000  EM
             47 -0.60166041D+03    0.0000043    0.0000000  EM
             48 -0.60166041D+03    0.0000037    0.0000000  EM
             49 -0.60166040D+03    0.0000032    0.0000000  EM
             50 -0.60166040D+03    0.0000028    0.0000000  EM
             51 -0.60166040D+03    0.0000024    0.0000000  EM
             52 -0.60166040D+03    0.0000021    0.0000000  EM
             53 -0.60166039D+03    0.0000018    0.0000000  EM
             54 -0.60166039D+03    0.0000016    0.0000000  EM
             55 -0.60166039D+03    0.0000014    0.0000000  EM
             56 -0.60166039D+03    0.0000012    0.0000000  EM
             57 -0.60166039D+03    0.0000010    0.0000000  EM
             58 -0.60166039D+03    0.0000009    0.0000000  EM
             59 -0.60166039D+03    0.0000008    0.0000000  EM
             60 -0.60166039D+03    0.0000007    0.0000000  EM
             61 -0.60166039D+03    0.0000006    0.0000000  EM
             62 -0.60166039D+03    0.0000005    0.0000000  EM
             63 -0.60166039D+03    0.0000004    0.0000000  EM
             64 -0.60166039D+03    0.0000004    0.0000000  EM
             65 -0.60166038D+03    0.0000003    0.0000000  EM
             66 -0.60166038D+03    0.0000003    0.0000000  EM
             67 -0.60166038D+03    0.0000003    0.0000000  EM
             68 -0.60166038D+03    0.0000002    0.0000000  EM
             69 -0.60166038D+03    0.0000002    0.0000000  EM
             70 -0.60166038D+03    0.0000002    0.0000000  EM
             71 -0.60166038D+03    0.0000001    0.0000000  EM
             72 -0.60166038D+03    0.0000001    0.0000000  EM
             73 -0.60166038D+03    0.0000001    0.0000000  EM
             74 -0.60166038D+03    0.0000001    0.0000000  EM
             75 -0.60166038D+03    0.0000001    0.0000000  EM
             76 -0.60166038D+03    0.0000001    0.0000000  EM
             77 -0.60166038D+03    0.0000001    0.0000000  EM
             78 -0.60166038D+03    0.0000001    0.0000000  EM
             79 -0.60166038D+03    0.0000000    0.0000000  EM
             80 -0.60166038D+03    0.0000000    0.0000000  EM
             81 -0.60166038D+03    0.0000000    0.0000000  EM
             82 -0.60166038D+03    0.0000000    0.0000000  EM
             83 -0.60166038D+03    0.0000000    0.0000000  EM
             84 -0.60166038D+03    0.0000000    0.0000000  EM
             85 -0.60166038D+03    0.0000000    0.0000000  EM
             86 -0.60166038D+03    0.0000000    0.0000000  EM


   TECHNICAL 8 OUTPUT FOR THE H1 MODEL


   E STEP  ITER  LOGLIKELIHOOD    ABS CHANGE   REL CHANGE  ALGORITHM
              1 -0.65295967D+03    0.0000000    0.0000000  EM
              2 -0.61869293D+03   34.2667438    0.0524791  EM
              3 -0.60856215D+03   10.1307819    0.0163745  EM
              4 -0.60643879D+03    2.1233506    0.0034891  EM
              5 -0.60602734D+03    0.4114517    0.0006785  EM
              6 -0.60594629D+03    0.0810536    0.0001337  EM
              7 -0.60592997D+03    0.0163201    0.0000269  EM
              8 -0.60592664D+03    0.0033297    0.0000055  EM
              9 -0.60592596D+03    0.0006839    0.0000011  EM
             10 -0.60592581D+03    0.0001409    0.0000002  EM
             11 -0.60592579D+03    0.0000291    0.0000000  EM


   E STEP  ITER  LOGLIKELIHOOD    ABS CHANGE   REL CHANGE  ALGORITHM
              1 -0.60855673D+03    0.0000000    0.0000000  EM
              2 -0.60825444D+03    0.3022873    0.0004967  EM
              3 -0.60820791D+03    0.0465297    0.0000765  EM
              4 -0.60818533D+03    0.0225775    0.0000371  EM
              5 -0.60817229D+03    0.0130409    0.0000214  EM
              6 -0.60816439D+03    0.0079017    0.0000130  EM
              7 -0.60815940D+03    0.0049871    0.0000082  EM
              8 -0.60815612D+03    0.0032793    0.0000054  EM
              9 -0.60815388D+03    0.0022439    0.0000037  EM
             10 -0.60815229D+03    0.0015927    0.0000026  EM
             11 -0.60815112D+03    0.0011675    0.0000019  EM
             12 -0.60815024D+03    0.0008794    0.0000014  EM
             13 -0.60814956D+03    0.0006773    0.0000011  EM
             14 -0.60814903D+03    0.0005310    0.0000009  EM
             15 -0.60814861D+03    0.0004222    0.0000007  EM
             16 -0.60814827D+03    0.0003393    0.0000006  EM
             17 -0.60814799D+03    0.0002749    0.0000005  EM
             18 -0.60814777D+03    0.0002242    0.0000004  EM
             19 -0.60814759D+03    0.0001837    0.0000003  EM
             20 -0.60814743D+03    0.0001510    0.0000002  EM
             21 -0.60814731D+03    0.0001245    0.0000002  EM
             22 -0.60814721D+03    0.0001028    0.0000002  EM
             23 -0.60814712D+03    0.0000850    0.0000001  EM
             24 -0.60814705D+03    0.0000704    0.0000001  EM
             25 -0.60814699D+03    0.0000583    0.0000001  EM
             26 -0.60814695D+03    0.0000483    0.0000001  EM
             27 -0.60814691D+03    0.0000400    0.0000001  EM
             28 -0.60814687D+03    0.0000332    0.0000001  EM
             29 -0.60814684D+03    0.0000275    0.0000000  EM
             30 -0.60814682D+03    0.0000228    0.0000000  EM
             31 -0.60814680D+03    0.0000189    0.0000000  EM
             32 -0.60814679D+03    0.0000157    0.0000000  EM
             33 -0.60814677D+03    0.0000130    0.0000000  EM
             34 -0.60814676D+03    0.0000108    0.0000000  EM
             35 -0.60814675D+03    0.0000089    0.0000000  EM
             36 -0.60814674D+03    0.0000104    0.0000000  FS
             37 -0.60814682D+03   -0.0000714   -0.0000001  FS
             38 -0.60814712D+03   -0.0003011   -0.0000005  FS
             39 -0.60814679D+03    0.0003312    0.0000005  EM
             40 -0.60814676D+03    0.0000210    0.0000000  EM
             41 -0.60814675D+03    0.0000105    0.0000000  EM
             42 -0.60814675D+03    0.0000080    0.0000000  EM
             43 -0.60814674D+03    0.0000063    0.0000000  EM
             44 -0.60814673D+03    0.0000051    0.0000000  EM
             45 -0.60814673D+03    0.0000041    0.0000000  EM
             46 -0.60814673D+03    0.0000034    0.0000000  EM
             47 -0.60814672D+03    0.0000028    0.0000000  EM
             48 -0.60814672D+03    0.0000023    0.0000000  EM
             49 -0.60814672D+03    0.0000019    0.0000000  EM
             50 -0.60814672D+03    0.0000015    0.0000000  EM
             51 -0.60814672D+03    0.0000013    0.0000000  EM
             52 -0.60814672D+03    0.0000010    0.0000000  EM
             53 -0.60814672D+03    0.0000009    0.0000000  EM
             54 -0.60814671D+03    0.0000007    0.0000000  EM
             55 -0.60814671D+03    0.0000006    0.0000000  EM
             56 -0.60814671D+03    0.0000005    0.0000000  EM
             57 -0.60814671D+03    0.0000004    0.0000000  EM
             58 -0.60814671D+03    0.0000003    0.0000000  EM
             59 -0.60814671D+03    0.0000003    0.0000000  EM
             60 -0.60814671D+03    0.0000002    0.0000000  EM
             61 -0.60814671D+03    0.0000002    0.0000000  EM
             62 -0.60814671D+03    0.0000002    0.0000000  EM
             63 -0.60814671D+03    0.0000001    0.0000000  EM
             64 -0.60814671D+03    0.0000001    0.0000000  EM
             65 -0.60814671D+03    0.0000001    0.0000000  EM
             66 -0.60814671D+03    0.0000001    0.0000000  EM
             67 -0.60814671D+03    0.0000001    0.0000000  EM
             68 -0.60814671D+03    0.0000000    0.0000000  EM
             69 -0.60814671D+03    0.0000000    0.0000000  EM
             70 -0.60814671D+03    0.0000000    0.0000000  EM


   TECHNICAL 8 OUTPUT FOR THE H1 MODEL


   E STEP  ITER  LOGLIKELIHOOD    ABS CHANGE   REL CHANGE  ALGORITHM
              1 -0.65634969D+03    0.0000000    0.0000000  EM
              2 -0.62452322D+03   31.8264730    0.0484901  EM
              3 -0.61575527D+03    8.7679492    0.0140394  EM
              4 -0.61402420D+03    1.7310671    0.0028113  EM
              5 -0.61370857D+03    0.3156339    0.0005140  EM
              6 -0.61365071D+03    0.0578552    0.0000943  EM
              7 -0.61363996D+03    0.0107511    0.0000175  EM
              8 -0.61363794D+03    0.0020181    0.0000033  EM
              9 -0.61363756D+03    0.0003812    0.0000006  EM
             10 -0.61363749D+03    0.0000723    0.0000001  EM


   E STEP  ITER  LOGLIKELIHOOD    ABS CHANGE   REL CHANGE  ALGORITHM
              1 -0.60067244D+03    0.0000000    0.0000000  EM
              2 -0.60045745D+03    0.2149936    0.0003579  EM
              3 -0.60040952D+03    0.0479228    0.0000798  EM
              4 -0.60037633D+03    0.0331926    0.0000553  EM
              5 -0.60035059D+03    0.0257385    0.0000429  EM
              6 -0.60033009D+03    0.0205032    0.0000342  EM
              7 -0.60031354D+03    0.0165527    0.0000276  EM
              8 -0.60030006D+03    0.0134759    0.0000224  EM
              9 -0.60028903D+03    0.0110273    0.0000184  EM
             10 -0.60027999D+03    0.0090481    0.0000151  EM
             11 -0.60027255D+03    0.0074312    0.0000124  EM
             12 -0.60026645D+03    0.0061017    0.0000102  EM
             13 -0.60026145D+03    0.0050046    0.0000083  EM
             14 -0.60025735D+03    0.0040981    0.0000068  EM
             15 -0.60025400D+03    0.0033492    0.0000056  EM
             16 -0.60025127D+03    0.0027315    0.0000046  EM
             17 -0.60024905D+03    0.0022229    0.0000037  EM
             18 -0.60024724D+03    0.0018052    0.0000030  EM
             19 -0.60024578D+03    0.0014630    0.0000024  EM
             20 -0.60024460D+03    0.0011833    0.0000020  EM
             21 -0.60024364D+03    0.0009554    0.0000016  EM
             22 -0.60024287D+03    0.0007700    0.0000013  EM
             23 -0.60024225D+03    0.0006197    0.0000010  EM
             24 -0.60024175D+03    0.0004980    0.0000008  EM
             25 -0.60024135D+03    0.0003997    0.0000007  EM
             26 -0.60024103D+03    0.0003204    0.0000005  EM
             27 -0.60024078D+03    0.0002565    0.0000004  EM
             28 -0.60024057D+03    0.0002052    0.0000003  EM
             29 -0.60024041D+03    0.0001640    0.0000003  EM
             30 -0.60024028D+03    0.0001310    0.0000002  EM
             31 -0.60024017D+03    0.0001046    0.0000002  EM
             32 -0.60024009D+03    0.0000834    0.0000001  EM
             33 -0.60024002D+03    0.0000665    0.0000001  EM
             34 -0.60023997D+03    0.0000530    0.0000001  EM
             35 -0.60023985D+03    0.0001157    0.0000002  FS
             36 -0.60023995D+03   -0.0000931   -0.0000002  FS
             37 -0.60024014D+03   -0.0001947   -0.0000003  FS
             38 -0.60024059D+03   -0.0004530   -0.0000008  FS
             39 -0.60024007D+03    0.0005266    0.0000009  EM
             40 -0.60023995D+03    0.0001162    0.0000002  EM
             41 -0.60023989D+03    0.0000617    0.0000001  EM
             42 -0.60023985D+03    0.0000375    0.0000001  EM
             43 -0.60023983D+03    0.0000242    0.0000000  EM
             44 -0.60023981D+03    0.0000164    0.0000000  EM
             45 -0.60023980D+03    0.0000116    0.0000000  EM
             46 -0.60023979D+03    0.0000085    0.0000000  EM
             47 -0.60023978D+03    0.0000063    0.0000000  EM
             48 -0.60023978D+03    0.0000048    0.0000000  EM
             49 -0.60023978D+03    0.0000037    0.0000000  EM
             50 -0.60023977D+03    0.0000029    0.0000000  EM
             51 -0.60023977D+03    0.0000023    0.0000000  EM
             52 -0.60023977D+03    0.0000018    0.0000000  EM
             53 -0.60023977D+03    0.0000014    0.0000000  EM
             54 -0.60023977D+03    0.0000011    0.0000000  EM
             55 -0.60023976D+03    0.0000009    0.0000000  EM
             56 -0.60023976D+03    0.0000007    0.0000000  EM
             57 -0.60023976D+03    0.0000006    0.0000000  EM
             58 -0.60023976D+03    0.0000004    0.0000000  EM
             59 -0.60023976D+03    0.0000003    0.0000000  EM
             60 -0.60023976D+03    0.0000003    0.0000000  EM
             61 -0.60023976D+03    0.0000002    0.0000000  EM
             62 -0.60023976D+03    0.0000002    0.0000000  EM
             63 -0.60023976D+03    0.0000001    0.0000000  EM
             64 -0.60023976D+03    0.0000001    0.0000000  EM
             65 -0.60023976D+03    0.0000001    0.0000000  EM
             66 -0.60023976D+03    0.0000001    0.0000000  EM
             67 -0.60023976D+03    0.0000001    0.0000000  EM


   TECHNICAL 8 OUTPUT FOR THE H1 MODEL


   E STEP  ITER  LOGLIKELIHOOD    ABS CHANGE   REL CHANGE  ALGORITHM
              1 -0.65083588D+03    0.0000000    0.0000000  EM
              2 -0.61826683D+03   32.5690539    0.0500419  EM
              3 -0.60941156D+03    8.8552745    0.0143227  EM
              4 -0.60767803D+03    1.7335280    0.0028446  EM
              5 -0.60735947D+03    0.3185529    0.0005242  EM
              6 -0.60730005D+03    0.0594276    0.0000978  EM
              7 -0.60728878D+03    0.0112635    0.0000185  EM
              8 -0.60728663D+03    0.0021541    0.0000035  EM
              9 -0.60728622D+03    0.0004138    0.0000007  EM
             10 -0.60728614D+03    0.0000797    0.0000001  EM


   E STEP  ITER  LOGLIKELIHOOD    ABS CHANGE   REL CHANGE  ALGORITHM
              1 -0.60672115D+03    0.0000000    0.0000000  EM
              2 -0.60632025D+03    0.4009034    0.0006608  EM
              3 -0.60621498D+03    0.1052649    0.0001736  EM
              4 -0.60615099D+03    0.0639895    0.0001056  EM
              5 -0.60610823D+03    0.0427639    0.0000705  EM
              6 -0.60607785D+03    0.0303825    0.0000501  EM
              7 -0.60605517D+03    0.0226786    0.0000374  EM
              8 -0.60603762D+03    0.0175445    0.0000289  EM
              9 -0.60602373D+03    0.0138909    0.0000229  EM
             10 -0.60601258D+03    0.0111478    0.0000184  EM
             11 -0.60600358D+03    0.0090082    0.0000149  EM
             12 -0.60599628D+03    0.0072992    0.0000120  EM
             13 -0.60599036D+03    0.0059157    0.0000098  EM
             14 -0.60598557D+03    0.0047886    0.0000079  EM
             15 -0.60598170D+03    0.0038685    0.0000064  EM
             16 -0.60597859D+03    0.0031178    0.0000051  EM
             17 -0.60597608D+03    0.0025064    0.0000041  EM
             18 -0.60597407D+03    0.0020099    0.0000033  EM
             19 -0.60597246D+03    0.0016078    0.0000027  EM
             20 -0.60597118D+03    0.0012832    0.0000021  EM
             21 -0.60597016D+03    0.0010219    0.0000017  EM
             22 -0.60596934D+03    0.0008123    0.0000013  EM
             23 -0.60596870D+03    0.0006445    0.0000011  EM
             24 -0.60596819D+03    0.0005105    0.0000008  EM
             25 -0.60596779D+03    0.0004038    0.0000007  EM
             26 -0.60596747D+03    0.0003189    0.0000005  EM
             27 -0.60596722D+03    0.0002516    0.0000004  EM
             28 -0.60596702D+03    0.0001983    0.0000003  EM
             29 -0.60596686D+03    0.0001561    0.0000003  EM
             30 -0.60596674D+03    0.0001228    0.0000002  EM
             31 -0.60596664D+03    0.0000965    0.0000002  EM
             32 -0.60596657D+03    0.0000758    0.0000001  EM
             33 -0.60596651D+03    0.0000595    0.0000001  EM
             34 -0.60596646D+03    0.0000467    0.0000001  EM
             35 -0.60596642D+03    0.0000441    0.0000001  FS
             36 -0.60596666D+03   -0.0002464   -0.0000004  FS
             37 -0.60596643D+03    0.0002307    0.0000004  EM
             38 -0.60596638D+03    0.0000517    0.0000001  EM
             39 -0.60596635D+03    0.0000276    0.0000000  EM
             40 -0.60596633D+03    0.0000173    0.0000000  EM
             41 -0.60596632D+03    0.0000115    0.0000000  EM
             42 -0.60596631D+03    0.0000080    0.0000000  EM
             43 -0.60596631D+03    0.0000058    0.0000000  EM
             44 -0.60596630D+03    0.0000043    0.0000000  EM
             45 -0.60596630D+03    0.0000032    0.0000000  EM
             46 -0.60596630D+03    0.0000024    0.0000000  EM
             47 -0.60596630D+03    0.0000019    0.0000000  EM
             48 -0.60596630D+03    0.0000014    0.0000000  EM
             49 -0.60596629D+03    0.0000011    0.0000000  EM
             50 -0.60596629D+03    0.0000009    0.0000000  EM
             51 -0.60596629D+03    0.0000007    0.0000000  EM
             52 -0.60596629D+03    0.0000005    0.0000000  EM
             53 -0.60596629D+03    0.0000004    0.0000000  EM
             54 -0.60596629D+03    0.0000003    0.0000000  EM
             55 -0.60596629D+03    0.0000003    0.0000000  EM
             56 -0.60596629D+03    0.0000002    0.0000000  EM
             57 -0.60596629D+03    0.0000002    0.0000000  EM
             58 -0.60596629D+03    0.0000001    0.0000000  EM
             59 -0.60596629D+03    0.0000001    0.0000000  EM
             60 -0.60596629D+03    0.0000001    0.0000000  EM


   TECHNICAL 8 OUTPUT FOR THE H1 MODEL


   E STEP  ITER  LOGLIKELIHOOD    ABS CHANGE   REL CHANGE  ALGORITHM
              1 -0.65512461D+03    0.0000000    0.0000000  EM
              2 -0.62322392D+03   31.9006872    0.0486941  EM
              3 -0.61451974D+03    8.7041790    0.0139664  EM
              4 -0.61281701D+03    1.7027371    0.0027708  EM
              5 -0.61250859D+03    0.3084208    0.0005033  EM
              6 -0.61245239D+03    0.0561919    0.0000917  EM
              7 -0.61244203D+03    0.0103686    0.0000169  EM
              8 -0.61244010D+03    0.0019301    0.0000032  EM
              9 -0.61243973D+03    0.0003612    0.0000006  EM
             10 -0.61243967D+03    0.0000678    0.0000001  EM


SAVEDATA INFORMATION


  Save file
    datasets1a*.dat

  Order of variables

    KIDIT_M
    SUMME_R
    ERZ_ID

  Save file format           Free

  Save file record length    10000


DIAGRAM INFORMATION

  Mplus diagrams are currently not available for multilevel analysis.
  No diagram output was produced.


     Beginning Time:  13:31:20
        Ending Time:  13:31:24
       Elapsed Time:  00:00:04


MUTHEN & MUTHEN
3463 Stoner Ave.
Los Angeles, CA  90066

Tel: (310) 391-9971
Fax: (310) 391-8971
Web: www.StatModel.com
Support: Support@StatModel.com

Copyright (c) 1998-2019 Muthen & Muthen
