# Supplementary material for: Absolute and Relative Judgment Accuracy: Early Childhood Teachers' Competence to Evaluate Children's Mathematical Skills
Source: Front Psychol. 2021 Oct 18;12:701730. doi: 10.3389/fpsyg.2021.701730 (PMC8558252; doi:10.3389/fpsyg.2021.701730)
Supplement: Supplementary file 2 [file Data_Sheet_2.zip › data sheet 2 GH/Diagnostic_Accuracy_Analysis_rev/Analysis_KiDiT_wo_geometry/Model2/Bayes/model2_bayes.out]

Mplus VERSION 8.3
MUTHEN & MUTHEN
07/12/2021   1:33 PM

INPUT INSTRUCTIONS

  TITLE:     Mode 2 with imputation
  DATA:      FILE = dat_mbk0_kidit_red.txt;
  VARIABLE:

  names = alter_fk sum_fw sum_md sum_pw kidit_m summe_r erz_id;
  usev = summe_r kidit_m sum_fw sum_md sum_pw;

  within = summe_r;

  between= sum_fw sum_md sum_pw;

  missing = all(-999);
  cluster = erz_id;

  ! In case one wants to create imputed datasets
  ! DATA IMPUTATION:
  !  IMPUTE = sum_fw sum_md sum_pw kidit_m summe_r;
  !  NDATASETS = 20;
  !  SAVE = datasets1a*.dat;


  DEFINE:

  ! grand mean centering of teacher scores
  center sum_fw sum_md sum_pw (grandmean);

  ANALYSIS:
      type = TWOLEVEL RANDOM;
      estimator = BAYES;
      proc = 2;
      Biterations = (5000);
      Bconvergence = .005;
      bseed = 234;
      thin = 50;


  model:
  %within%
  beta1_j | kidit_m on summe_r;
  [summe_r]

  %between%
  kidit_m with beta1_j;
  beta1_j on sum_fw sum_md sum_pw;
  kidit_m on sum_fw sum_md sum_pw;
  sum_fw sum_md sum_pw with
  sum_fw sum_md sum_pw;

  output:  stdyx(cluster)  tech8;

  plot:   TYPE = PLOT3 PLOT2;


INPUT READING TERMINATED NORMALLY


Mode 2 with imputation

SUMMARY OF ANALYSIS

Number of groups                                                 1
Number of observations                                         268

Number of dependent variables                                    1
Number of independent variables                                  4
Number of continuous latent variables                            1

Observed dependent variables

  Continuous
   KIDIT_M

Observed independent variables
   SUMME_R     SUM_FW      SUM_MD      SUM_PW

Continuous latent variables
   BETA1_J

Variables with special functions

  Cluster variable      ERZ_ID

  Within variables
   SUMME_R

  Between variables
   SUM_FW      SUM_MD      SUM_PW

  Centering (GRANDMEAN)
   SUM_FW      SUM_MD      SUM_PW


Estimator                                                    BAYES
Specifications for Bayesian Estimation
  Point estimate                                            MEDIAN
  Number of Markov chain Monte Carlo (MCMC) chains               2
  Random seed for the first chain                              234
  Starting value information                           UNPERTURBED
  Algorithm used for Markov chain Monte Carlo           GIBBS(PX1)
  Convergence criterion                                  0.500D-02
  Maximum number of iterations                               50000
  K-th iteration used for thinning                              50

Input data file(s)
  dat_mbk0_kidit_red.txt
Input data format  FREE


SUMMARY OF DATA

     Number of clusters                         39

       Size (s)    Cluster ID with Size s

          3        17 24 36 39
          4        4 35
          5        11 25 29 15 9 37 21
          6        13 22 38 14
          7        3 18 8 12
          8        31 7 27 28 10 30
          9        19 33 26 20 6 1 2
         10        5 16 32 23 34


COVARIANCE COVERAGE OF DATA

Minimum covariance coverage value   0.100

     Number of missing data patterns            10


     PROPORTION OF DATA PRESENT


           Covariance Coverage
              SUM_FW        SUM_MD        SUM_PW        SUMME_R       KIDIT_M
              ________      ________      ________      ________      ________
 SUM_FW         0.705
 SUM_MD         0.634         0.743
 SUM_PW         0.634         0.743         0.787
 SUMME_R        0.679         0.709         0.754         0.940
 KIDIT_M        0.690         0.728         0.772         0.922         0.981


UNIVARIATE SAMPLE STATISTICS


     UNIVARIATE HIGHER-ORDER MOMENT DESCRIPTIVE STATISTICS

         Variable/         Mean/     Skewness/   Minimum/ % with                Percentiles
        Sample Size      Variance    Kurtosis    Maximum  Min/Max      20%/60%    40%/80%    Median

     SUM_FW                0.000      -0.217     -12.038    3.85%      -6.038     -3.038     -0.038
              26.000      37.960      -1.030       8.962    7.69%       1.962      5.962
     SUM_MD                0.000      -0.019     -10.407    3.70%      -3.407     -2.407     -0.407
              27.000      25.130      -0.668       9.593    3.70%       1.593      4.593
     SUM_PW                0.000      -0.780     -13.931    3.45%      -2.931      0.069      1.069
              29.000      27.995       0.506       9.069    3.45%       2.069      3.069
     SUMME_R               0.000       0.545      -1.224    4.37%      -1.056     -0.555     -0.137
             252.000       0.996      -0.858       2.454    0.40%       0.114      0.950
     KIDIT_M               0.000      -0.146      -2.074    0.38%      -1.048     -0.279      0.041
             263.000       0.996      -1.029       1.835    1.14%       0.343      1.002


THE MODEL ESTIMATION TERMINATED NORMALLY

     USE THE FBITERATIONS OPTION TO INCREASE THE NUMBER OF ITERATIONS BY A FACTOR
     OF AT LEAST TWO TO CHECK CONVERGENCE AND THAT THE PSR VALUE DOES NOT INCREASE.


MODEL FIT INFORMATION

Number of Free Parameters                              23

Information Criteria

          Deviance (DIC)                         1591.089
          Estimated Number of Parameters (pD)      46.102


MODEL RESULTS

                                Posterior  One-Tailed         95% C.I.
                    Estimate       S.D.      P-Value   Lower 2.5%  Upper 2.5%  Significance

Within Level

 Means
    SUMME_R           -0.032       0.062      0.302      -0.152       0.091

 Variances
    SUMME_R            1.001       0.091      0.000       0.843       1.199      *

 Residual Variances
    KIDIT_M            0.223       0.023      0.000       0.184       0.274      *

Between Level

 BETA1_J    ON
    SUM_FW            -0.006       0.019      0.370      -0.042       0.032
    SUM_MD             0.020       0.022      0.184      -0.025       0.062
    SUM_PW            -0.015       0.022      0.239      -0.058       0.029

 KIDIT_M    ON
    SUM_FW             0.025       0.027      0.180      -0.029       0.079
    SUM_MD            -0.018       0.033      0.287      -0.084       0.044
    SUM_PW            -0.029       0.030      0.157      -0.089       0.028

 KIDIT_M  WITH
    BETA1_J           -0.062       0.048      0.068      -0.165       0.028

 SUM_FW   WITH
    SUM_MD            43.141      19.483      0.000      19.348      94.849      *
    SUM_PW            36.191      16.549      0.001      13.224      80.161      *

 SUM_MD   WITH
    SUM_PW            29.539      13.574      0.000      11.536      63.421      *

 Means
    SUM_FW            -0.821       1.574      0.300      -3.848       2.364
    SUM_MD            -1.038       1.296      0.200      -3.616       1.508
    SUM_PW            -0.197       1.149      0.428      -2.454       2.120

 Intercepts
    KIDIT_M            0.044       0.098      0.323      -0.153       0.238
    BETA1_J            0.778       0.071      0.000       0.639       0.923      *

 Variances
    SUM_FW            67.709      27.721      0.000      35.737     142.033      *
    SUM_MD            43.665      17.785      0.000      23.176      91.187      *
    SUM_PW            38.148      13.414      0.000      22.133      73.157      *

 Residual Variances
    KIDIT_M            0.267       0.098      0.000       0.142       0.521      *
    BETA1_J            0.078       0.049      0.000       0.021       0.209      *


STANDARDIZED MODEL RESULTS


STDYX Standardization

                                Posterior  One-Tailed         95% C.I.
                    Estimate       S.D.      P-Value   Lower 2.5%  Upper 2.5%  Significance

Within-Level Standardized Estimates Averaged Over Clusters

 BETA1_J | KIDIT_M ON
    SUMME_R            0.810       0.032      0.000       0.735       0.862      *

 Means
    SUMME_R           -0.032       0.061      0.310      -0.151       0.090

 Variances
    SUMME_R            1.000       0.000      0.000       1.000       1.000

 Residual Variances
    KIDIT_M            0.323       0.040      0.000       0.248       0.410      *

Between Level

 BETA1_J    ON
    SUM_FW            -0.164       0.479      0.370      -1.169       0.706
    SUM_MD             0.417       0.447      0.184      -0.507       1.260
    SUM_PW            -0.301       0.404      0.239      -1.015       0.544

 KIDIT_M    ON
    SUM_FW             0.361       0.386      0.180      -0.395       1.115
    SUM_MD            -0.211       0.374      0.287      -0.969       0.493
    SUM_PW            -0.316       0.305      0.157      -0.878       0.317

 KIDIT_M  WITH
    BETA1_J           -0.479       0.272      0.068      -0.885       0.175

 SUM_FW   WITH
    SUM_MD             0.808       0.104      0.000       0.529       0.924      *
    SUM_PW             0.731       0.141      0.001       0.351       0.890      *

 SUM_MD   WITH
    SUM_PW             0.734       0.129      0.000       0.390       0.887      *

 Means
    SUM_FW            -0.101       0.185      0.300      -0.456       0.274
    SUM_MD            -0.157       0.187      0.200      -0.519       0.228
    SUM_PW            -0.033       0.181      0.428      -0.374       0.333

 Intercepts
    KIDIT_M            0.075       0.168      0.323      -0.252       0.410
    BETA1_J            2.394       0.719      0.000       1.461       4.212      *

 Variances
    SUM_FW             1.000       0.000      0.000       1.000       1.000
    SUM_MD             1.000       0.000      0.000       1.000       1.000
    SUM_PW             1.000       0.000      0.000       1.000       1.000

 Residual Variances
    KIDIT_M            0.827       0.121      0.000       0.526       0.981      *
    BETA1_J            0.769       0.163      0.000       0.364       0.974      *


R-SQUARE

Within-Level R-Square Averaged Across Clusters

                                Posterior  One-Tailed         95% C.I.
    Variable        Estimate       S.D.      P-Value   Lower 2.5%  Upper 2.5%

    KIDIT_M            0.677       0.040      0.000       0.590       0.751

Between Level

                                Posterior  One-Tailed         95% C.I.
    Variable        Estimate       S.D.      P-Value   Lower 2.5%  Upper 2.5%

    KIDIT_M            0.173       0.121      0.000       0.019       0.474

                                Posterior  One-Tailed         95% C.I.
    Variable        Estimate       S.D.      P-Value   Lower 2.5%  Upper 2.5%

    BETA1_J            0.231       0.163      0.000       0.026       0.636


WITHIN-LEVEL STANDARDIZED MODEL RESULTS FOR CLUSTER 17


STDYX Standardization

                                Posterior  One-Tailed         95% C.I.
                    Estimate       S.D.      P-Value   Lower 2.5%  Upper 2.5%  Significance
 BETA1_J | KIDIT_M ON
    SUMME_R            0.864       0.166      0.007       0.336       0.958      *

 Means
    SUMME_R           -0.032       0.061      0.310      -0.151       0.090

 Variances
    SUMME_R            1.000       0.000      0.000       1.000       1.000

 Residual Variances
    KIDIT_M            0.253       0.190      0.000       0.083       0.848      *


WITHIN-LEVEL R-SQUARE FOR CLUSTER 17

                                Posterior  One-Tailed         95% C.I.
    Variable        Estimate       S.D.      P-Value   Lower 2.5%  Upper 2.5%

    KIDIT_M            0.747       0.190      0.000       0.143       0.917


WITHIN-LEVEL STANDARDIZED MODEL RESULTS FOR CLUSTER 24


STDYX Standardization

                                Posterior  One-Tailed         95% C.I.
                    Estimate       S.D.      P-Value   Lower 2.5%  Upper 2.5%  Significance
 BETA1_J | KIDIT_M ON
    SUMME_R            0.865       0.083      0.001       0.636       0.941      *

 Means
    SUMME_R           -0.032       0.061      0.310      -0.151       0.090

 Variances
    SUMME_R            1.000       0.000      0.000       1.000       1.000

 Residual Variances
    KIDIT_M            0.252       0.122      0.000       0.113       0.593      *


WITHIN-LEVEL R-SQUARE FOR CLUSTER 24

                                Posterior  One-Tailed         95% C.I.
    Variable        Estimate       S.D.      P-Value   Lower 2.5%  Upper 2.5%

    KIDIT_M            0.748       0.122      0.000       0.405       0.886


WITHIN-LEVEL STANDARDIZED MODEL RESULTS FOR CLUSTER 36


STDYX Standardization

                                Posterior  One-Tailed         95% C.I.
                    Estimate       S.D.      P-Value   Lower 2.5%  Upper 2.5%  Significance
 BETA1_J | KIDIT_M ON
    SUMME_R            0.902       0.123      0.006       0.610       0.959      *

 Means
    SUMME_R           -0.032       0.061      0.310      -0.151       0.090

 Variances
    SUMME_R            1.000       0.000      0.000       1.000       1.000

 Residual Variances
    KIDIT_M            0.186       0.131      0.000       0.079       0.626      *


WITHIN-LEVEL R-SQUARE FOR CLUSTER 36

                                Posterior  One-Tailed         95% C.I.
    Variable        Estimate       S.D.      P-Value   Lower 2.5%  Upper 2.5%

    KIDIT_M            0.814       0.131      0.000       0.372       0.920


WITHIN-LEVEL STANDARDIZED MODEL RESULTS FOR CLUSTER 39


STDYX Standardization

                                Posterior  One-Tailed         95% C.I.
                    Estimate       S.D.      P-Value   Lower 2.5%  Upper 2.5%  Significance
 BETA1_J | KIDIT_M ON
    SUMME_R            0.865       0.129      0.004       0.469       0.950      *

 Means
    SUMME_R           -0.032       0.061      0.310      -0.151       0.090

 Variances
    SUMME_R            1.000       0.000      0.000       1.000       1.000

 Residual Variances
    KIDIT_M            0.251       0.169      0.000       0.097       0.764      *


WITHIN-LEVEL R-SQUARE FOR CLUSTER 39

                                Posterior  One-Tailed         95% C.I.
    Variable        Estimate       S.D.      P-Value   Lower 2.5%  Upper 2.5%

    KIDIT_M            0.749       0.169      0.000       0.234       0.903


WITHIN-LEVEL STANDARDIZED MODEL RESULTS FOR CLUSTER 4


STDYX Standardization

                                Posterior  One-Tailed         95% C.I.
                    Estimate       S.D.      P-Value   Lower 2.5%  Upper 2.5%  Significance
 BETA1_J | KIDIT_M ON
    SUMME_R            0.787       0.160      0.005       0.305       0.918      *

 Means
    SUMME_R           -0.032       0.061      0.310      -0.151       0.090

 Variances
    SUMME_R            1.000       0.000      0.000       1.000       1.000

 Residual Variances
    KIDIT_M            0.380       0.189      0.000       0.155       0.904      *


WITHIN-LEVEL R-SQUARE FOR CLUSTER 4

                                Posterior  One-Tailed         95% C.I.
    Variable        Estimate       S.D.      P-Value   Lower 2.5%  Upper 2.5%

    KIDIT_M            0.620       0.189      0.000       0.093       0.843


WITHIN-LEVEL STANDARDIZED MODEL RESULTS FOR CLUSTER 35


STDYX Standardization

                                Posterior  One-Tailed         95% C.I.
                    Estimate       S.D.      P-Value   Lower 2.5%  Upper 2.5%  Significance
 BETA1_J | KIDIT_M ON
    SUMME_R            0.704       0.249      0.031      -0.081       0.894

 Means
    SUMME_R           -0.032       0.061      0.310      -0.151       0.090

 Variances
    SUMME_R            1.000       0.000      0.000       1.000       1.000

 Residual Variances
    KIDIT_M            0.504       0.227      0.000       0.201       0.988      *


WITHIN-LEVEL R-SQUARE FOR CLUSTER 35

                                Posterior  One-Tailed         95% C.I.
    Variable        Estimate       S.D.      P-Value   Lower 2.5%  Upper 2.5%

    KIDIT_M            0.496       0.227      0.000       0.012       0.799


WITHIN-LEVEL STANDARDIZED MODEL RESULTS FOR CLUSTER 11


STDYX Standardization

                                Posterior  One-Tailed         95% C.I.
                    Estimate       S.D.      P-Value   Lower 2.5%  Upper 2.5%  Significance
 BETA1_J | KIDIT_M ON
    SUMME_R            0.878       0.086      0.002       0.640       0.943      *

 Means
    SUMME_R           -0.032       0.061      0.310      -0.151       0.090

 Variances
    SUMME_R            1.000       0.000      0.000       1.000       1.000

 Residual Variances
    KIDIT_M            0.229       0.118      0.000       0.110       0.588      *


WITHIN-LEVEL R-SQUARE FOR CLUSTER 11

                                Posterior  One-Tailed         95% C.I.
    Variable        Estimate       S.D.      P-Value   Lower 2.5%  Upper 2.5%

    KIDIT_M            0.771       0.118      0.000       0.410       0.889


WITHIN-LEVEL STANDARDIZED MODEL RESULTS FOR CLUSTER 25


STDYX Standardization

                                Posterior  One-Tailed         95% C.I.
                    Estimate       S.D.      P-Value   Lower 2.5%  Upper 2.5%  Significance
 BETA1_J | KIDIT_M ON
    SUMME_R            0.840       0.129      0.002       0.487       0.935      *

 Means
    SUMME_R           -0.032       0.061      0.310      -0.151       0.090

 Variances
    SUMME_R            1.000       0.000      0.000       1.000       1.000

 Residual Variances
    KIDIT_M            0.294       0.165      0.000       0.124       0.762      *


WITHIN-LEVEL R-SQUARE FOR CLUSTER 25

                                Posterior  One-Tailed         95% C.I.
    Variable        Estimate       S.D.      P-Value   Lower 2.5%  Upper 2.5%

    KIDIT_M            0.706       0.165      0.000       0.238       0.875


WITHIN-LEVEL STANDARDIZED MODEL RESULTS FOR CLUSTER 29


STDYX Standardization

                                Posterior  One-Tailed         95% C.I.
                    Estimate       S.D.      P-Value   Lower 2.5%  Upper 2.5%  Significance
 BETA1_J | KIDIT_M ON
    SUMME_R            0.895       0.067      0.000       0.718       0.957      *

 Means
    SUMME_R           -0.032       0.061      0.310      -0.151       0.090

 Variances
    SUMME_R            1.000       0.000      0.000       1.000       1.000

 Residual Variances
    KIDIT_M            0.199       0.106      0.000       0.085       0.484      *


WITHIN-LEVEL R-SQUARE FOR CLUSTER 29

                                Posterior  One-Tailed         95% C.I.
    Variable        Estimate       S.D.      P-Value   Lower 2.5%  Upper 2.5%

    KIDIT_M            0.801       0.106      0.000       0.515       0.915


WITHIN-LEVEL STANDARDIZED MODEL RESULTS FOR CLUSTER 15


STDYX Standardization

                                Posterior  One-Tailed         95% C.I.
                    Estimate       S.D.      P-Value   Lower 2.5%  Upper 2.5%  Significance
 BETA1_J | KIDIT_M ON
    SUMME_R            0.849       0.119      0.002       0.514       0.936      *

 Means
    SUMME_R           -0.032       0.061      0.310      -0.151       0.090

 Variances
    SUMME_R            1.000       0.000      0.000       1.000       1.000

 Residual Variances
    KIDIT_M            0.280       0.156      0.000       0.122       0.731      *


WITHIN-LEVEL R-SQUARE FOR CLUSTER 15

                                Posterior  One-Tailed         95% C.I.
    Variable        Estimate       S.D.      P-Value   Lower 2.5%  Upper 2.5%

    KIDIT_M            0.720       0.156      0.000       0.264       0.877


WITHIN-LEVEL STANDARDIZED MODEL RESULTS FOR CLUSTER 9


STDYX Standardization

                                Posterior  One-Tailed         95% C.I.
                    Estimate       S.D.      P-Value   Lower 2.5%  Upper 2.5%  Significance
 BETA1_J | KIDIT_M ON
    SUMME_R            0.880       0.068      0.000       0.691       0.946      *

 Means
    SUMME_R           -0.032       0.061      0.310      -0.151       0.090

 Variances
    SUMME_R            1.000       0.000      0.000       1.000       1.000

 Residual Variances
    KIDIT_M            0.225       0.108      0.000       0.106       0.521      *


WITHIN-LEVEL R-SQUARE FOR CLUSTER 9

                                Posterior  One-Tailed         95% C.I.
    Variable        Estimate       S.D.      P-Value   Lower 2.5%  Upper 2.5%

    KIDIT_M            0.775       0.108      0.000       0.478       0.894


WITHIN-LEVEL STANDARDIZED MODEL RESULTS FOR CLUSTER 37


STDYX Standardization

                                Posterior  One-Tailed         95% C.I.
                    Estimate       S.D.      P-Value   Lower 2.5%  Upper 2.5%  Significance
 BETA1_J | KIDIT_M ON
    SUMME_R            0.826       0.150      0.005       0.382       0.931      *

 Means
    SUMME_R           -0.032       0.061      0.310      -0.151       0.090

 Variances
    SUMME_R            1.000       0.000      0.000       1.000       1.000

 Residual Variances
    KIDIT_M            0.318       0.175      0.000       0.133       0.851      *


WITHIN-LEVEL R-SQUARE FOR CLUSTER 37

                                Posterior  One-Tailed         95% C.I.
    Variable        Estimate       S.D.      P-Value   Lower 2.5%  Upper 2.5%

    KIDIT_M            0.682       0.175      0.000       0.147       0.866


WITHIN-LEVEL STANDARDIZED MODEL RESULTS FOR CLUSTER 21


STDYX Standardization

                                Posterior  One-Tailed         95% C.I.
                    Estimate       S.D.      P-Value   Lower 2.5%  Upper 2.5%  Significance
 BETA1_J | KIDIT_M ON
    SUMME_R            0.634       0.219      0.023       0.017       0.849      *

 Means
    SUMME_R           -0.032       0.061      0.310      -0.151       0.090

 Variances
    SUMME_R            1.000       0.000      0.000       1.000       1.000

 Residual Variances
    KIDIT_M            0.598       0.201      0.000       0.277       0.993      *


WITHIN-LEVEL R-SQUARE FOR CLUSTER 21

                                Posterior  One-Tailed         95% C.I.
    Variable        Estimate       S.D.      P-Value   Lower 2.5%  Upper 2.5%

    KIDIT_M            0.402       0.201      0.000       0.007       0.721


WITHIN-LEVEL STANDARDIZED MODEL RESULTS FOR CLUSTER 13


STDYX Standardization

                                Posterior  One-Tailed         95% C.I.
                    Estimate       S.D.      P-Value   Lower 2.5%  Upper 2.5%  Significance
 BETA1_J | KIDIT_M ON
    SUMME_R            0.861       0.058      0.000       0.697       0.926      *

 Means
    SUMME_R           -0.032       0.061      0.310      -0.151       0.090

 Variances
    SUMME_R            1.000       0.000      0.000       1.000       1.000

 Residual Variances
    KIDIT_M            0.259       0.094      0.000       0.143       0.514      *


WITHIN-LEVEL R-SQUARE FOR CLUSTER 13

                                Posterior  One-Tailed         95% C.I.
    Variable        Estimate       S.D.      P-Value   Lower 2.5%  Upper 2.5%

    KIDIT_M            0.741       0.094      0.000       0.485       0.857


WITHIN-LEVEL STANDARDIZED MODEL RESULTS FOR CLUSTER 22


STDYX Standardization

                                Posterior  One-Tailed         95% C.I.
                    Estimate       S.D.      P-Value   Lower 2.5%  Upper 2.5%  Significance
 BETA1_J | KIDIT_M ON
    SUMME_R            0.834       0.113      0.001       0.491       0.921      *

 Means
    SUMME_R           -0.032       0.061      0.310      -0.151       0.090

 Variances
    SUMME_R            1.000       0.000      0.000       1.000       1.000

 Residual Variances
    KIDIT_M            0.304       0.150      0.000       0.151       0.759      *


WITHIN-LEVEL R-SQUARE FOR CLUSTER 22

                                Posterior  One-Tailed         95% C.I.
    Variable        Estimate       S.D.      P-Value   Lower 2.5%  Upper 2.5%

    KIDIT_M            0.696       0.150      0.000       0.241       0.849


WITHIN-LEVEL STANDARDIZED MODEL RESULTS FOR CLUSTER 38


STDYX Standardization

                                Posterior  One-Tailed         95% C.I.
                    Estimate       S.D.      P-Value   Lower 2.5%  Upper 2.5%  Significance
 BETA1_J | KIDIT_M ON
    SUMME_R            0.803       0.135      0.002       0.369       0.908      *

 Means
    SUMME_R           -0.032       0.061      0.310      -0.151       0.090

 Variances
    SUMME_R            1.000       0.000      0.000       1.000       1.000

 Residual Variances
    KIDIT_M            0.356       0.165      0.000       0.176       0.863      *


WITHIN-LEVEL R-SQUARE FOR CLUSTER 38

                                Posterior  One-Tailed         95% C.I.
    Variable        Estimate       S.D.      P-Value   Lower 2.5%  Upper 2.5%

    KIDIT_M            0.644       0.165      0.000       0.137       0.824


WITHIN-LEVEL STANDARDIZED MODEL RESULTS FOR CLUSTER 14


STDYX Standardization

                                Posterior  One-Tailed         95% C.I.
                    Estimate       S.D.      P-Value   Lower 2.5%  Upper 2.5%  Significance
 BETA1_J | KIDIT_M ON
    SUMME_R            0.840       0.068      0.000       0.657       0.915      *

 Means
    SUMME_R           -0.032       0.061      0.310      -0.151       0.090

 Variances
    SUMME_R            1.000       0.000      0.000       1.000       1.000

 Residual Variances
    KIDIT_M            0.295       0.105      0.000       0.163       0.563      *


WITHIN-LEVEL R-SQUARE FOR CLUSTER 14

                                Posterior  One-Tailed         95% C.I.
    Variable        Estimate       S.D.      P-Value   Lower 2.5%  Upper 2.5%

    KIDIT_M            0.705       0.105      0.000       0.432       0.837


WITHIN-LEVEL STANDARDIZED MODEL RESULTS FOR CLUSTER 3


STDYX Standardization

                                Posterior  One-Tailed         95% C.I.
                    Estimate       S.D.      P-Value   Lower 2.5%  Upper 2.5%  Significance
 BETA1_J | KIDIT_M ON
    SUMME_R            0.879       0.050      0.000       0.742       0.933      *

 Means
    SUMME_R           -0.032       0.061      0.310      -0.151       0.090

 Variances
    SUMME_R            1.000       0.000      0.000       1.000       1.000

 Residual Variances
    KIDIT_M            0.227       0.081      0.000       0.128       0.448      *


WITHIN-LEVEL R-SQUARE FOR CLUSTER 3

                                Posterior  One-Tailed         95% C.I.
    Variable        Estimate       S.D.      P-Value   Lower 2.5%  Upper 2.5%

    KIDIT_M            0.773       0.081      0.000       0.550       0.871


WITHIN-LEVEL STANDARDIZED MODEL RESULTS FOR CLUSTER 18


STDYX Standardization

                                Posterior  One-Tailed         95% C.I.
                    Estimate       S.D.      P-Value   Lower 2.5%  Upper 2.5%  Significance
 BETA1_J | KIDIT_M ON
    SUMME_R            0.885       0.038      0.000       0.780       0.934      *

 Means
    SUMME_R           -0.032       0.061      0.310      -0.151       0.090

 Variances
    SUMME_R            1.000       0.000      0.000       1.000       1.000

 Residual Variances
    KIDIT_M            0.217       0.066      0.000       0.126       0.388      *


WITHIN-LEVEL R-SQUARE FOR CLUSTER 18

                                Posterior  One-Tailed         95% C.I.
    Variable        Estimate       S.D.      P-Value   Lower 2.5%  Upper 2.5%

    KIDIT_M            0.783       0.066      0.000       0.609       0.873


WITHIN-LEVEL STANDARDIZED MODEL RESULTS FOR CLUSTER 8


STDYX Standardization

                                Posterior  One-Tailed         95% C.I.
                    Estimate       S.D.      P-Value   Lower 2.5%  Upper 2.5%  Significance
 BETA1_J | KIDIT_M ON
    SUMME_R            0.829       0.121      0.001       0.450       0.924      *

 Means
    SUMME_R           -0.032       0.061      0.310      -0.151       0.090

 Variances
    SUMME_R            1.000       0.000      0.000       1.000       1.000

 Residual Variances
    KIDIT_M            0.312       0.162      0.000       0.145       0.793      *


WITHIN-LEVEL R-SQUARE FOR CLUSTER 8

                                Posterior  One-Tailed         95% C.I.
    Variable        Estimate       S.D.      P-Value   Lower 2.5%  Upper 2.5%

    KIDIT_M            0.688       0.162      0.000       0.202       0.854


WITHIN-LEVEL STANDARDIZED MODEL RESULTS FOR CLUSTER 12


STDYX Standardization

                                Posterior  One-Tailed         95% C.I.
                    Estimate       S.D.      P-Value   Lower 2.5%  Upper 2.5%  Significance
 BETA1_J | KIDIT_M ON
    SUMME_R            0.924       0.025      0.000       0.860       0.956      *

 Means
    SUMME_R           -0.032       0.061      0.310      -0.151       0.090

 Variances
    SUMME_R            1.000       0.000      0.000       1.000       1.000

 Residual Variances
    KIDIT_M            0.146       0.045      0.000       0.086       0.261      *


WITHIN-LEVEL R-SQUARE FOR CLUSTER 12

                                Posterior  One-Tailed         95% C.I.
    Variable        Estimate       S.D.      P-Value   Lower 2.5%  Upper 2.5%

    KIDIT_M            0.854       0.045      0.000       0.739       0.914


WITHIN-LEVEL STANDARDIZED MODEL RESULTS FOR CLUSTER 31


STDYX Standardization

                                Posterior  One-Tailed         95% C.I.
                    Estimate       S.D.      P-Value   Lower 2.5%  Upper 2.5%  Significance
 BETA1_J | KIDIT_M ON
    SUMME_R            0.521       0.310      0.106      -0.328       0.849

 Means
    SUMME_R           -0.032       0.061      0.310      -0.151       0.090

 Variances
    SUMME_R            1.000       0.000      0.000       1.000       1.000

 Residual Variances
    KIDIT_M            0.725       0.216      0.000       0.274       0.999      *


WITHIN-LEVEL R-SQUARE FOR CLUSTER 31

                                Posterior  One-Tailed         95% C.I.
    Variable        Estimate       S.D.      P-Value   Lower 2.5%  Upper 2.5%

    KIDIT_M            0.275       0.216      0.000       0.001       0.722


WITHIN-LEVEL STANDARDIZED MODEL RESULTS FOR CLUSTER 7


STDYX Standardization

                                Posterior  One-Tailed         95% C.I.
                    Estimate       S.D.      P-Value   Lower 2.5%  Upper 2.5%  Significance
 BETA1_J | KIDIT_M ON
    SUMME_R            0.838       0.077      0.000       0.621       0.921      *

 Means
    SUMME_R           -0.032       0.061      0.310      -0.151       0.090

 Variances
    SUMME_R            1.000       0.000      0.000       1.000       1.000

 Residual Variances
    KIDIT_M            0.298       0.118      0.000       0.150       0.612      *


WITHIN-LEVEL R-SQUARE FOR CLUSTER 7

                                Posterior  One-Tailed         95% C.I.
    Variable        Estimate       S.D.      P-Value   Lower 2.5%  Upper 2.5%

    KIDIT_M            0.702       0.118      0.000       0.386       0.848


WITHIN-LEVEL STANDARDIZED MODEL RESULTS FOR CLUSTER 27


STDYX Standardization

                                Posterior  One-Tailed         95% C.I.
                    Estimate       S.D.      P-Value   Lower 2.5%  Upper 2.5%  Significance
 BETA1_J | KIDIT_M ON
    SUMME_R            0.880       0.075      0.000       0.665       0.947      *

 Means
    SUMME_R           -0.032       0.061      0.310      -0.151       0.090

 Variances
    SUMME_R            1.000       0.000      0.000       1.000       1.000

 Residual Variances
    KIDIT_M            0.226       0.115      0.000       0.102       0.557      *


WITHIN-LEVEL R-SQUARE FOR CLUSTER 27

                                Posterior  One-Tailed         95% C.I.
    Variable        Estimate       S.D.      P-Value   Lower 2.5%  Upper 2.5%

    KIDIT_M            0.774       0.115      0.000       0.443       0.897


WITHIN-LEVEL STANDARDIZED MODEL RESULTS FOR CLUSTER 28


STDYX Standardization

                                Posterior  One-Tailed         95% C.I.
                    Estimate       S.D.      P-Value   Lower 2.5%  Upper 2.5%  Significance
 BETA1_J | KIDIT_M ON
    SUMME_R            0.866       0.070      0.000       0.690       0.945      *

 Means
    SUMME_R           -0.032       0.061      0.310      -0.151       0.090

 Variances
    SUMME_R            1.000       0.000      0.000       1.000       1.000

 Residual Variances
    KIDIT_M            0.250       0.111      0.000       0.108       0.523      *


WITHIN-LEVEL R-SQUARE FOR CLUSTER 28

                                Posterior  One-Tailed         95% C.I.
    Variable        Estimate       S.D.      P-Value   Lower 2.5%  Upper 2.5%

    KIDIT_M            0.750       0.111      0.000       0.476       0.892


WITHIN-LEVEL STANDARDIZED MODEL RESULTS FOR CLUSTER 10


STDYX Standardization

                                Posterior  One-Tailed         95% C.I.
                    Estimate       S.D.      P-Value   Lower 2.5%  Upper 2.5%  Significance
 BETA1_J | KIDIT_M ON
    SUMME_R            0.658       0.211      0.020       0.038       0.855      *

 Means
    SUMME_R           -0.032       0.061      0.310      -0.151       0.090

 Variances
    SUMME_R            1.000       0.000      0.000       1.000       1.000

 Residual Variances
    KIDIT_M            0.566       0.197      0.000       0.268       0.986      *


WITHIN-LEVEL R-SQUARE FOR CLUSTER 10

                                Posterior  One-Tailed         95% C.I.
    Variable        Estimate       S.D.      P-Value   Lower 2.5%  Upper 2.5%

    KIDIT_M            0.434       0.197      0.000       0.013       0.732


WITHIN-LEVEL STANDARDIZED MODEL RESULTS FOR CLUSTER 30


STDYX Standardization

                                Posterior  One-Tailed         95% C.I.
                    Estimate       S.D.      P-Value   Lower 2.5%  Upper 2.5%  Significance
 BETA1_J | KIDIT_M ON
    SUMME_R            0.871       0.088      0.001       0.636       0.949      *

 Means
    SUMME_R           -0.032       0.061      0.310      -0.151       0.090

 Variances
    SUMME_R            1.000       0.000      0.000       1.000       1.000

 Residual Variances
    KIDIT_M            0.241       0.126      0.000       0.099       0.592      *


WITHIN-LEVEL R-SQUARE FOR CLUSTER 30

                                Posterior  One-Tailed         95% C.I.
    Variable        Estimate       S.D.      P-Value   Lower 2.5%  Upper 2.5%

    KIDIT_M            0.759       0.126      0.000       0.405       0.901


WITHIN-LEVEL STANDARDIZED MODEL RESULTS FOR CLUSTER 19


STDYX Standardization

                                Posterior  One-Tailed         95% C.I.
                    Estimate       S.D.      P-Value   Lower 2.5%  Upper 2.5%  Significance
 BETA1_J | KIDIT_M ON
    SUMME_R            0.900       0.050      0.000       0.769       0.957      *

 Means
    SUMME_R           -0.032       0.061      0.310      -0.151       0.090

 Variances
    SUMME_R            1.000       0.000      0.000       1.000       1.000

 Residual Variances
    KIDIT_M            0.190       0.086      0.000       0.084       0.408      *


WITHIN-LEVEL R-SQUARE FOR CLUSTER 19

                                Posterior  One-Tailed         95% C.I.
    Variable        Estimate       S.D.      P-Value   Lower 2.5%  Upper 2.5%

    KIDIT_M            0.810       0.086      0.000       0.591       0.916


WITHIN-LEVEL STANDARDIZED MODEL RESULTS FOR CLUSTER 33


STDYX Standardization

                                Posterior  One-Tailed         95% C.I.
                    Estimate       S.D.      P-Value   Lower 2.5%  Upper 2.5%  Significance
 BETA1_J | KIDIT_M ON
    SUMME_R            0.770       0.163      0.005       0.295       0.910      *

 Means
    SUMME_R           -0.032       0.061      0.310      -0.151       0.090

 Variances
    SUMME_R            1.000       0.000      0.000       1.000       1.000

 Residual Variances
    KIDIT_M            0.407       0.190      0.000       0.170       0.902      *


WITHIN-LEVEL R-SQUARE FOR CLUSTER 33

                                Posterior  One-Tailed         95% C.I.
    Variable        Estimate       S.D.      P-Value   Lower 2.5%  Upper 2.5%

    KIDIT_M            0.593       0.190      0.000       0.097       0.829


WITHIN-LEVEL STANDARDIZED MODEL RESULTS FOR CLUSTER 26


STDYX Standardization

                                Posterior  One-Tailed         95% C.I.
                    Estimate       S.D.      P-Value   Lower 2.5%  Upper 2.5%  Significance
 BETA1_J | KIDIT_M ON
    SUMME_R            0.833       0.054      0.000       0.691       0.902      *

 Means
    SUMME_R           -0.032       0.061      0.310      -0.151       0.090

 Variances
    SUMME_R            1.000       0.000      0.000       1.000       1.000

 Residual Variances
    KIDIT_M            0.306       0.086      0.000       0.186       0.522      *


WITHIN-LEVEL R-SQUARE FOR CLUSTER 26

                                Posterior  One-Tailed         95% C.I.
    Variable        Estimate       S.D.      P-Value   Lower 2.5%  Upper 2.5%

    KIDIT_M            0.694       0.086      0.000       0.478       0.814


WITHIN-LEVEL STANDARDIZED MODEL RESULTS FOR CLUSTER 20


STDYX Standardization

                                Posterior  One-Tailed         95% C.I.
                    Estimate       S.D.      P-Value   Lower 2.5%  Upper 2.5%  Significance
 BETA1_J | KIDIT_M ON
    SUMME_R            0.863       0.085      0.000       0.625       0.931      *

 Means
    SUMME_R           -0.032       0.061      0.310      -0.151       0.090

 Variances
    SUMME_R            1.000       0.000      0.000       1.000       1.000

 Residual Variances
    KIDIT_M            0.255       0.123      0.000       0.133       0.607      *


WITHIN-LEVEL R-SQUARE FOR CLUSTER 20

                                Posterior  One-Tailed         95% C.I.
    Variable        Estimate       S.D.      P-Value   Lower 2.5%  Upper 2.5%

    KIDIT_M            0.745       0.123      0.000       0.391       0.867


WITHIN-LEVEL STANDARDIZED MODEL RESULTS FOR CLUSTER 6


STDYX Standardization

                                Posterior  One-Tailed         95% C.I.
                    Estimate       S.D.      P-Value   Lower 2.5%  Upper 2.5%  Significance
 BETA1_J | KIDIT_M ON
    SUMME_R            0.920       0.042      0.000       0.806       0.966      *

 Means
    SUMME_R           -0.032       0.061      0.310      -0.151       0.090

 Variances
    SUMME_R            1.000       0.000      0.000       1.000       1.000

 Residual Variances
    KIDIT_M            0.154       0.073      0.000       0.067       0.350      *


WITHIN-LEVEL R-SQUARE FOR CLUSTER 6

                                Posterior  One-Tailed         95% C.I.
    Variable        Estimate       S.D.      P-Value   Lower 2.5%  Upper 2.5%

    KIDIT_M            0.846       0.073      0.000       0.649       0.933


WITHIN-LEVEL STANDARDIZED MODEL RESULTS FOR CLUSTER 1


STDYX Standardization

                                Posterior  One-Tailed         95% C.I.
                    Estimate       S.D.      P-Value   Lower 2.5%  Upper 2.5%  Significance
 BETA1_J | KIDIT_M ON
    SUMME_R            0.881       0.042      0.000       0.771       0.930      *

 Means
    SUMME_R           -0.032       0.061      0.310      -0.151       0.090

 Variances
    SUMME_R            1.000       0.000      0.000       1.000       1.000

 Residual Variances
    KIDIT_M            0.223       0.071      0.000       0.134       0.404      *


WITHIN-LEVEL R-SQUARE FOR CLUSTER 1

                                Posterior  One-Tailed         95% C.I.
    Variable        Estimate       S.D.      P-Value   Lower 2.5%  Upper 2.5%

    KIDIT_M            0.777       0.071      0.000       0.594       0.865


WITHIN-LEVEL STANDARDIZED MODEL RESULTS FOR CLUSTER 2


STDYX Standardization

                                Posterior  One-Tailed         95% C.I.
                    Estimate       S.D.      P-Value   Lower 2.5%  Upper 2.5%  Significance
 BETA1_J | KIDIT_M ON
    SUMME_R            0.892       0.044      0.000       0.773       0.943      *

 Means
    SUMME_R           -0.032       0.061      0.310      -0.151       0.090

 Variances
    SUMME_R            1.000       0.000      0.000       1.000       1.000

 Residual Variances
    KIDIT_M            0.205       0.075      0.000       0.110       0.401      *


WITHIN-LEVEL R-SQUARE FOR CLUSTER 2

                                Posterior  One-Tailed         95% C.I.
    Variable        Estimate       S.D.      P-Value   Lower 2.5%  Upper 2.5%

    KIDIT_M            0.795       0.075      0.000       0.597       0.890


WITHIN-LEVEL STANDARDIZED MODEL RESULTS FOR CLUSTER 5


STDYX Standardization

                                Posterior  One-Tailed         95% C.I.
                    Estimate       S.D.      P-Value   Lower 2.5%  Upper 2.5%  Significance
 BETA1_J | KIDIT_M ON
    SUMME_R            0.782       0.138      0.002       0.369       0.894      *

 Means
    SUMME_R           -0.032       0.061      0.310      -0.151       0.090

 Variances
    SUMME_R            1.000       0.000      0.000       1.000       1.000

 Residual Variances
    KIDIT_M            0.388       0.167      0.000       0.201       0.860      *


WITHIN-LEVEL R-SQUARE FOR CLUSTER 5

                                Posterior  One-Tailed         95% C.I.
    Variable        Estimate       S.D.      P-Value   Lower 2.5%  Upper 2.5%

    KIDIT_M            0.612       0.167      0.000       0.136       0.799


WITHIN-LEVEL STANDARDIZED MODEL RESULTS FOR CLUSTER 16


STDYX Standardization

                                Posterior  One-Tailed         95% C.I.
                    Estimate       S.D.      P-Value   Lower 2.5%  Upper 2.5%  Significance
 BETA1_J | KIDIT_M ON
    SUMME_R            0.778       0.094      0.000       0.524       0.887      *

 Means
    SUMME_R           -0.032       0.061      0.310      -0.151       0.090

 Variances
    SUMME_R            1.000       0.000      0.000       1.000       1.000

 Residual Variances
    KIDIT_M            0.395       0.133      0.000       0.212       0.725      *


WITHIN-LEVEL R-SQUARE FOR CLUSTER 16

                                Posterior  One-Tailed         95% C.I.
    Variable        Estimate       S.D.      P-Value   Lower 2.5%  Upper 2.5%

    KIDIT_M            0.605       0.133      0.000       0.274       0.788


WITHIN-LEVEL STANDARDIZED MODEL RESULTS FOR CLUSTER 32


STDYX Standardization

                                Posterior  One-Tailed         95% C.I.
                    Estimate       S.D.      P-Value   Lower 2.5%  Upper 2.5%  Significance
 BETA1_J | KIDIT_M ON
    SUMME_R            0.851       0.091      0.001       0.608       0.933      *

 Means
    SUMME_R           -0.032       0.061      0.310      -0.151       0.090

 Variances
    SUMME_R            1.000       0.000      0.000       1.000       1.000

 Residual Variances
    KIDIT_M            0.275       0.130      0.000       0.130       0.629      *


WITHIN-LEVEL R-SQUARE FOR CLUSTER 32

                                Posterior  One-Tailed         95% C.I.
    Variable        Estimate       S.D.      P-Value   Lower 2.5%  Upper 2.5%

    KIDIT_M            0.725       0.130      0.000       0.370       0.870


WITHIN-LEVEL STANDARDIZED MODEL RESULTS FOR CLUSTER 23


STDYX Standardization

                                Posterior  One-Tailed         95% C.I.
                    Estimate       S.D.      P-Value   Lower 2.5%  Upper 2.5%  Significance
 BETA1_J | KIDIT_M ON
    SUMME_R            0.909       0.027      0.000       0.841       0.943      *

 Means
    SUMME_R           -0.032       0.061      0.310      -0.151       0.090

 Variances
    SUMME_R            1.000       0.000      0.000       1.000       1.000

 Residual Variances
    KIDIT_M            0.174       0.048      0.000       0.110       0.292      *


WITHIN-LEVEL R-SQUARE FOR CLUSTER 23

                                Posterior  One-Tailed         95% C.I.
    Variable        Estimate       S.D.      P-Value   Lower 2.5%  Upper 2.5%

    KIDIT_M            0.826       0.048      0.000       0.707       0.890


WITHIN-LEVEL STANDARDIZED MODEL RESULTS FOR CLUSTER 34


STDYX Standardization

                                Posterior  One-Tailed         95% C.I.
                    Estimate       S.D.      P-Value   Lower 2.5%  Upper 2.5%  Significance
 BETA1_J | KIDIT_M ON
    SUMME_R            0.817       0.105      0.000       0.510       0.912      *

 Means
    SUMME_R           -0.032       0.061      0.310      -0.151       0.090

 Variances
    SUMME_R            1.000       0.000      0.000       1.000       1.000

 Residual Variances
    KIDIT_M            0.333       0.145      0.000       0.169       0.739      *


WITHIN-LEVEL R-SQUARE FOR CLUSTER 34

                                Posterior  One-Tailed         95% C.I.
    Variable        Estimate       S.D.      P-Value   Lower 2.5%  Upper 2.5%

    KIDIT_M            0.667       0.145      0.000       0.261       0.831


TECHNICAL 1 OUTPUT


     PARAMETER SPECIFICATION FOR WITHIN


           NU
              SUMME_R       KIDIT_M
              ________      ________
                    0             0


           LAMBDA
              SUMME_R       KIDIT_M
              ________      ________
 SUMME_R            0             0
 KIDIT_M            0             0


           THETA
              SUMME_R       KIDIT_M
              ________      ________
 SUMME_R            0
 KIDIT_M            0             0


           ALPHA
              SUMME_R       KIDIT_M
              ________      ________
                    1             0


           BETA
              SUMME_R       KIDIT_M
              ________      ________
 SUMME_R            0             0
 KIDIT_M            0             0


           PSI
              SUMME_R       KIDIT_M
              ________      ________
 SUMME_R            2
 KIDIT_M            0             3


     PARAMETER SPECIFICATION FOR BETWEEN


           NU
              SUM_FW        SUM_MD        SUM_PW        KIDIT_M
              ________      ________      ________      ________
                    0             0             0             0


           LAMBDA
              BETA1_J       SUM_FW        SUM_MD        SUM_PW        KIDIT_M
              ________      ________      ________      ________      ________
 SUM_FW             0             0             0             0             0
 SUM_MD             0             0             0             0             0
 SUM_PW             0             0             0             0             0
 KIDIT_M            0             0             0             0             0


           THETA
              SUM_FW        SUM_MD        SUM_PW        KIDIT_M
              ________      ________      ________      ________
 SUM_FW             0
 SUM_MD             0             0
 SUM_PW             0             0             0
 KIDIT_M            0             0             0             0


           ALPHA
              BETA1_J       SUM_FW        SUM_MD        SUM_PW        KIDIT_M
              ________      ________      ________      ________      ________
                    4             5             6             7             8


           BETA
              BETA1_J       SUM_FW        SUM_MD        SUM_PW        KIDIT_M
              ________      ________      ________      ________      ________
 BETA1_J            0             9            10            11             0
 SUM_FW             0             0             0             0             0
 SUM_MD             0             0             0             0             0
 SUM_PW             0             0             0             0             0
 KIDIT_M            0            12            13            14             0


           PSI
              BETA1_J       SUM_FW        SUM_MD        SUM_PW        KIDIT_M
              ________      ________      ________      ________      ________
 BETA1_J           15
 SUM_FW             0            16
 SUM_MD             0            17            18
 SUM_PW             0            19            20            21
 KIDIT_M           22             0             0             0            23


     STARTING VALUES FOR WITHIN


           NU
              SUMME_R       KIDIT_M
              ________      ________
                0.000         0.000


           LAMBDA
              SUMME_R       KIDIT_M
              ________      ________
 SUMME_R        1.000         0.000
 KIDIT_M        0.000         1.000


           THETA
              SUMME_R       KIDIT_M
              ________      ________
 SUMME_R        0.000
 KIDIT_M        0.000         0.000


           ALPHA
              SUMME_R       KIDIT_M
              ________      ________
                0.000         0.000


           BETA
              SUMME_R       KIDIT_M
              ________      ________
 SUMME_R        0.000         0.000
 KIDIT_M        0.000         0.000


           PSI
              SUMME_R       KIDIT_M
              ________      ________
 SUMME_R        0.498
 KIDIT_M        0.000         0.498


     STARTING VALUES FOR BETWEEN


           NU
              SUM_FW        SUM_MD        SUM_PW        KIDIT_M
              ________      ________      ________      ________
                0.000         0.000         0.000         0.000


           LAMBDA
              BETA1_J       SUM_FW        SUM_MD        SUM_PW        KIDIT_M
              ________      ________      ________      ________      ________
 SUM_FW         0.000         1.000         0.000         0.000         0.000
 SUM_MD         0.000         0.000         1.000         0.000         0.000
 SUM_PW         0.000         0.000         0.000         1.000         0.000
 KIDIT_M        0.000         0.000         0.000         0.000         1.000


           THETA
              SUM_FW        SUM_MD        SUM_PW        KIDIT_M
              ________      ________      ________      ________
 SUM_FW         0.000
 SUM_MD         0.000         0.000
 SUM_PW         0.000         0.000         0.000
 KIDIT_M        0.000         0.000         0.000         0.000


           ALPHA
              BETA1_J       SUM_FW        SUM_MD        SUM_PW        KIDIT_M
              ________      ________      ________      ________      ________
                0.000        -0.282        -0.041         0.358         0.000


           BETA
              BETA1_J       SUM_FW        SUM_MD        SUM_PW        KIDIT_M
              ________      ________      ________      ________      ________
 BETA1_J        0.000         0.000         0.000         0.000         0.000
 SUM_FW         0.000         0.000         0.000         0.000         0.000
 SUM_MD         0.000         0.000         0.000         0.000         0.000
 SUM_PW         0.000         0.000         0.000         0.000         0.000
 KIDIT_M        0.000         0.000         0.000         0.000         0.000


           PSI
              BETA1_J       SUM_FW        SUM_MD        SUM_PW        KIDIT_M
              ________      ________      ________      ________      ________
 BETA1_J        1.000
 SUM_FW         0.000        18.494
 SUM_MD         0.000         0.000        12.644
 SUM_PW         0.000         0.000         0.000        13.283
 KIDIT_M        0.000         0.000         0.000         0.000         0.498


     PRIORS FOR ALL PARAMETERS            PRIOR MEAN      PRIOR VARIANCE     PRIOR STD. DEV.

     Parameter 1~N(0.000,infinity)           0.0000            infinity            infinity
     Parameter 2~IG(-1.000,0.000)          infinity            infinity            infinity
     Parameter 3~IG(-1.000,0.000)          infinity            infinity            infinity
     Parameter 4~N(0.000,infinity)           0.0000            infinity            infinity
     Parameter 5~N(0.000,infinity)           0.0000            infinity            infinity
     Parameter 6~N(0.000,infinity)           0.0000            infinity            infinity
     Parameter 7~N(0.000,infinity)           0.0000            infinity            infinity
     Parameter 8~N(0.000,infinity)           0.0000            infinity            infinity
     Parameter 9~N(0.000,infinity)           0.0000            infinity            infinity
     Parameter 10~N(0.000,infinity)          0.0000            infinity            infinity
     Parameter 11~N(0.000,infinity)          0.0000            infinity            infinity
     Parameter 12~N(0.000,infinity)          0.0000            infinity            infinity
     Parameter 13~N(0.000,infinity)          0.0000            infinity            infinity
     Parameter 14~N(0.000,infinity)          0.0000            infinity            infinity
     Parameter 15~IW(0.000,-3)             infinity            infinity            infinity
     Parameter 16~IW(0.000,-4)             infinity            infinity            infinity
     Parameter 17~IW(0.000,-4)             infinity            infinity            infinity
     Parameter 18~IW(0.000,-4)             infinity            infinity            infinity
     Parameter 19~IW(0.000,-4)             infinity            infinity            infinity
     Parameter 20~IW(0.000,-4)             infinity            infinity            infinity
     Parameter 21~IW(0.000,-4)             infinity            infinity            infinity
     Parameter 22~IW(0.000,-3)             infinity            infinity            infinity
     Parameter 23~IW(0.000,-3)             infinity            infinity            infinity


TECHNICAL 8 OUTPUT


   TECHNICAL 8 OUTPUT FOR BAYES ESTIMATION

     CHAIN    BSEED
     1        234
     2        982500

                     POTENTIAL       PARAMETER WITH
     ITERATION    SCALE REDUCTION      HIGHEST PSR
     100              1.040               23
     200              1.006               3
     300              1.003               14
     400              1.012               11
     500              1.009               1
     600              1.006               8
     700              1.014               8
     800              1.008               8
     900              1.010               8
     1000             1.006               8
     1100             1.003               14
     1200             1.004               11
     1300             1.002               11
     1400             1.002               14
     1500             1.002               2
     1600             1.003               2
     1700             1.002               2
     1800             1.002               15
     1900             1.002               15
     2000             1.001               3
     2100             1.002               11
     2200             1.001               11
     2300             1.001               3
     2400             1.001               3
     2500             1.001               3
     2600             1.001               3
     2700             1.001               3
     2800             1.000               3
     2900             1.000               3
     3000             1.000               3
     3100             1.000               1
     3200             1.000               19
     3300             1.000               1
     3400             1.000               19
     3500             1.001               1
     3600             1.000               5
     3700             1.000               5
     3800             1.001               5
     3900             1.001               5
     4000             1.002               5
     4100             1.001               5
     4200             1.001               5
     4300             1.001               3
     4400             1.001               3
     4500             1.001               5
     4600             1.001               5
     4700             1.001               5
     4800             1.001               5
     4900             1.001               3
     5000             1.001               3


PLOT INFORMATION

The following plots are available:

  Histograms (sample values)
  Scatterplots (sample values)
  Between-level histograms (sample values, sample means/variances)
  Between-level scatterplots (sample values, sample means/variances)
  Bayesian posterior parameter distributions
  Bayesian posterior parameter trace plots
  Bayesian autocorrelation plots

DIAGRAM INFORMATION

  Mplus diagrams are currently not available for multilevel analysis.
  No diagram output was produced.


     Beginning Time:  13:33:50
        Ending Time:  13:38:36
       Elapsed Time:  00:04:46


MUTHEN & MUTHEN
3463 Stoner Ave.
Los Angeles, CA  90066

Tel: (310) 391-9971
Fax: (310) 391-8971
Web: www.StatModel.com
Support: Support@StatModel.com

Copyright (c) 1998-2019 Muthen & Muthen
