# Supplementary material for: Absolute and Relative Judgment Accuracy: Early Childhood Teachers' Competence to Evaluate Children's Mathematical Skills
Source: Front Psychol. 2021 Oct 18;12:701730. doi: 10.3389/fpsyg.2021.701730 (PMC8558252; doi:10.3389/fpsyg.2021.701730)
Supplement: Supplementary file 2 [file Data_Sheet_2.zip › data sheet 2 GH/Diagnostic_Accuracy_Analysis_rev/Analysis_KiDiT_wo_geometry/Model2/Imputation/datasets1a20.dat]

   -19.576    -21.004    -13.931      0.061     -0.304 17
   -19.576    -21.004    -13.931      0.401     -0.304 17
   -19.576    -21.004    -13.931      0.810     -0.053 17
    -4.398     -6.407     -3.931     -1.369     -1.056 24
    -4.398     -6.407     -3.931     -0.570     -1.224 24
    -4.398     -6.407     -3.931      0.129     -0.137 24
    -1.443     -2.471      5.853     -1.709     -0.973 36
    -1.443     -2.471      5.853     -1.913     -1.180 36
    -1.443     -2.471      5.853     -2.050     -0.785 36
    -7.006     -9.175     -4.857      1.355      1.368 39
    -7.006     -9.175     -4.857      0.333      0.281 39
    -7.006     -9.175     -4.857      1.150      0.950 39
     6.962      4.593      2.069      0.361     -1.056  4
     6.962      4.593      2.069      0.554     -0.639  4
     6.962      4.593      2.069      0.297     -0.639  4
     6.962      4.593      2.069     -0.472     -1.056  4
     2.762     -2.984      3.419      0.140      0.506 35
     2.762     -2.984      3.419     -0.112     -0.483 35
     2.762     -2.984      3.419      0.223      0.960 35
     2.762     -2.984      3.419     -0.112     -1.140 35
    -4.038     -3.407      2.069     -1.659     -0.471 11
    -4.038     -3.407      2.069     -1.877     -1.140 11
    -4.038     -3.407      2.069     -1.877     -1.140 11
    -4.038     -3.407      2.069     -0.570     -1.056 11
    -4.038     -3.407      2.069     -1.732     -1.140 11
   -12.038    -18.892     -6.374      1.318      0.950 25
   -12.038    -18.892     -6.374      0.538     -0.304 25
   -12.038    -18.892     -6.374      0.883      1.368 25
   -12.038    -18.892     -6.374      1.150      0.950 25
   -12.038    -18.892     -6.374     -0.698      0.281 25
     6.962      2.593     -1.931     -1.006     -0.722 29
     6.962      2.593     -1.931     -0.447      0.365 29
     6.962      2.593     -1.931      1.318      0.197 29
     6.962      2.593     -1.931     -0.112     -0.053 29
     6.962      2.593     -1.931      1.173      0.699 29
     8.962      3.593      1.069      1.835      2.371 15
     8.962      3.593      1.069      1.002      1.033 15
     8.962      3.593      1.069      1.387      1.535 15
     8.962      3.593      1.069      1.835      1.618 15
     8.962      3.593      1.069      1.835      1.702 15
     4.962      4.593      6.069      0.938      0.615  9
     4.962      4.593      6.069     -1.241     -1.056  9
     4.962      4.593      6.069      0.041      0.030  9
     4.962      4.593      6.069      0.682     -0.137  9
     4.962      4.593      6.069      1.387      0.950  9
     8.997     -1.246      0.243     -1.096     -1.428 37
     8.997     -1.246      0.243     -0.143     -1.140 37
     8.997     -1.246      0.243     -1.233     -1.056 37
     8.997     -1.246      0.243      0.061     -0.388 37
     8.997     -1.246      0.243     -0.007      0.100 37
    -6.038     -6.407     -7.931      1.066     -0.889 21
    -6.038     -6.407     -7.931      0.554     -0.388 21
    -6.038     -6.407     -7.931      1.066      1.869 21
    -6.038     -6.407     -7.931      1.387      0.448 21
    -6.038     -6.407     -7.931      1.387      0.782 21
     1.962      2.069      1.961      1.130      0.699 13
     1.962      2.069      1.961      1.579      1.451 13
     1.962      2.069      1.961      1.323      2.036 13
     1.962      2.069      1.961     -1.112     -0.555 13
     1.962      2.069      1.961      1.066      0.448 13
     1.962      2.069      1.961      1.579      2.203 13
     0.962     -2.407      2.069      0.129      0.030 22
     0.962     -2.407      2.069     -0.279      0.365 22
     0.962     -2.407      2.069     -0.664     -0.973 22
     0.962     -2.407      2.069     -0.984     -0.471 22
     0.962     -2.407      2.069     -0.664      0.615 22
     0.962     -2.407      2.069     -1.437     -0.806 22
     9.330      4.395      4.334     -0.075      0.114 38
     9.330      4.395      4.334     -0.824     -1.056 38
     9.330      4.395      4.334     -0.892     -0.973 38
     9.330      4.395      4.334     -0.143      0.448 38
     9.330      4.395      4.334     -0.756     -1.224 38
     9.330      4.395      4.334     -0.279     -1.056 38
     2.962      0.593      1.069      1.028      1.869 14
     2.962      0.593      1.069      0.056     -0.137 14
     2.962      0.593      1.069     -0.189      0.197 14
     2.962      0.593      1.069     -0.196      0.281 14
     2.962      0.593      1.069      1.627      2.454 14
     2.962      0.593      1.069      1.355      1.702 14
     5.962      5.593      3.069      0.606      0.950  3
     5.962      5.593      3.069      0.061      0.615  3
     5.962      5.593      3.069     -0.860     -0.973  3
     5.962      5.593      3.069      0.538      1.284  3
     5.962      5.593      3.069     -1.437     -0.889  3
     5.962      5.593      3.069     -1.301     -0.722  3
     5.962      5.593      3.069     -0.620     -0.304  3
     0.962     -2.407     -1.931      1.002      0.782 18
     0.962     -2.407     -1.931      0.554      0.197 18
     0.962     -2.407     -1.931     -1.177     -1.140 18
     0.962     -2.407     -1.931     -0.062     -0.889 18
     0.962     -2.407     -1.931      1.258      1.535 18
     0.962     -2.407     -1.931      1.451      1.702 18
     0.962     -2.407     -1.931     -1.241     -0.973 18
    12.426      9.593      3.069      0.618      0.950  8
    12.426      9.593      3.069      0.810      0.365  8
    12.426      9.593      3.069      1.451      1.200  8
    12.426      9.593      3.069     -0.023     -0.722  8
    12.426      9.593      3.069      0.810      0.030  8
    12.426      9.593      3.069      0.233     -0.053  8
    12.426      9.593      3.069      0.682     -0.053  8
    -2.038      6.593      3.069      1.681      1.702 12
    -2.038      6.593      3.069     -2.022     -1.140 12
    -2.038      6.593      3.069      0.002      0.448 12
    -2.038      6.593      3.069      1.609      1.953 12
    -2.038      6.593      3.069     -0.895     -0.889 12
    -2.038      6.593      3.069      1.100      1.368 12
    -2.038      6.593      3.069     -0.933      0.281 12
    -4.038     -3.407      2.069      0.665     -1.140 31
    -4.038     -3.407      2.069      0.674     -0.889 31
    -4.038     -3.407      2.069      1.066     -0.973 31
    -4.038     -3.407      2.069      1.258      0.197 31
    -4.038     -3.407      2.069      1.002     -0.639 31
    -4.038     -3.407      2.069      1.002     -0.973 31
    -4.038     -3.407      2.069      1.287     -0.806 31
    -4.038     -3.407      2.069      1.287     -0.555 31
     5.962      1.593      5.069     -0.211     -0.304  7
     5.962      1.593      5.069      0.606      0.866  7
     5.962      1.593      5.069     -0.552     -0.639  7
     5.962      1.593      5.069     -0.007      0.197  7
     5.962      1.593      5.069      1.218      0.782  7
     5.962      1.593      5.069      1.150      1.451  7
     5.962      1.593      5.069      0.265     -0.388  7
     5.962      1.593      5.069     -0.143     -0.221  7
     6.476      2.876      0.971     -0.408     -1.056 27
     6.476      2.876      0.971     -0.984     -0.555 27
     6.476      2.876      0.971     -1.561     -1.056 27
     6.476      2.876      0.971     -1.241     -1.140 27
     6.476      2.876      0.971     -1.689     -1.140 27
     6.476      2.876      0.971     -0.151     -0.221 27
     6.476      2.876      0.971     -0.408     -0.973 27
     6.476      2.876      0.971     -1.880     -1.224 27
     5.962     -0.407      0.069     -1.034     -1.140 28
     5.962     -0.407      0.069      0.654     -0.053 28
     5.962     -0.407      0.069     -1.117     -1.140 28
     5.962     -0.407      0.069      0.187     -0.555 28
     5.962     -0.407      0.069     -0.698     -0.973 28
     5.962     -0.407      0.069     -0.279     -1.056 28
     5.962     -0.407      0.069     -0.363     -0.973 28
     5.962     -0.407      0.069     -0.447     -0.722 28
    -5.038     -8.407     -2.931      0.117     -0.806 10
    -5.038     -8.407     -2.931      0.117     -1.056 10
    -5.038     -8.407     -2.931      0.978     -0.221 10
    -5.038     -8.407     -2.931      0.978     -0.053 10
    -5.038     -8.407     -2.931      0.909     -0.053 10
    -5.038     -8.407     -2.931      0.315     -0.555 10
    -5.038     -8.407     -2.931      0.810      0.365 10
    -5.038     -8.407     -2.931      0.315      1.117 10
   -11.038     -7.348     -3.164     -0.357     -1.056 30
   -11.038     -7.348     -3.164     -0.746     -1.140 30
   -11.038     -7.348     -3.164     -1.369     -1.224 30
   -11.038     -7.348     -3.164     -1.213     -1.224 30
   -11.038     -7.348     -3.164     -0.202     -0.722 30
   -11.038     -7.348     -3.164     -1.291     -1.140 30
   -11.038     -7.348     -3.164     -1.213     -0.973 30
   -11.038     -7.348     -3.164     -0.202     -1.056 30
    -1.038     -3.407      1.069     -1.561     -0.973 19
    -1.038     -3.407      1.069      0.361      0.281 19
    -1.038     -3.407      1.069      0.938     -0.137 19
    -1.038     -3.407      1.069     -1.048     -1.140 19
    -1.038     -3.407      1.069     -1.112     -1.224 19
    -1.038     -3.407      1.069      0.233     -0.053 19
    -1.038     -3.407      1.069      1.258      0.114 19
    -1.038     -3.407      1.069      1.130      0.114 19
    -1.038     -3.407      1.069      0.041     -0.304 19
    -3.038     -2.407      4.069      1.355      0.866 33
    -3.038     -2.407      4.069      1.043      0.782 33
    -3.038     -2.407      4.069      1.588      1.033 33
    -3.038     -2.407      4.069      1.432      0.699 33
    -3.038     -2.407      4.069      1.754      1.033 33
    -3.038     -2.407      4.069      1.559      1.618 33
    -3.038     -2.407      4.069      1.318      1.618 33
    -3.038     -2.407      4.069      0.343     -0.490 33
    -3.038     -2.407      4.069      1.277      0.448 33
     8.962      5.593      9.069      0.682      1.284 26
     8.962      5.593      9.069      1.258      1.786 26
     8.962      5.593      9.069     -0.792     -0.555 26
     8.962      5.593      9.069      0.938      1.702 26
     8.962      5.593      9.069     -0.007      0.615 26
     8.962      5.593      9.069      0.682      2.120 26
     8.962      5.593      9.069     -0.472     -0.471 26
     8.962      5.593      9.069     -1.112     -0.973 26
     8.962      5.593      9.069     -0.856     -0.555 26
   -15.868    -14.003     -5.616     -2.074     -1.140 20
   -15.868    -14.003     -5.616     -0.728     -1.140 20
   -15.868    -14.003     -5.616     -0.728     -1.224 20
   -15.868    -14.003     -5.616     -1.048     -1.056 20
   -15.868    -14.003     -5.616     -1.305     -0.973 20
   -15.868    -14.003     -5.616     -1.625     -1.140 20
   -15.868    -14.003     -5.616     -0.472      0.365 20
   -15.868    -14.003     -5.616     -1.689     -1.140 20
   -15.868    -14.003     -5.616     -0.664     -0.806 20
   -24.694    -25.129    -11.931      0.421     -0.639  6
   -24.694    -25.129    -11.931     -0.824     -1.140  6
   -24.694    -25.129    -11.931     -1.991     -1.224  6
   -24.694    -25.129    -11.931      0.421     -0.722  6
   -24.694    -25.129    -11.931     -1.447     -1.140  6
   -24.694    -25.129    -11.931     -0.902     -0.973  6
   -24.694    -25.129    -11.931     -0.902     -1.224  6
   -24.694    -25.129    -11.931      1.043     -0.053  6
   -24.694    -25.129    -11.931      0.187     -0.053  6
    -9.038      1.593     -1.931     -1.881     -1.224  1
    -9.038      1.593     -1.931     -1.241     -0.973  1
    -9.038      1.593     -1.931      0.469      1.117  1
    -9.038      1.593     -1.931     -1.048     -1.224  1
    -9.038      1.593     -1.931     -1.177     -1.140  1
    -9.038      1.593     -1.931     -1.433     -1.056  1
    -9.038      1.593     -1.931     -1.177     -1.056  1
    -9.038      1.593     -1.931     -0.279      0.615  1
    -9.038      1.593     -1.931      0.618      0.114  1
    -5.526    -10.407     -2.931     -0.215      0.866  2
    -5.526    -10.407     -2.931     -0.408      1.033  2
    -5.526    -10.407     -2.931     -0.408      0.448  2
    -5.526    -10.407     -2.931      0.169      0.030  2
    -5.526    -10.407     -2.931      1.066      0.615  2
    -5.526    -10.407     -2.931     -1.881     -0.889  2
    -5.526    -10.407     -2.931      1.258      1.451  2
    -5.526    -10.407     -2.931     -1.369     -0.527  2
    -5.526    -10.407     -2.931     -1.305     -0.471  2
    -3.038     -0.407     -2.931      0.041     -0.555  5
    -3.038     -0.407     -2.931      0.618      0.950  5
    -3.038     -0.407     -2.931     -0.408     -0.806  5
    -3.038     -0.407     -2.931      0.169     -0.555  5
    -3.038     -0.407     -2.931      0.041      0.030  5
    -3.038     -0.407     -2.931     -0.279     -0.806  5
    -3.038     -0.407     -2.931     -0.087     -0.803  5
    -3.038     -0.407     -2.931     -0.087     -0.471  5
    -3.038     -0.407     -2.931      0.361     -0.973  5
    -3.038     -0.407     -2.931      1.002     -0.053  5
    12.476      1.593      8.069     -1.296     -0.296 16
    12.476      1.593      8.069      0.169      0.030 16
    12.476      1.593      8.069      1.258      1.451 16
    12.476      1.593      8.069      0.618      1.200 16
    12.476      1.593      8.069      0.618      0.950 16
    12.476      1.593      8.069     -0.960      1.284 16
    12.476      1.593      8.069      0.041      1.702 16
    12.476      1.593      8.069     -0.664      0.281 16
    12.476      1.593      8.069     -1.112     -0.806 16
    12.476      1.593      8.069      0.297      0.030 16
     7.962      8.593      6.069     -0.007      0.197 32
     7.962      8.593      6.069     -0.348     -1.609 32
     7.962      8.593      6.069     -0.484     -0.817 32
     7.962      8.593      6.069      1.082      1.033 32
     7.962      8.593      6.069     -0.484      0.784 32
     7.962      8.593      6.069     -0.756     -0.137 32
     7.962      8.593      6.069     -0.143     -0.938 32
     7.962      8.593      6.069      0.401     -0.137 32
     7.962      8.593      6.069      0.538     -0.053 32
     7.962      8.593      6.069     -1.301     -1.371 32
    -7.038     -3.407     -6.931     -1.112     -1.140 23
    -7.038     -3.407     -6.931      0.490      0.114 23
    -7.038     -3.407     -6.931     -1.177     -0.555 23
    -7.038     -3.407     -6.931      0.810      1.535 23
    -7.038     -3.407     -6.931     -1.305     -0.639 23
    -7.038     -3.407     -6.931      0.682      1.117 23
    -7.038     -3.407     -6.931     -1.433     -0.304 23
    -7.038     -3.407     -6.931     -1.433     -0.388 23
    -7.038     -3.407     -6.931      1.515      1.618 23
    -7.038     -3.407     -6.931     -0.664      0.114 23
    -2.038     -3.407      0.069      0.169      1.786 34
    -2.038     -3.407      0.069      0.067      1.284 34
    -2.038     -3.407      0.069      0.554      1.284 34
    -2.038     -3.407      0.069      0.554      2.203 34
    -2.038     -3.407      0.069      1.066      2.203 34
    -2.038     -3.407      0.069      0.874      1.618 34
    -2.038     -3.407      0.069      0.810      1.953 34
    -2.038     -3.407      0.069     -0.984      0.448 34
    -2.038     -3.407      0.069      0.938      1.535 34
    -2.038     -3.407      0.069      0.297      0.699 34
