# Supplementary material for: Absolute and Relative Judgment Accuracy: Early Childhood Teachers' Competence to Evaluate Children's Mathematical Skills
Source: Front Psychol. 2021 Oct 18;12:701730. doi: 10.3389/fpsyg.2021.701730 (PMC8558252; doi:10.3389/fpsyg.2021.701730)
Supplement: Supplementary file 2 [file Data_Sheet_2.zip › data sheet 2 GH/Diagnostic_Accuracy_Analysis_rev/Analysis_KiDiT_wo_geometry/Model2/Imputation/model2_impu.out]

Mplus VERSION 8.3
MUTHEN & MUTHEN
07/12/2021   1:45 PM

INPUT INSTRUCTIONS

  TITLE:     Mode 2 with imputation
  DATA:      FILE = dat_mbk0_kidit_red.txt;
  VARIABLE:

  names = alter_fk sum_fw sum_md sum_pw kidit_m summe_r erz_id;
  usev = summe_r kidit_m sum_fw sum_md sum_pw;

  within = summe_r;

  between= sum_fw sum_md sum_pw;

  missing = all(-999);
  cluster = erz_id;


    DATA IMPUTATION:
    IMPUTE = sum_fw sum_md sum_pw kidit_m summe_r;
    NDATASETS = 20;
    SAVE = datasets1a*.dat;


  DEFINE:

  ! grand mean centering of teacher scores
  center sum_fw sum_md sum_pw (grandmean);

  ANALYSIS:
  TYPE = TWOLEVEL RANDOM;
  ESTIMATOR = MLR;

  model:
  %within%
  beta1_j | kidit_m on summe_r;
  [summe_r]

  %between%
  kidit_m with beta1_j;
  beta1_j on sum_fw sum_md sum_pw;
  kidit_m on sum_fw sum_md sum_pw;
  sum_fw sum_md sum_pw with
  sum_fw sum_md sum_pw;

  output: tech8;


INPUT READING TERMINATED NORMALLY


Mode 2 with imputation

SUMMARY OF ANALYSIS

Number of groups                                                 1
Average number of observations                                 268

Number of replications
    Requested                                                   20
    Completed                                                   20

Number of dependent variables                                    1
Number of independent variables                                  4
Number of continuous latent variables                            1

Observed dependent variables

  Continuous
   KIDIT_M

Observed independent variables
   SUMME_R     SUM_FW      SUM_MD      SUM_PW

Continuous latent variables
   BETA1_J

Variables with special functions

  Cluster variable      ERZ_ID

  Within variables
   SUMME_R

  Between variables
   SUM_FW      SUM_MD      SUM_PW

  Centering (GRANDMEAN)
   SUM_FW      SUM_MD      SUM_PW


Variables used for imputation

  Variables imputed as continuous
   SUM_FW      SUM_MD      SUM_PW      KIDIT_M     SUMME_R


Estimator                                                      MLR
Information matrix                                        OBSERVED
Maximum number of iterations                                   100
Convergence criterion                                    0.100D-05
Maximum number of EM iterations                                500
Convergence criteria for the EM algorithm
  Loglikelihood change                                   0.100D-02
  Relative loglikelihood change                          0.100D-05
  Derivative                                             0.100D-03
Minimum variance                                         0.100D-03
Maximum number of steepest descent iterations                   20
Maximum number of iterations for H1                           2000
Convergence criterion for H1                             0.100D-03
Optimization algorithm                                         EMA
Specifications for Bayesian Estimation
  Point estimate                                            MEDIAN
  Number of Markov chain Monte Carlo (MCMC) chains               2
  Random seed for the first chain                                0
  Starting value information                           UNPERTURBED
  Algorithm used for Markov chain Monte Carlo           GIBBS(PX1)
  Convergence criterion                                  0.500D-01
  Maximum number of iterations                               50000
  K-th iteration used for thinning                               1
Specifications for Data Imputation
  Number of imputed data sets                                   20
  H1 imputation model type                              COVARIANCE
  Iteration intervals for thinning                             100

Input data file(s)
  dat_mbk0_kidit_red.txt
Input data format  FREE


SUMMARY OF DATA FOR THE FIRST DATA SET

     Number of missing data patterns             1
     Number of clusters                         39

     Average cluster size        6.872

     Estimated Intraclass Correlations for the Y Variables

                Intraclass              Intraclass              Intraclass
     Variable  Correlation   Variable  Correlation   Variable  Correlation

     KIDIT_M      0.217      SUMME_R      0.000


SUMMARY OF MISSING DATA PATTERNS FOR THE FIRST DATA SET


     MISSING DATA PATTERNS (x = not missing)

           1
 SUM_FW    x
 SUM_MD    x
 SUM_PW    x
 KIDIT_M   x
 SUMME_R   x


     MISSING DATA PATTERN FREQUENCIES

    Pattern   Frequency
          1         268


COVARIANCE COVERAGE OF DATA FOR THE FIRST DATA SET

Minimum covariance coverage value   0.100


     PROPORTION OF DATA PRESENT


           Covariance Coverage
              SUM_FW        SUM_MD        SUM_PW        KIDIT_M       SUMME_R
              ________      ________      ________      ________      ________
 SUM_FW         1.000
 SUM_MD         1.000         1.000
 SUM_PW         1.000         1.000         1.000
 KIDIT_M        1.000         1.000         1.000         1.000
 SUMME_R        1.000         1.000         1.000         1.000         1.000


SAMPLE STATISTICS

NOTE:  The sample statistics for within and between refer to the
       maximum-likelihood estimated within and between covariance
       matrices, respectively.

NOTE:  These are average results over 20 data sets.


     ESTIMATED SAMPLE STATISTICS FOR WITHIN


           Means
              SUM_FW        SUM_MD        SUM_PW        KIDIT_M       SUMME_R
              ________      ________      ________      ________      ________
                0.000         0.000         0.000         0.000        -0.028


           Covariances
              SUM_FW        SUM_MD        SUM_PW        KIDIT_M       SUMME_R
              ________      ________      ________      ________      ________
 SUM_FW         0.000
 SUM_MD         0.000         0.000
 SUM_PW         0.000         0.000         0.000
 KIDIT_M        0.000         0.000         0.000         0.842
 SUMME_R        0.000         0.000         0.000         0.762         0.976


           Correlations
              SUM_FW        SUM_MD        SUM_PW        KIDIT_M       SUMME_R
              ________      ________      ________      ________      ________
 SUM_FW         0.000
 SUM_MD         0.000         0.000
 SUM_PW         0.000         0.000         0.000
 KIDIT_M        0.000         0.000         0.000         1.000
 SUMME_R        0.000         0.000         0.000         0.840         1.000


     ESTIMATED SAMPLE STATISTICS FOR BETWEEN


           Means
              SUM_FW        SUM_MD        SUM_PW        KIDIT_M       SUMME_R
              ________      ________      ________      ________      ________
               -0.790        -1.244        -0.215         0.014         0.000


           Covariances
              SUM_FW        SUM_MD        SUM_PW        KIDIT_M       SUMME_R
              ________      ________      ________      ________      ________
 SUM_FW        46.600
 SUM_MD        30.520        32.593
 SUM_PW        25.042        21.268        29.412
 KIDIT_M        0.022        -0.281        -0.466         0.232
 SUMME_R        0.000         0.000         0.000         0.000         0.000


           Correlations
              SUM_FW        SUM_MD        SUM_PW        KIDIT_M       SUMME_R
              ________      ________      ________      ________      ________
 SUM_FW         1.000
 SUM_MD         0.783         1.000
 SUM_PW         0.676         0.687         1.000
 KIDIT_M        0.007        -0.102        -0.179         1.000
 SUMME_R        0.000         0.000         0.000         0.000         0.000


UNIVARIATE SAMPLE STATISTICS


     UNIVARIATE HIGHER-ORDER MOMENT DESCRIPTIVE STATISTICS

         Variable/         Mean/     Skewness/   Minimum/ % with                Percentiles
        Sample Size      Variance    Kurtosis    Maximum  Min/Max      20%/60%    40%/80%    Median

     SUM_FW                0.000      -0.217     -12.038    3.85%      -6.038     -3.038     -0.038
              26.000      37.960      -1.030       8.962    7.69%       1.962      5.962
     SUM_MD                0.000      -0.019     -10.407    3.70%      -3.407     -2.407     -0.407
              27.000      25.130      -0.668       9.593    3.70%       1.593      4.593
     SUM_PW                0.000      -0.780     -13.931    3.45%      -2.931      0.069      1.069
              29.000      27.995       0.506       9.069    3.45%       2.069      3.069
     KIDIT_M               0.000      -0.146      -2.074    0.38%      -1.048     -0.279      0.041
             263.000       0.996      -1.029       1.835    1.14%       0.343      1.002
     SUMME_R               0.000       0.545      -1.224    4.37%      -1.056     -0.555     -0.137
             252.000       0.996      -0.858       2.454    0.40%       0.114      0.950


MODEL FIT INFORMATION

Number of Free Parameters                       23

Loglikelihood

    H0 Value

        Mean                              -938.570
        Std Dev                              6.605
        Number of successful computations       20

             Proportions                   Percentiles
        Expected    Observed         Expected       Observed
           0.990       0.950         -953.937       -956.975
           0.980       0.950         -952.136       -956.975
           0.950       0.950         -949.436       -956.975
           0.900       0.950         -947.036       -956.975
           0.800       0.800         -944.130       -945.679
           0.700       0.700         -942.034       -942.909
           0.500       0.500         -938.570       -938.898
           0.300       0.300         -935.107       -935.702
           0.200       0.300         -933.011       -932.219
           0.100       0.050         -930.105       -931.547
           0.050       0.000         -927.705       -930.950
           0.020       0.000         -925.005       -930.950
           0.010       0.000         -923.204       -930.950

Information Criteria

    Akaike (AIC)

        Mean                              1923.141
        Std Dev                             13.211
        Number of successful computations       20

             Proportions                   Percentiles
        Expected    Observed         Expected       Observed
           0.990       1.000         1892.408       1903.493
           0.980       1.000         1896.010       1903.493
           0.950       1.000         1901.410       1903.493
           0.900       0.950         1906.210       1903.493
           0.800       0.700         1912.023       1909.094
           0.700       0.700         1916.213       1910.800
           0.500       0.500         1923.141       1922.530
           0.300       0.300         1930.069       1926.437
           0.200       0.200         1934.259       1932.312
           0.100       0.050         1940.072       1937.358
           0.050       0.050         1944.871       1938.109
           0.020       0.050         1950.272       1938.109
           0.010       0.050         1953.873       1938.109

    Bayesian (BIC)

        Mean                              2005.734
        Std Dev                             13.211
        Number of successful computations       20

             Proportions                   Percentiles
        Expected    Observed         Expected       Observed
           0.990       1.000         1975.001       1986.086
           0.980       1.000         1978.602       1986.086
           0.950       1.000         1984.003       1986.086
           0.900       0.950         1988.802       1986.086
           0.800       0.700         1994.615       1991.686
           0.700       0.700         1998.806       1993.392
           0.500       0.500         2005.734       2005.123
           0.300       0.300         2012.661       2009.029
           0.200       0.200         2016.852       2014.905
           0.100       0.050         2022.665       2019.950
           0.050       0.050         2027.464       2020.702
           0.020       0.050         2032.865       2020.702
           0.010       0.050         2036.466       2020.702

    Sample-Size Adjusted BIC (n* = (n + 2) / 24)

        Mean                              1932.809
        Std Dev                             13.211
        Number of successful computations       20

             Proportions                   Percentiles
        Expected    Observed         Expected       Observed
           0.990       1.000         1902.077       1913.162
           0.980       1.000         1905.678       1913.162
           0.950       1.000         1911.079       1913.162
           0.900       0.950         1915.878       1913.162
           0.800       0.700         1921.691       1918.762
           0.700       0.700         1925.882       1920.468
           0.500       0.500         1932.809       1932.199
           0.300       0.300         1939.737       1936.105
           0.200       0.200         1943.928       1941.981
           0.100       0.050         1949.740       1947.026
           0.050       0.050         1954.540       1947.777
           0.020       0.050         1959.941       1947.777
           0.010       0.050         1963.542       1947.777


MODEL RESULTS

                                                    Two-Tailed   Rate of
                    Estimate       S.E.  Est./S.E.    P-Value    Missing

Within Level

 Means
    SUMME_R           -0.028      0.118     -0.238      0.812      0.005

 Variances
    SUMME_R            0.976      0.102      9.529      0.000      0.009

 Residual Variances
    KIDIT_M            0.228      0.027      8.601      0.000      0.072

Between Level

 BETA1_J    ON
    SUM_FW            -0.009      0.013     -0.654      0.513      0.383
    SUM_MD             0.020      0.018      1.103      0.270      0.342
    SUM_PW            -0.011      0.018     -0.622      0.534      0.182

 KIDIT_M    ON
    SUM_FW             0.023      0.019      1.230      0.219      0.199
    SUM_MD            -0.014      0.024     -0.600      0.548      0.167
    SUM_PW            -0.028      0.028     -1.013      0.311      0.167

 KIDIT_M  WITH
    BETA1_J           -0.050      0.030     -1.698      0.090      0.026

 SUM_FW   WITH
    SUM_MD            30.520     11.374      2.683      0.007      0.575
    SUM_PW            25.042      9.984      2.508      0.012      0.583

 SUM_MD   WITH
    SUM_PW            21.268      8.922      2.384      0.017      0.602

 Means
    SUM_FW            -0.790      1.176     -0.672      0.502      0.138
    SUM_MD            -1.244      1.117     -1.113      0.266      0.338
    SUM_PW            -0.215      0.999     -0.215      0.830      0.249

 Intercepts
    KIDIT_M            0.040      0.077      0.523      0.601      0.052
    BETA1_J            0.770      0.056     13.869      0.000      0.036

 Variances
    SUM_FW            46.600     12.335      3.778      0.000      0.464
    SUM_MD            32.593     11.769      2.769      0.006      0.621
    SUM_PW            29.412      8.114      3.625      0.000      0.305

 Residual Variances
    KIDIT_M            0.195      0.063      3.085      0.002      0.045
    BETA1_J            0.026      0.025      1.042      0.297      0.099


QUALITY OF NUMERICAL RESULTS

     Average Condition Number for the Information Matrix      0.594E-05
       (ratio of smallest to largest eigenvalue)


TECHNICAL 1 OUTPUT


     PARAMETER SPECIFICATION FOR WITHIN


           NU
              KIDIT_M       SUMME_R
              ________      ________
                    0             0


           LAMBDA
              KIDIT_M       SUMME_R
              ________      ________
 KIDIT_M            0             0
 SUMME_R            0             0


           THETA
              KIDIT_M       SUMME_R
              ________      ________
 KIDIT_M            0
 SUMME_R            0             0


           ALPHA
              KIDIT_M       SUMME_R
              ________      ________
                    0             1


           BETA
              KIDIT_M       SUMME_R
              ________      ________
 KIDIT_M            0             0
 SUMME_R            0             0


           PSI
              KIDIT_M       SUMME_R
              ________      ________
 KIDIT_M            2
 SUMME_R            0             3


     PARAMETER SPECIFICATION FOR BETWEEN


           NU
              SUM_FW        SUM_MD        SUM_PW        KIDIT_M
              ________      ________      ________      ________
                    0             0             0             0


           LAMBDA
              BETA1_J       SUM_FW        SUM_MD        SUM_PW        KIDIT_M
              ________      ________      ________      ________      ________
 SUM_FW             0             0             0             0             0
 SUM_MD             0             0             0             0             0
 SUM_PW             0             0             0             0             0
 KIDIT_M            0             0             0             0             0


           THETA
              SUM_FW        SUM_MD        SUM_PW        KIDIT_M
              ________      ________      ________      ________
 SUM_FW             0
 SUM_MD             0             0
 SUM_PW             0             0             0
 KIDIT_M            0             0             0             0


           ALPHA
              BETA1_J       SUM_FW        SUM_MD        SUM_PW        KIDIT_M
              ________      ________      ________      ________      ________
                    4             5             6             7             8


           BETA
              BETA1_J       SUM_FW        SUM_MD        SUM_PW        KIDIT_M
              ________      ________      ________      ________      ________
 BETA1_J            0             9            10            11             0
 SUM_FW             0             0             0             0             0
 SUM_MD             0             0             0             0             0
 SUM_PW             0             0             0             0             0
 KIDIT_M            0            12            13            14             0


           PSI
              BETA1_J       SUM_FW        SUM_MD        SUM_PW        KIDIT_M
              ________      ________      ________      ________      ________
 BETA1_J           15
 SUM_FW             0            16
 SUM_MD             0            17            18
 SUM_PW             0            19            20            21
 KIDIT_M           22             0             0             0            23


     STARTING VALUES FOR WITHIN


           NU
              KIDIT_M       SUMME_R
              ________      ________
                0.000         0.000


           LAMBDA
              KIDIT_M       SUMME_R
              ________      ________
 KIDIT_M        1.000         0.000
 SUMME_R        0.000         1.000


           THETA
              KIDIT_M       SUMME_R
              ________      ________
 KIDIT_M        0.000
 SUMME_R        0.000         0.000


           ALPHA
              KIDIT_M       SUMME_R
              ________      ________
                0.000         0.000


           BETA
              KIDIT_M       SUMME_R
              ________      ________
 KIDIT_M        0.000         0.000
 SUMME_R        0.000         0.000


           PSI
              KIDIT_M       SUMME_R
              ________      ________
 KIDIT_M        0.498
 SUMME_R        0.000         0.498


     STARTING VALUES FOR BETWEEN


           NU
              SUM_FW        SUM_MD        SUM_PW        KIDIT_M
              ________      ________      ________      ________
                0.000         0.000         0.000         0.000


           LAMBDA
              BETA1_J       SUM_FW        SUM_MD        SUM_PW        KIDIT_M
              ________      ________      ________      ________      ________
 SUM_FW         0.000         1.000         0.000         0.000         0.000
 SUM_MD         0.000         0.000         1.000         0.000         0.000
 SUM_PW         0.000         0.000         0.000         1.000         0.000
 KIDIT_M        0.000         0.000         0.000         0.000         1.000


           THETA
              SUM_FW        SUM_MD        SUM_PW        KIDIT_M
              ________      ________      ________      ________
 SUM_FW         0.000
 SUM_MD         0.000         0.000
 SUM_PW         0.000         0.000         0.000
 KIDIT_M        0.000         0.000         0.000         0.000


           ALPHA
              BETA1_J       SUM_FW        SUM_MD        SUM_PW        KIDIT_M
              ________      ________      ________      ________      ________
                0.000        -0.282        -0.041         0.358         0.000


           BETA
              BETA1_J       SUM_FW        SUM_MD        SUM_PW        KIDIT_M
              ________      ________      ________      ________      ________
 BETA1_J        0.000         0.000         0.000         0.000         0.000
 SUM_FW         0.000         0.000         0.000         0.000         0.000
 SUM_MD         0.000         0.000         0.000         0.000         0.000
 SUM_PW         0.000         0.000         0.000         0.000         0.000
 KIDIT_M        0.000         0.000         0.000         0.000         0.000


           PSI
              BETA1_J       SUM_FW        SUM_MD        SUM_PW        KIDIT_M
              ________      ________      ________      ________      ________
 BETA1_J        1.000
 SUM_FW         0.000        18.494
 SUM_MD         0.000         0.000        12.644
 SUM_PW         0.000         0.000         0.000        13.283
 KIDIT_M        0.000         0.000         0.000         0.000         0.498


TECHNICAL 8 OUTPUT


   TECHNICAL 8 OUTPUT FOR BAYES ESTIMATION

     CHAIN    BSEED
     1        0
     2        285380

                     POTENTIAL       PARAMETER WITH
     ITERATION    SCALE REDUCTION      HIGHEST PSR
     100              1.069               3


   E STEP  ITER  LOGLIKELIHOOD    ABS CHANGE   REL CHANGE  ALGORITHM
              1 -0.10998344D+04    0.0000000    0.0000000  EM
              2 -0.94985070D+03  149.9837530    0.1363694  EM
              3 -0.93880326D+03   11.0474312    0.0116307  EM
              4 -0.93600881D+03    2.7944495    0.0029766  EM
              5 -0.93483808D+03    1.1707349    0.0012508  EM
              6 -0.93418043D+03    0.6576545    0.0007035  EM
              7 -0.93375719D+03    0.4232319    0.0004531  EM
              8 -0.93346301D+03    0.2941852    0.0003151  EM
              9 -0.93324795D+03    0.2150597    0.0002304  EM
             10 -0.93308499D+03    0.1629544    0.0001746  EM
             11 -0.93295814D+03    0.1268585    0.0001360  EM
             12 -0.93285724D+03    0.1008911    0.0001081  EM
             13 -0.93277559D+03    0.0816544    0.0000875  EM
             14 -0.93270853D+03    0.0670633    0.0000719  EM
             15 -0.93265275D+03    0.0557781    0.0000598  EM
             16 -0.93260584D+03    0.0469037    0.0000503  EM
             17 -0.93256602D+03    0.0398242    0.0000427  EM
             18 -0.93253192D+03    0.0341057    0.0000366  EM
             19 -0.93250248D+03    0.0294343    0.0000316  EM
             20 -0.93247690D+03    0.0255803    0.0000274  EM
             21 -0.93245453D+03    0.0223717    0.0000240  EM
             22 -0.93243485D+03    0.0196786    0.0000211  EM
             23 -0.93241745D+03    0.0174011    0.0000187  EM
             24 -0.93240199D+03    0.0154618    0.0000166  EM
             25 -0.93238819D+03    0.0138002    0.0000148  EM
             26 -0.93237582D+03    0.0123679    0.0000133  EM
             27 -0.93236469D+03    0.0111267    0.0000119  EM
             28 -0.93235465D+03    0.0100456    0.0000108  EM
             29 -0.93234555D+03    0.0090997    0.0000098  EM
             30 -0.93233728D+03    0.0082682    0.0000089  EM
             31 -0.93232974D+03    0.0075344    0.0000081  EM
             32 -0.93232286D+03    0.0068843    0.0000074  EM
             33 -0.93231655D+03    0.0063063    0.0000068  EM
             34 -0.93231076D+03    0.0057906    0.0000062  EM
             35 -0.93230543D+03    0.0053290    0.0000057  EM
             36 -0.93230052D+03    0.0049146    0.0000053  EM
             37 -0.93229598D+03    0.0045416    0.0000049  EM
             38 -0.93229177D+03    0.0042047    0.0000045  EM
             39 -0.93228787D+03    0.0038999    0.0000042  EM
             40 -0.93228425D+03    0.0036233    0.0000039  EM
             41 -0.93228088D+03    0.0033718    0.0000036  EM
             42 -0.93227774D+03    0.0031425    0.0000034  EM
             43 -0.93227480D+03    0.0029332    0.0000031  EM
             44 -0.93227206D+03    0.0027415    0.0000029  EM
             45 -0.93226950D+03    0.0025659    0.0000028  EM
             46 -0.93226709D+03    0.0024045    0.0000026  EM
             47 -0.93226483D+03    0.0022560    0.0000024  EM
             48 -0.93226272D+03    0.0021191    0.0000023  EM
             49 -0.93226072D+03    0.0019927    0.0000021  EM
             50 -0.93225885D+03    0.0018759    0.0000020  EM
             51 -0.93225708D+03    0.0017677    0.0000019  EM
             52 -0.93225541D+03    0.0016674    0.0000018  EM
             53 -0.93225384D+03    0.0015742    0.0000017  EM
             54 -0.93225235D+03    0.0014876    0.0000016  EM
             55 -0.93225094D+03    0.0014070    0.0000015  EM
             56 -0.93224961D+03    0.0013319    0.0000014  EM
             57 -0.93224835D+03    0.0012618    0.0000014  EM
             58 -0.93224715D+03    0.0011963    0.0000013  EM
             59 -0.93224602D+03    0.0011350    0.0000012  EM
             60 -0.93224494D+03    0.0010777    0.0000012  EM
             61 -0.93224392D+03    0.0010240    0.0000011  EM
             62 -0.93224294D+03    0.0009736    0.0000010  EM
             63 -0.93224202D+03    0.0009262    0.0000010  EM
             64 -0.93224114D+03    0.0008818    0.0000009  EM
             65 -0.93224030D+03    0.0008400    0.0000009  EM
             66 -0.93223949D+03    0.0008006    0.0000009  EM
             67 -0.93223873D+03    0.0007635    0.0000008  EM
             68 -0.93223800D+03    0.0007286    0.0000008  EM
             69 -0.93223731D+03    0.0006956    0.0000007  EM
             70 -0.93223664D+03    0.0006644    0.0000007  EM
             71 -0.93223601D+03    0.0006350    0.0000007  EM
             72 -0.93223540D+03    0.0006071    0.0000007  EM
             73 -0.93223482D+03    0.0005808    0.0000006  EM
             74 -0.93223426D+03    0.0005558    0.0000006  EM
             75 -0.93223373D+03    0.0005322    0.0000006  EM
             76 -0.93223322D+03    0.0005098    0.0000005  EM
             77 -0.93223273D+03    0.0004885    0.0000005  EM
             78 -0.93223227D+03    0.0004683    0.0000005  EM
             79 -0.93223182D+03    0.0004491    0.0000005  EM
             80 -0.93223139D+03    0.0004309    0.0000005  EM
             81 -0.93223097D+03    0.0004136    0.0000004  EM
             82 -0.93223057D+03    0.0003971    0.0000004  EM
             83 -0.93223019D+03    0.0003814    0.0000004  EM
             84 -0.93222983D+03    0.0003665    0.0000004  EM
             85 -0.93222947D+03    0.0003522    0.0000004  EM
             86 -0.93222914D+03    0.0003387    0.0000004  EM
             87 -0.93222881D+03    0.0003257    0.0000003  EM
             88 -0.93222850D+03    0.0003134    0.0000003  EM
             89 -0.93222819D+03    0.0003016    0.0000003  EM
             90 -0.93222790D+03    0.0002903    0.0000003  EM
             91 -0.93222762D+03    0.0002796    0.0000003  EM
             92 -0.93222736D+03    0.0002693    0.0000003  EM
             93 -0.93222710D+03    0.0002594    0.0000003  EM
             94 -0.93222685D+03    0.0002500    0.0000003  EM
             95 -0.93222661D+03    0.0002410    0.0000003  EM
             96 -0.93222637D+03    0.0002324    0.0000002  EM
             97 -0.93222615D+03    0.0002242    0.0000002  EM
             98 -0.93222593D+03    0.0002163    0.0000002  EM
             99 -0.93222572D+03    0.0002087    0.0000002  EM
            100 -0.93222552D+03    0.0002014    0.0000002  EM
            101 -0.93222533D+03    0.0001945    0.0000002  EM
            102 -0.93222514D+03    0.0001878    0.0000002  EM
            103 -0.93222496D+03    0.0001814    0.0000002  EM
            104 -0.93222478D+03    0.0001752    0.0000002  EM
            105 -0.93222461D+03    0.0001693    0.0000002  EM
            106 -0.93222445D+03    0.0001636    0.0000002  EM
            107 -0.93222429D+03    0.0001582    0.0000002  EM
            108 -0.93222414D+03    0.0001529    0.0000002  EM
            109 -0.93222399D+03    0.0001479    0.0000002  EM
            110 -0.93222385D+03    0.0001430    0.0000002  EM
            111 -0.93221900D+03    0.0048468    0.0000052  QN
            112 -0.93221900D+03    0.0000005    0.0000000  EM


   TECHNICAL 8 OUTPUT FOR THE H1 MODEL


   E STEP  ITER  LOGLIKELIHOOD    ABS CHANGE   REL CHANGE  ALGORITHM
              1 -0.10534914D+04    0.0000000    0.0000000  EM
              2 -0.97541510D+03   78.0763192    0.0741120  EM
              3 -0.94682199D+03   28.5931084    0.0293138  EM
              4 -0.93992454D+03    6.8974515    0.0072848  EM
              5 -0.93858262D+03    1.3419254    0.0014277  EM
              6 -0.93832077D+03    0.2618450    0.0002790  EM
              7 -0.93826818D+03    0.0525899    0.0000560  EM
              8 -0.93825745D+03    0.0107336    0.0000114  EM
              9 -0.93825524D+03    0.0022072    0.0000024  EM
             10 -0.93825479D+03    0.0004554    0.0000005  EM
             11 -0.93825469D+03    0.0000941    0.0000001  EM


   E STEP  ITER  LOGLIKELIHOOD    ABS CHANGE   REL CHANGE  ALGORITHM
              1 -0.95268601D+03    0.0000000    0.0000000  EM
              2 -0.94037254D+03   12.3134687    0.0129250  EM
              3 -0.93994442D+03    0.4281185    0.0004553  EM
              4 -0.93968844D+03    0.2559844    0.0002723  EM
              5 -0.93950384D+03    0.1845969    0.0001964  EM
              6 -0.93936953D+03    0.1343154    0.0001430  EM
              7 -0.93927158D+03    0.0979428    0.0001043  EM
              8 -0.93919994D+03    0.0716442    0.0000763  EM
              9 -0.93914729D+03    0.0526516    0.0000561  EM
             10 -0.93910834D+03    0.0389472    0.0000415  EM
             11 -0.93907928D+03    0.0290634    0.0000309  EM
             12 -0.93905734D+03    0.0219357    0.0000234  EM
             13 -0.93904055D+03    0.0167931    0.0000179  EM
             14 -0.93902747D+03    0.0130787    0.0000139  EM
             15 -0.93901708D+03    0.0103904    0.0000111  EM
             16 -0.93900864D+03    0.0084387    0.0000090  EM
             17 -0.93900163D+03    0.0070153    0.0000075  EM
             18 -0.93899566D+03    0.0059704    0.0000064  EM
             19 -0.93899046D+03    0.0051969    0.0000055  EM
             20 -0.93898584D+03    0.0046177    0.0000049  EM
             21 -0.93898166D+03    0.0041779    0.0000044  EM
             22 -0.93897783D+03    0.0038380    0.0000041  EM
             23 -0.93897426D+03    0.0035701    0.0000038  EM
             24 -0.93897090D+03    0.0033539    0.0000036  EM
             25 -0.93896773D+03    0.0031752    0.0000034  EM
             26 -0.93896470D+03    0.0030236    0.0000032  EM
             27 -0.93896181D+03    0.0028918    0.0000031  EM
             28 -0.93895904D+03    0.0027745    0.0000030  EM
             29 -0.93895637D+03    0.0026681    0.0000028  EM
             30 -0.93895380D+03    0.0025697    0.0000027  EM
             31 -0.93895132D+03    0.0024774    0.0000026  EM
             32 -0.93894893D+03    0.0023899    0.0000025  EM
             33 -0.93894663D+03    0.0023060    0.0000025  EM
             34 -0.93894440D+03    0.0022251    0.0000024  EM
             35 -0.93894225D+03    0.0021467    0.0000023  EM
             36 -0.93894018D+03    0.0020704    0.0000022  EM
             37 -0.93893819D+03    0.0019960    0.0000021  EM
             38 -0.93893626D+03    0.0019232    0.0000020  EM
             39 -0.93893441D+03    0.0018519    0.0000020  EM
             40 -0.93893263D+03    0.0017822    0.0000019  EM
             41 -0.93893092D+03    0.0017139    0.0000018  EM
             42 -0.93892927D+03    0.0016469    0.0000018  EM
             43 -0.93892769D+03    0.0015814    0.0000017  EM
             44 -0.93892617D+03    0.0015173    0.0000016  EM
             45 -0.93892472D+03    0.0014547    0.0000015  EM
             46 -0.93892332D+03    0.0013935    0.0000015  EM
             47 -0.93892199D+03    0.0013338    0.0000014  EM
             48 -0.93892071D+03    0.0012757    0.0000014  EM
             49 -0.93891949D+03    0.0012190    0.0000013  EM
             50 -0.93891833D+03    0.0011640    0.0000012  EM
             51 -0.93891722D+03    0.0011105    0.0000012  EM
             52 -0.93891616D+03    0.0010586    0.0000011  EM
             53 -0.93891515D+03    0.0010083    0.0000011  EM
             54 -0.93891419D+03    0.0009597    0.0000010  EM
             55 -0.93891328D+03    0.0009127    0.0000010  EM
             56 -0.93891241D+03    0.0008673    0.0000009  EM
             57 -0.93891159D+03    0.0008236    0.0000009  EM
             58 -0.93891081D+03    0.0007814    0.0000008  EM
             59 -0.93891007D+03    0.0007409    0.0000008  EM
             60 -0.93890936D+03    0.0007019    0.0000007  EM
             61 -0.93890870D+03    0.0006645    0.0000007  EM
             62 -0.93890807D+03    0.0006287    0.0000007  EM
             63 -0.93890748D+03    0.0005944    0.0000006  EM
             64 -0.93890692D+03    0.0005616    0.0000006  EM
             65 -0.93890638D+03    0.0005302    0.0000006  EM
             66 -0.93890588D+03    0.0005003    0.0000005  EM
             67 -0.93890541D+03    0.0004717    0.0000005  EM
             68 -0.93890497D+03    0.0004445    0.0000005  EM
             69 -0.93890455D+03    0.0004186    0.0000004  EM
             70 -0.93890416D+03    0.0003940    0.0000004  EM
             71 -0.93890379D+03    0.0003706    0.0000004  EM
             72 -0.93890344D+03    0.0003484    0.0000004  EM
             73 -0.93890311D+03    0.0003274    0.0000003  EM
             74 -0.93890280D+03    0.0003075    0.0000003  EM
             75 -0.93890251D+03    0.0002886    0.0000003  EM
             76 -0.93890224D+03    0.0002707    0.0000003  EM
             77 -0.93890199D+03    0.0002539    0.0000003  EM
             78 -0.93890175D+03    0.0002379    0.0000003  EM
             79 -0.93890153D+03    0.0002229    0.0000002  EM
             80 -0.93890132D+03    0.0002087    0.0000002  EM
             81 -0.93890112D+03    0.0001953    0.0000002  EM
             82 -0.93890094D+03    0.0001827    0.0000002  EM
             83 -0.93890077D+03    0.0001709    0.0000002  EM
             84 -0.93890061D+03    0.0001597    0.0000002  EM
             85 -0.93890046D+03    0.0001493    0.0000002  EM
             86 -0.93890032D+03    0.0001394    0.0000001  EM
             87 -0.93890019D+03    0.0001302    0.0000001  EM
             88 -0.93890007D+03    0.0001215    0.0000001  EM
             89 -0.93889996D+03    0.0001134    0.0000001  EM
             90 -0.93889985D+03    0.0001057    0.0000001  EM
             91 -0.93889975D+03    0.0000986    0.0000001  EM
             92 -0.93889966D+03    0.0000919    0.0000001  EM
             93 -0.93889957D+03    0.0000856    0.0000001  EM
             94 -0.93889950D+03    0.0000798    0.0000001  EM
             95 -0.93889942D+03    0.0000743    0.0000001  EM
             96 -0.93889935D+03    0.0000692    0.0000001  EM
             97 -0.93889929D+03    0.0000644    0.0000001  EM
             98 -0.93889923D+03    0.0000599    0.0000001  EM
             99 -0.93889917D+03    0.0000558    0.0000001  EM
            100 -0.93889912D+03    0.0000519    0.0000001  EM
            101 -0.93889907D+03    0.0000482    0.0000001  EM
            102 -0.93889903D+03    0.0000448    0.0000000  EM
            103 -0.93889898D+03    0.0000417    0.0000000  EM
            104 -0.93889895D+03    0.0000387    0.0000000  EM
            105 -0.93889891D+03    0.0000360    0.0000000  EM
            106 -0.93889888D+03    0.0000334    0.0000000  EM
            107 -0.93889885D+03    0.0000310    0.0000000  EM
            108 -0.93889882D+03    0.0000288    0.0000000  EM
            109 -0.93889879D+03    0.0000268    0.0000000  EM
            110 -0.93889877D+03    0.0000248    0.0000000  EM
            111 -0.93889874D+03    0.0000231    0.0000000  EM
            112 -0.93889872D+03    0.0000214    0.0000000  EM
            113 -0.93889845D+03    0.0002701    0.0000003  QN
            114 -0.93889845D+03    0.0000003    0.0000000  EM


   TECHNICAL 8 OUTPUT FOR THE H1 MODEL


   E STEP  ITER  LOGLIKELIHOOD    ABS CHANGE   REL CHANGE  ALGORITHM
              1 -0.10578368D+04    0.0000000    0.0000000  EM
              2 -0.98120083D+03   76.6359854    0.0724459  EM
              3 -0.95250893D+03   28.6919015    0.0292416  EM
              4 -0.94536305D+03    7.1458795    0.0075022  EM
              5 -0.94391371D+03    1.4493449    0.0015331  EM
              6 -0.94361920D+03    0.2945135    0.0003120  EM
              7 -0.94355787D+03    0.0613218    0.0000650  EM
              8 -0.94354495D+03    0.0129271    0.0000137  EM
              9 -0.94354221D+03    0.0027395    0.0000029  EM
             10 -0.94354163D+03    0.0005819    0.0000006  EM
             11 -0.94354150D+03    0.0001237    0.0000001  EM
             12 -0.94354148D+03    0.0000263    0.0000000  EM


   E STEP  ITER  LOGLIKELIHOOD    ABS CHANGE   REL CHANGE  ALGORITHM
              1 -0.93414950D+03    0.0000000    0.0000000  EM
              2 -0.92913504D+03    5.0144697    0.0053680  EM
              3 -0.92904244D+03    0.0925992    0.0000997  EM
              4 -0.92898089D+03    0.0615455    0.0000662  EM
              5 -0.92893372D+03    0.0471751    0.0000508  EM
              6 -0.92889711D+03    0.0366080    0.0000394  EM
              7 -0.92886849D+03    0.0286172    0.0000308  EM
              8 -0.92884596D+03    0.0225306    0.0000243  EM
              9 -0.92882810D+03    0.0178632    0.0000192  EM
             10 -0.92881384D+03    0.0142593    0.0000154  EM
             11 -0.92880238D+03    0.0114562    0.0000123  EM
             12 -0.92879312D+03    0.0092603    0.0000100  EM
             13 -0.92878559D+03    0.0075278    0.0000081  EM
             14 -0.92877944D+03    0.0061515    0.0000066  EM
             15 -0.92877439D+03    0.0050509    0.0000054  EM
             16 -0.92877022D+03    0.0041653    0.0000045  EM
             17 -0.92876678D+03    0.0034487    0.0000037  EM
             18 -0.92876391D+03    0.0028657    0.0000031  EM
             19 -0.92876152D+03    0.0023891    0.0000026  EM
             20 -0.92875952D+03    0.0019979    0.0000022  EM
             21 -0.92875785D+03    0.0016755    0.0000018  EM
             22 -0.92875644D+03    0.0014089    0.0000015  EM
             23 -0.92875525D+03    0.0011878    0.0000013  EM
             24 -0.92875425D+03    0.0010040    0.0000011  EM
             25 -0.92875340D+03    0.0008507    0.0000009  EM
             26 -0.92875267D+03    0.0007227    0.0000008  EM
             27 -0.92875206D+03    0.0006156    0.0000007  EM
             28 -0.92875153D+03    0.0005258    0.0000006  EM
             29 -0.92875108D+03    0.0004504    0.0000005  EM
             30 -0.92875069D+03    0.0003870    0.0000004  EM
             31 -0.92875036D+03    0.0003336    0.0000004  EM
             32 -0.92875007D+03    0.0002887    0.0000003  EM
             33 -0.92874982D+03    0.0002507    0.0000003  EM
             34 -0.92874960D+03    0.0002186    0.0000002  EM
             35 -0.92874941D+03    0.0001914    0.0000002  EM
             36 -0.92874924D+03    0.0001684    0.0000002  EM
             37 -0.92874909D+03    0.0001488    0.0000002  EM
             38 -0.92874896D+03    0.0001322    0.0000001  EM
             39 -0.92874884D+03    0.0001180    0.0000001  EM
             40 -0.92874874D+03    0.0001059    0.0000001  EM
             41 -0.92874864D+03    0.0000956    0.0000001  EM
             42 -0.92874856D+03    0.0000867    0.0000001  EM
             43 -0.92874848D+03    0.0000791    0.0000001  EM
             44 -0.92874840D+03    0.0000726    0.0000001  EM
             45 -0.92874834D+03    0.0000669    0.0000001  EM
             46 -0.92874828D+03    0.0000620    0.0000001  EM
             47 -0.92874822D+03    0.0000577    0.0000001  EM
             48 -0.92874816D+03    0.0000539    0.0000001  EM
             49 -0.92874811D+03    0.0000506    0.0000001  EM
             50 -0.92874807D+03    0.0000477    0.0000001  EM
             51 -0.92874802D+03    0.0000451    0.0000000  EM
             52 -0.92874798D+03    0.0000428    0.0000000  EM
             53 -0.92874794D+03    0.0000407    0.0000000  EM
             54 -0.92874790D+03    0.0000389    0.0000000  EM
             55 -0.92874786D+03    0.0000372    0.0000000  EM
             56 -0.92874783D+03    0.0000357    0.0000000  EM
             57 -0.92874779D+03    0.0000343    0.0000000  EM
             58 -0.92874776D+03    0.0000330    0.0000000  EM
             59 -0.92874773D+03    0.0000318    0.0000000  EM
             60 -0.92874770D+03    0.0000307    0.0000000  EM
             61 -0.92874767D+03    0.0000296    0.0000000  EM
             62 -0.92874764D+03    0.0000286    0.0000000  EM
             63 -0.92874761D+03    0.0000277    0.0000000  EM
             64 -0.92874758D+03    0.0000268    0.0000000  EM
             65 -0.92874756D+03    0.0000260    0.0000000  EM
             66 -0.92874753D+03    0.0000252    0.0000000  EM
             67 -0.92874751D+03    0.0000245    0.0000000  EM
             68 -0.92874748D+03    0.0000238    0.0000000  EM
             69 -0.92874746D+03    0.0000231    0.0000000  EM
             70 -0.92874744D+03    0.0000224    0.0000000  EM
             71 -0.92874742D+03    0.0000218    0.0000000  EM
             72 -0.92874739D+03    0.0000211    0.0000000  EM
             73 -0.92874737D+03    0.0000206    0.0000000  EM
             74 -0.92874735D+03    0.0000200    0.0000000  EM
             75 -0.92874734D+03    0.0000194    0.0000000  EM
             76 -0.92874732D+03    0.0000189    0.0000000  EM
             77 -0.92874730D+03    0.0000184    0.0000000  EM
             78 -0.92874728D+03    0.0000179    0.0000000  EM
             79 -0.92874726D+03    0.0000174    0.0000000  EM
             80 -0.92874725D+03    0.0000169    0.0000000  EM
             81 -0.92874723D+03    0.0000164    0.0000000  EM
             82 -0.92874721D+03    0.0000160    0.0000000  EM
             83 -0.92874720D+03    0.0000155    0.0000000  EM
             84 -0.92874718D+03    0.0000151    0.0000000  EM
             85 -0.92874717D+03    0.0000147    0.0000000  EM
             86 -0.92874715D+03    0.0000143    0.0000000  EM
             87 -0.92874714D+03    0.0000139    0.0000000  EM
             88 -0.92874713D+03    0.0000135    0.0000000  EM
             89 -0.92874711D+03    0.0000131    0.0000000  EM
             90 -0.92874710D+03    0.0000128    0.0000000  EM
             91 -0.92874709D+03    0.0000124    0.0000000  EM
             92 -0.92874708D+03    0.0000121    0.0000000  EM
             93 -0.92874706D+03    0.0000117    0.0000000  EM
             94 -0.92874705D+03    0.0000114    0.0000000  EM
             95 -0.92874704D+03    0.0000111    0.0000000  EM
             96 -0.92874703D+03    0.0000108    0.0000000  EM
             97 -0.92874702D+03    0.0000105    0.0000000  EM
             98 -0.92874701D+03    0.0000102    0.0000000  EM
             99 -0.92874700D+03    0.0000099    0.0000000  EM
            100 -0.92874699D+03    0.0000096    0.0000000  EM
            101 -0.92874698D+03    0.0000093    0.0000000  EM
            102 -0.92874697D+03    0.0000091    0.0000000  EM
            103 -0.92874696D+03    0.0000088    0.0000000  EM
            104 -0.92874696D+03    0.0000086    0.0000000  EM
            105 -0.92874695D+03    0.0000083    0.0000000  EM
            106 -0.92874667D+03    0.0002758    0.0000003  QN
            107 -0.92874667D+03    0.0000002    0.0000000  EM


   TECHNICAL 8 OUTPUT FOR THE H1 MODEL


   E STEP  ITER  LOGLIKELIHOOD    ABS CHANGE   REL CHANGE  ALGORITHM
              1 -0.10551981D+04    0.0000000    0.0000000  EM
              2 -0.97840726D+03   76.7908421    0.0727739  EM
              3 -0.94796714D+03   30.4401220    0.0311119  EM
              4 -0.93985634D+03    8.1107960    0.0085560  EM
              5 -0.93810463D+03    1.7517078    0.0018638  EM
              6 -0.93772382D+03    0.3808116    0.0004059  EM
              7 -0.93763825D+03    0.0855719    0.0000913  EM
              8 -0.93761868D+03    0.0195704    0.0000209  EM
              9 -0.93761417D+03    0.0045092    0.0000048  EM
             10 -0.93761313D+03    0.0010421    0.0000011  EM
             11 -0.93761289D+03    0.0002411    0.0000003  EM
             12 -0.93761283D+03    0.0000558    0.0000001  EM


   E STEP  ITER  LOGLIKELIHOOD    ABS CHANGE   REL CHANGE  ALGORITHM
              1 -0.95996814D+03    0.0000000    0.0000000  EM
              2 -0.94635729D+03   13.6108513    0.0141784  EM
              3 -0.94624706D+03    0.1102256    0.0001165  EM
              4 -0.94620090D+03    0.0461638    0.0000488  EM
              5 -0.94616749D+03    0.0334098    0.0000353  EM
              6 -0.94614235D+03    0.0251336    0.0000266  EM
              7 -0.94612332D+03    0.0190380    0.0000201  EM
              8 -0.94610882D+03    0.0145003    0.0000153  EM
              9 -0.94609771D+03    0.0111091    0.0000117  EM
             10 -0.94608914D+03    0.0085652    0.0000091  EM
             11 -0.94608249D+03    0.0066488    0.0000070  EM
             12 -0.94607729D+03    0.0051984    0.0000055  EM
             13 -0.94607320D+03    0.0040949    0.0000043  EM
             14 -0.94606995D+03    0.0032506    0.0000034  EM
             15 -0.94606735D+03    0.0026007    0.0000027  EM
             16 -0.94606525D+03    0.0020971    0.0000022  EM
             17 -0.94606355D+03    0.0017041    0.0000018  EM
             18 -0.94606215D+03    0.0013952    0.0000015  EM
             19 -0.94606100D+03    0.0011505    0.0000012  EM
             20 -0.94606005D+03    0.0009552    0.0000010  EM
             21 -0.94605925D+03    0.0007982    0.0000008  EM
             22 -0.94605858D+03    0.0006709    0.0000007  EM
             23 -0.94605801D+03    0.0005669    0.0000006  EM
             24 -0.94605753D+03    0.0004814    0.0000005  EM
             25 -0.94605712D+03    0.0004106    0.0000004  EM
             26 -0.94605677D+03    0.0003516    0.0000004  EM
             27 -0.94605646D+03    0.0003021    0.0000003  EM
             28 -0.94605620D+03    0.0002604    0.0000003  EM
             29 -0.94605598D+03    0.0002250    0.0000002  EM
             30 -0.94605578D+03    0.0001949    0.0000002  EM
             31 -0.94605562D+03    0.0001692    0.0000002  EM
             32 -0.94605547D+03    0.0001471    0.0000002  EM
             33 -0.94605534D+03    0.0001281    0.0000001  EM
             34 -0.94605523D+03    0.0001117    0.0000001  EM
             35 -0.94605513D+03    0.0000975    0.0000001  EM
             36 -0.94605505D+03    0.0000853    0.0000001  EM
             37 -0.94605497D+03    0.0000746    0.0000001  EM
             38 -0.94605491D+03    0.0000653    0.0000001  EM
             39 -0.94605485D+03    0.0000572    0.0000001  EM
             40 -0.94605480D+03    0.0000502    0.0000001  EM
             41 -0.94605475D+03    0.0000440    0.0000000  EM
             42 -0.94605472D+03    0.0000386    0.0000000  EM
             43 -0.94605468D+03    0.0000339    0.0000000  EM
             44 -0.94605465D+03    0.0000298    0.0000000  EM
             45 -0.94605463D+03    0.0000262    0.0000000  EM
             46 -0.94605460D+03    0.0000230    0.0000000  EM
             47 -0.94605458D+03    0.0000202    0.0000000  EM
             48 -0.94605456D+03    0.0000178    0.0000000  EM
             49 -0.94605455D+03    0.0000157    0.0000000  EM
             50 -0.94605454D+03    0.0000138    0.0000000  EM
             51 -0.94605452D+03    0.0000122    0.0000000  EM
             52 -0.94605451D+03    0.0000107    0.0000000  EM
             53 -0.94605450D+03    0.0000094    0.0000000  EM
             54 -0.94605449D+03    0.0000083    0.0000000  EM
             55 -0.94605449D+03    0.0000073    0.0000000  EM
             56 -0.94605448D+03    0.0000065    0.0000000  EM
             57 -0.94605447D+03    0.0000057    0.0000000  EM
             58 -0.94605447D+03    0.0000050    0.0000000  EM
             59 -0.94605447D+03    0.0000045    0.0000000  EM
             60 -0.94605446D+03    0.0000039    0.0000000  EM
             61 -0.94605446D+03    0.0000035    0.0000000  EM
             62 -0.94605445D+03    0.0000031    0.0000000  EM
             63 -0.94605445D+03    0.0000027    0.0000000  EM
             64 -0.94605445D+03    0.0000024    0.0000000  EM
             65 -0.94605445D+03    0.0000022    0.0000000  EM
             66 -0.94605445D+03    0.0000019    0.0000000  EM
             67 -0.94605444D+03    0.0000017    0.0000000  EM
             68 -0.94605444D+03    0.0000015    0.0000000  EM
             69 -0.94605444D+03    0.0000013    0.0000000  EM
             70 -0.94605444D+03    0.0000012    0.0000000  EM
             71 -0.94605444D+03    0.0000011    0.0000000  EM
             72 -0.94605444D+03    0.0000010    0.0000000  EM
             73 -0.94605444D+03    0.0000009    0.0000000  EM
             74 -0.94605444D+03    0.0000008    0.0000000  EM
             75 -0.94605444D+03    0.0000007    0.0000000  EM
             76 -0.94605443D+03    0.0000006    0.0000000  EM
             77 -0.94605443D+03    0.0000006    0.0000000  EM
             78 -0.94605443D+03    0.0000005    0.0000000  EM
             79 -0.94605443D+03    0.0000005    0.0000000  EM
             80 -0.94605443D+03    0.0000004    0.0000000  EM
             81 -0.94605443D+03    0.0000004    0.0000000  EM
             82 -0.94605443D+03    0.0000003    0.0000000  EM
             83 -0.94605443D+03    0.0000003    0.0000000  EM
             84 -0.94605443D+03    0.0000003    0.0000000  EM
             85 -0.94605443D+03    0.0000003    0.0000000  EM
             86 -0.94605443D+03    0.0000002    0.0000000  EM
             87 -0.94605443D+03    0.0000002    0.0000000  EM
             88 -0.94605443D+03    0.0000002    0.0000000  EM
             89 -0.94605443D+03    0.0000002    0.0000000  EM
             90 -0.94605443D+03    0.0000002    0.0000000  EM
             91 -0.94605443D+03    0.0000002    0.0000000  EM
             92 -0.94605443D+03    0.0000002    0.0000000  EM
             93 -0.94605443D+03    0.0000001    0.0000000  EM
             94 -0.94605443D+03    0.0000001    0.0000000  EM
             95 -0.94605443D+03    0.0000001    0.0000000  EM
             96 -0.94605443D+03    0.0000001    0.0000000  EM
             97 -0.94605443D+03    0.0000001    0.0000000  EM
             98 -0.94605443D+03    0.0000001    0.0000000  EM
             99 -0.94605443D+03    0.0000001    0.0000000  EM
            100 -0.94605443D+03    0.0000001    0.0000000  EM
            101 -0.94605443D+03    0.0000001    0.0000000  EM
            102 -0.94605443D+03    0.0000001    0.0000000  EM
            103 -0.94605443D+03    0.0000001    0.0000000  EM
            104 -0.94605443D+03    0.0000001    0.0000000  EM
            105 -0.94605443D+03    0.0000001    0.0000000  EM
            106 -0.94605443D+03    0.0000001    0.0000000  EM
            107 -0.94605443D+03    0.0000022    0.0000000  QN
            108 -0.94605443D+03    0.0000002    0.0000000  EM
            109 -0.94605443D+03    0.0000001    0.0000000  EM
            110 -0.94605443D+03    0.0000000    0.0000000  EM
            111 -0.94605443D+03    0.0000000    0.0000000  EM
            112 -0.94605443D+03    0.0000000    0.0000000  EM
            113 -0.94605443D+03    0.0000000    0.0000000  EM
            114 -0.94605443D+03    0.0000000    0.0000000  EM
            115 -0.94605443D+03    0.0000000    0.0000000  EM
            116 -0.94605443D+03    0.0000000    0.0000000  EM
            117 -0.94605443D+03    0.0000000    0.0000000  EM
            118 -0.94605443D+03    0.0000000    0.0000000  EM
            119 -0.94605443D+03    0.0000000    0.0000000  EM
            120 -0.94605443D+03    0.0000000    0.0000000  EM
            121 -0.94605443D+03    0.0000000    0.0000000  EM
            122 -0.94605443D+03    0.0000000    0.0000000  EM
            123 -0.94605443D+03    0.0000000    0.0000000  EM
            124 -0.94605443D+03    0.0000000    0.0000000  EM
            125 -0.94605443D+03    0.0000000    0.0000000  EM
            126 -0.94605443D+03    0.0000000    0.0000000  EM
            127 -0.94605443D+03    0.0000000    0.0000000  EM
            128 -0.94605443D+03    0.0000000    0.0000000  EM
            129 -0.94605443D+03    0.0000000    0.0000000  EM
            130 -0.94605443D+03    0.0000000    0.0000000  EM
            131 -0.94605443D+03    0.0000000    0.0000000  EM
            132 -0.94605443D+03    0.0000000    0.0000000  EM
            133 -0.94605443D+03    0.0000000    0.0000000  EM
            134 -0.94605443D+03    0.0000000    0.0000000  EM
            135 -0.94605443D+03    0.0000000    0.0000000  EM
            136 -0.94605443D+03    0.0000000    0.0000000  EM
            137 -0.94605449D+03   -0.0000657   -0.0000001  FS
            138 -0.94605445D+03    0.0000446    0.0000000  EM
            139 -0.94605444D+03    0.0000026    0.0000000  EM
            140 -0.94605444D+03    0.0000015    0.0000000  EM
            141 -0.94605444D+03    0.0000012    0.0000000  EM
            142 -0.94605444D+03    0.0000010    0.0000000  EM
            143 -0.94605444D+03    0.0000008    0.0000000  EM
            144 -0.94605444D+03    0.0000007    0.0000000  EM
            145 -0.94605444D+03    0.0000006    0.0000000  EM
            146 -0.94605444D+03    0.0000006    0.0000000  EM
            147 -0.94605444D+03    0.0000005    0.0000000  EM
            148 -0.94605444D+03    0.0000004    0.0000000  EM
            149 -0.94605444D+03    0.0000004    0.0000000  EM
            150 -0.94605444D+03    0.0000004    0.0000000  EM
            151 -0.94605444D+03    0.0000003    0.0000000  EM
            152 -0.94605444D+03    0.0000003    0.0000000  EM
            153 -0.94605443D+03    0.0000003    0.0000000  EM
            154 -0.94605443D+03    0.0000003    0.0000000  EM
            155 -0.94605443D+03    0.0000003    0.0000000  EM
            156 -0.94605443D+03    0.0000003    0.0000000  EM
            157 -0.94605443D+03    0.0000002    0.0000000  EM
            158 -0.94605443D+03    0.0000002    0.0000000  EM
            159 -0.94605443D+03    0.0000080    0.0000000  QN
            160 -0.94605443D+03    0.0000001    0.0000000  EM


   TECHNICAL 8 OUTPUT FOR THE H1 MODEL


   E STEP  ITER  LOGLIKELIHOOD    ABS CHANGE   REL CHANGE  ALGORITHM
              1 -0.10672836D+04    0.0000000    0.0000000  EM
              2 -0.98878583D+03   78.4978028    0.0735491  EM
              3 -0.96008445D+03   28.7013731    0.0290269  EM
              4 -0.95322932D+03    6.8551312    0.0071401  EM
              5 -0.95190126D+03    1.3280601    0.0013932  EM
              6 -0.95164275D+03    0.2585061    0.0002716  EM
              7 -0.95159115D+03    0.0516054    0.0000542  EM
              8 -0.95158072D+03    0.0104295    0.0000110  EM
              9 -0.95157860D+03    0.0021187    0.0000022  EM
             10 -0.95157817D+03    0.0004314    0.0000005  EM
             11 -0.95157808D+03    0.0000879    0.0000001  EM


   E STEP  ITER  LOGLIKELIHOOD    ABS CHANGE   REL CHANGE  ALGORITHM
              1 -0.97042275D+03    0.0000000    0.0000000  EM
              2 -0.95709194D+03   13.3308194    0.0137371  EM
              3 -0.95706663D+03    0.0253024    0.0000264  EM
              4 -0.95705742D+03    0.0092153    0.0000096  EM
              5 -0.95705019D+03    0.0072252    0.0000075  EM
              6 -0.95704400D+03    0.0061899    0.0000065  EM
              7 -0.95703864D+03    0.0053633    0.0000056  EM
              8 -0.95703397D+03    0.0046672    0.0000049  EM
              9 -0.95702990D+03    0.0040770    0.0000043  EM
             10 -0.95702632D+03    0.0035755    0.0000037  EM
             11 -0.95702317D+03    0.0031486    0.0000033  EM
             12 -0.95702039D+03    0.0027848    0.0000029  EM
             13 -0.95701791D+03    0.0024741    0.0000026  EM
             14 -0.95701570D+03    0.0022083    0.0000023  EM
             15 -0.95701372D+03    0.0019806    0.0000021  EM
             16 -0.95701194D+03    0.0017850    0.0000019  EM
             17 -0.95701032D+03    0.0016168    0.0000017  EM
             18 -0.95700885D+03    0.0014716    0.0000015  EM
             19 -0.95700750D+03    0.0013462    0.0000014  EM
             20 -0.95700627D+03    0.0012375    0.0000013  EM
             21 -0.95700512D+03    0.0011430    0.0000012  EM
             22 -0.95700406D+03    0.0010606    0.0000011  EM
             23 -0.95700307D+03    0.0009886    0.0000010  EM
             24 -0.95700215D+03    0.0009254    0.0000010  EM
             25 -0.95700128D+03    0.0008698    0.0000009  EM
             26 -0.95700046D+03    0.0008206    0.0000009  EM
             27 -0.95699968D+03    0.0007770    0.0000008  EM
             28 -0.95699894D+03    0.0007382    0.0000008  EM
             29 -0.95699824D+03    0.0007034    0.0000007  EM
             30 -0.95699757D+03    0.0006722    0.0000007  EM
             31 -0.95699692D+03    0.0006440    0.0000007  EM
             32 -0.95699631D+03    0.0006184    0.0000006  EM
             33 -0.95699571D+03    0.0005951    0.0000006  EM
             34 -0.95699514D+03    0.0005738    0.0000006  EM
             35 -0.95699458D+03    0.0005542    0.0000006  EM
             36 -0.95699405D+03    0.0005360    0.0000006  EM
             37 -0.95699353D+03    0.0005192    0.0000005  EM
             38 -0.95699302D+03    0.0005035    0.0000005  EM
             39 -0.95699253D+03    0.0004887    0.0000005  EM
             40 -0.95699206D+03    0.0004749    0.0000005  EM
             41 -0.95699160D+03    0.0004618    0.0000005  EM
             42 -0.95699115D+03    0.0004494    0.0000005  EM
             43 -0.95699071D+03    0.0004375    0.0000005  EM
             44 -0.95699028D+03    0.0004262    0.0000004  EM
             45 -0.95698987D+03    0.0004154    0.0000004  EM
             46 -0.95698946D+03    0.0004050    0.0000004  EM
             47 -0.95698907D+03    0.0003950    0.0000004  EM
             48 -0.95698868D+03    0.0003853    0.0000004  EM
             49 -0.95698831D+03    0.0003759    0.0000004  EM
             50 -0.95698794D+03    0.0003668    0.0000004  EM
             51 -0.95698758D+03    0.0003580    0.0000004  EM
             52 -0.95698723D+03    0.0003494    0.0000004  EM
             53 -0.95698689D+03    0.0003410    0.0000004  EM
             54 -0.95698656D+03    0.0003328    0.0000003  EM
             55 -0.95698624D+03    0.0003249    0.0000003  EM
             56 -0.95698592D+03    0.0003171    0.0000003  EM
             57 -0.95698561D+03    0.0003094    0.0000003  EM
             58 -0.95698531D+03    0.0003019    0.0000003  EM
             59 -0.95698501D+03    0.0002946    0.0000003  EM
             60 -0.95698472D+03    0.0002875    0.0000003  EM
             61 -0.95698444D+03    0.0002804    0.0000003  EM
             62 -0.95698417D+03    0.0002735    0.0000003  EM
             63 -0.95698390D+03    0.0002668    0.0000003  EM
             64 -0.95698364D+03    0.0002601    0.0000003  EM
             65 -0.95698339D+03    0.0002536    0.0000003  EM
             66 -0.95698314D+03    0.0002473    0.0000003  EM
             67 -0.95698290D+03    0.0002410    0.0000003  EM
             68 -0.95698267D+03    0.0002348    0.0000002  EM
             69 -0.95698244D+03    0.0002288    0.0000002  EM
             70 -0.95698222D+03    0.0002229    0.0000002  EM
             71 -0.95698200D+03    0.0002171    0.0000002  EM
             72 -0.95698179D+03    0.0002114    0.0000002  EM
             73 -0.95698158D+03    0.0002058    0.0000002  EM
             74 -0.95698138D+03    0.0002004    0.0000002  EM
             75 -0.95698119D+03    0.0001950    0.0000002  EM
             76 -0.95698100D+03    0.0001897    0.0000002  EM
             77 -0.95698081D+03    0.0001846    0.0000002  EM
             78 -0.95698063D+03    0.0001796    0.0000002  EM
             79 -0.95698046D+03    0.0001746    0.0000002  EM
             80 -0.95698029D+03    0.0001698    0.0000002  EM
             81 -0.95698012D+03    0.0001651    0.0000002  EM
             82 -0.95697996D+03    0.0001604    0.0000002  EM
             83 -0.95697981D+03    0.0001559    0.0000002  EM
             84 -0.95697965D+03    0.0001515    0.0000002  EM
             85 -0.95697951D+03    0.0001471    0.0000002  EM
             86 -0.95697936D+03    0.0001429    0.0000001  EM
             87 -0.95697923D+03    0.0001388    0.0000001  EM
             88 -0.95697909D+03    0.0001347    0.0000001  EM
             89 -0.95697896D+03    0.0001308    0.0000001  EM
             90 -0.95697883D+03    0.0001269    0.0000001  EM
             91 -0.95697871D+03    0.0001232    0.0000001  EM
             92 -0.95697859D+03    0.0001195    0.0000001  EM
             93 -0.95697847D+03    0.0001159    0.0000001  EM
             94 -0.95697836D+03    0.0001124    0.0000001  EM
             95 -0.95697825D+03    0.0001090    0.0000001  EM
             96 -0.95697815D+03    0.0001057    0.0000001  EM
             97 -0.95697805D+03    0.0001024    0.0000001  EM
             98 -0.95697795D+03    0.0000993    0.0000001  EM
             99 -0.95697785D+03    0.0000962    0.0000001  EM
            100 -0.95697776D+03    0.0000932    0.0000001  EM
            101 -0.95697767D+03    0.0000903    0.0000001  EM
            102 -0.95697758D+03    0.0000875    0.0000001  EM
            103 -0.95697749D+03    0.0000847    0.0000001  EM
            104 -0.95697741D+03    0.0000820    0.0000001  EM
            105 -0.95697733D+03    0.0000794    0.0000001  EM
            106 -0.95697513D+03    0.0022058    0.0000023  QN
            107 -0.95697513D+03    0.0000004    0.0000000  EM


   TECHNICAL 8 OUTPUT FOR THE H1 MODEL


   E STEP  ITER  LOGLIKELIHOOD    ABS CHANGE   REL CHANGE  ALGORITHM
              1 -0.10773301D+04    0.0000000    0.0000000  EM
              2 -0.99956520D+03   77.7648895    0.0721830  EM
              3 -0.97078207D+03   28.7831280    0.0287956  EM
              4 -0.96380319D+03    6.9788827    0.0071889  EM
              5 -0.96246067D+03    1.3425128    0.0013929  EM
              6 -0.96220538D+03    0.2552970    0.0002653  EM
              7 -0.96215571D+03    0.0496677    0.0000516  EM
              8 -0.96214590D+03    0.0098052    0.0000102  EM
              9 -0.96214395D+03    0.0019504    0.0000020  EM
             10 -0.96214356D+03    0.0003895    0.0000004  EM
             11 -0.96214349D+03    0.0000779    0.0000001  EM


   E STEP  ITER  LOGLIKELIHOOD    ABS CHANGE   REL CHANGE  ALGORITHM
              1 -0.93412294D+03    0.0000000    0.0000000  EM
              2 -0.93103307D+03    3.0898653    0.0033078  EM
              3 -0.93100340D+03    0.0296686    0.0000319  EM
              4 -0.93099174D+03    0.0116676    0.0000125  EM
              5 -0.93098291D+03    0.0088284    0.0000095  EM
              6 -0.93097602D+03    0.0068851    0.0000074  EM
              7 -0.93097064D+03    0.0053846    0.0000058  EM
              8 -0.93096642D+03    0.0042194    0.0000045  EM
              9 -0.93096310D+03    0.0033127    0.0000036  EM
             10 -0.93096050D+03    0.0026059    0.0000028  EM
             11 -0.93095845D+03    0.0020538    0.0000022  EM
             12 -0.93095682D+03    0.0016219    0.0000017  EM
             13 -0.93095554D+03    0.0012833    0.0000014  EM
             14 -0.93095452D+03    0.0010174    0.0000011  EM
             15 -0.93095371D+03    0.0008082    0.0000009  EM
             16 -0.93095307D+03    0.0006434    0.0000007  EM
             17 -0.93095256D+03    0.0005131    0.0000006  EM
             18 -0.93095215D+03    0.0004101    0.0000004  EM
             19 -0.93095182D+03    0.0003285    0.0000004  EM
             20 -0.93095156D+03    0.0002637    0.0000003  EM
             21 -0.93095134D+03    0.0002121    0.0000002  EM
             22 -0.93095117D+03    0.0001710    0.0000002  EM
             23 -0.93095103D+03    0.0001381    0.0000001  EM
             24 -0.93095092D+03    0.0001118    0.0000001  EM
             25 -0.93095083D+03    0.0000908    0.0000001  EM
             26 -0.93095076D+03    0.0000738    0.0000001  EM
             27 -0.93095070D+03    0.0000602    0.0000001  EM
             28 -0.93095065D+03    0.0000492    0.0000001  EM
             29 -0.93095061D+03    0.0000403    0.0000000  EM
             30 -0.93095058D+03    0.0000331    0.0000000  EM
             31 -0.93095055D+03    0.0000273    0.0000000  EM
             32 -0.93095053D+03    0.0000226    0.0000000  EM
             33 -0.93095051D+03    0.0000187    0.0000000  EM
             34 -0.93095049D+03    0.0000155    0.0000000  EM
             35 -0.93095048D+03    0.0000129    0.0000000  EM
             36 -0.93095047D+03    0.0000108    0.0000000  EM
             37 -0.93095046D+03    0.0000091    0.0000000  EM
             38 -0.93095045D+03    0.0000076    0.0000000  EM
             39 -0.93095044D+03    0.0000064    0.0000000  EM
             40 -0.93095044D+03    0.0000055    0.0000000  EM
             41 -0.93095043D+03    0.0000046    0.0000000  EM
             42 -0.93095043D+03    0.0000040    0.0000000  EM
             43 -0.93095043D+03    0.0000034    0.0000000  EM
             44 -0.93095042D+03    0.0000029    0.0000000  EM
             45 -0.93095042D+03    0.0000025    0.0000000  EM
             46 -0.93095042D+03    0.0000022    0.0000000  EM
             47 -0.93095042D+03    0.0000019    0.0000000  EM
             48 -0.93095042D+03    0.0000017    0.0000000  EM
             49 -0.93095041D+03    0.0000015    0.0000000  EM
             50 -0.93095041D+03    0.0000013    0.0000000  EM
             51 -0.93095041D+03    0.0000012    0.0000000  EM
             52 -0.93095041D+03    0.0000010    0.0000000  EM
             53 -0.93095041D+03    0.0000009    0.0000000  EM
             54 -0.93095041D+03    0.0000009    0.0000000  EM
             55 -0.93095041D+03    0.0000008    0.0000000  EM
             56 -0.93095041D+03    0.0000007    0.0000000  EM
             57 -0.93095041D+03    0.0000007    0.0000000  EM
             58 -0.93095041D+03    0.0000006    0.0000000  EM
             59 -0.93095041D+03    0.0000006    0.0000000  EM
             60 -0.93095040D+03    0.0000005    0.0000000  EM
             61 -0.93095040D+03    0.0000005    0.0000000  EM
             62 -0.93095040D+03    0.0000005    0.0000000  EM
             63 -0.93095040D+03    0.0000004    0.0000000  EM
             64 -0.93095040D+03    0.0000004    0.0000000  EM
             65 -0.93095040D+03    0.0000004    0.0000000  EM
             66 -0.93095040D+03    0.0000004    0.0000000  EM
             67 -0.93095040D+03    0.0000004    0.0000000  EM
             68 -0.93095040D+03    0.0000003    0.0000000  EM
             69 -0.93095040D+03    0.0000003    0.0000000  EM
             70 -0.93095040D+03    0.0000003    0.0000000  EM
             71 -0.93095040D+03    0.0000003    0.0000000  EM
             72 -0.93095040D+03    0.0000003    0.0000000  EM
             73 -0.93095040D+03    0.0000003    0.0000000  EM
             74 -0.93095040D+03    0.0000003    0.0000000  EM
             75 -0.93095040D+03    0.0000003    0.0000000  EM
             76 -0.93095040D+03    0.0000003    0.0000000  EM
             77 -0.93095040D+03    0.0000003    0.0000000  EM
             78 -0.93095040D+03    0.0000002    0.0000000  EM
             79 -0.93095040D+03    0.0000002    0.0000000  EM
             80 -0.93095040D+03    0.0000002    0.0000000  EM
             81 -0.93095040D+03    0.0000002    0.0000000  EM
             82 -0.93095040D+03    0.0000002    0.0000000  EM
             83 -0.93095040D+03    0.0000002    0.0000000  EM
             84 -0.93095040D+03    0.0000002    0.0000000  EM
             85 -0.93095040D+03    0.0000002    0.0000000  EM
             86 -0.93095040D+03    0.0000002    0.0000000  EM
             87 -0.93095040D+03    0.0000002    0.0000000  EM
             88 -0.93095040D+03    0.0000002    0.0000000  EM
             89 -0.93095040D+03    0.0000002    0.0000000  EM
             90 -0.93095040D+03    0.0000002    0.0000000  EM
             91 -0.93095040D+03    0.0000002    0.0000000  EM
             92 -0.93095040D+03    0.0000002    0.0000000  EM
             93 -0.93095040D+03    0.0000002    0.0000000  EM
             94 -0.93095040D+03    0.0000002    0.0000000  EM
             95 -0.93095040D+03    0.0000002    0.0000000  EM
             96 -0.93095040D+03    0.0000002    0.0000000  EM
             97 -0.93095039D+03    0.0000002    0.0000000  EM
             98 -0.93095039D+03    0.0000002    0.0000000  EM
             99 -0.93095039D+03    0.0000002    0.0000000  EM
            100 -0.93095039D+03    0.0000002    0.0000000  EM
            101 -0.93095039D+03    0.0000002    0.0000000  EM
            102 -0.93095039D+03    0.0000001    0.0000000  EM
            103 -0.93095039D+03    0.0000001    0.0000000  EM
            104 -0.93095039D+03    0.0000001    0.0000000  EM
            105 -0.93095039D+03    0.0000001    0.0000000  EM
            106 -0.93095039D+03    0.0000074    0.0000000  QN
            107 -0.93095039D+03    0.0000001    0.0000000  EM


   TECHNICAL 8 OUTPUT FOR THE H1 MODEL


   E STEP  ITER  LOGLIKELIHOOD    ABS CHANGE   REL CHANGE  ALGORITHM
              1 -0.10510041D+04    0.0000000    0.0000000  EM
              2 -0.97404140D+03   76.9627430    0.0732278  EM
              3 -0.94555926D+03   28.4821365    0.0292412  EM
              4 -0.93855493D+03    7.0043253    0.0074076  EM
              5 -0.93716578D+03    1.3891523    0.0014801  EM
              6 -0.93689244D+03    0.2733404    0.0002917  EM
              7 -0.93683761D+03    0.0548365    0.0000585  EM
              8 -0.93682648D+03    0.0111207    0.0000119  EM
              9 -0.93682422D+03    0.0022667    0.0000024  EM
             10 -0.93682376D+03    0.0004631    0.0000005  EM
             11 -0.93682366D+03    0.0000947    0.0000001  EM


   E STEP  ITER  LOGLIKELIHOOD    ABS CHANGE   REL CHANGE  ALGORITHM
              1 -0.96183859D+03    0.0000000    0.0000000  EM
              2 -0.93800173D+03   23.8368612    0.0247826  EM
              3 -0.93786618D+03    0.1355494    0.0001445  EM
              4 -0.93776343D+03    0.1027531    0.0001096  EM
              5 -0.93767581D+03    0.0876252    0.0000934  EM
              6 -0.93760052D+03    0.0752875    0.0000803  EM
              7 -0.93753567D+03    0.0648494    0.0000692  EM
              8 -0.93747969D+03    0.0559755    0.0000597  EM
              9 -0.93743128D+03    0.0484101    0.0000516  EM
             10 -0.93738934D+03    0.0419451    0.0000447  EM
             11 -0.93735293D+03    0.0364089    0.0000388  EM
             12 -0.93732127D+03    0.0316598    0.0000338  EM
             13 -0.93729369D+03    0.0275799    0.0000294  EM
             14 -0.93726962D+03    0.0240709    0.0000257  EM
             15 -0.93724857D+03    0.0210501    0.0000225  EM
             16 -0.93723012D+03    0.0184477    0.0000197  EM
             17 -0.93721392D+03    0.0162045    0.0000173  EM
             18 -0.93719965D+03    0.0142701    0.0000152  EM
             19 -0.93718704D+03    0.0126016    0.0000134  EM
             20 -0.93717588D+03    0.0111620    0.0000119  EM
             21 -0.93716596D+03    0.0099195    0.0000106  EM
             22 -0.93715712D+03    0.0088468    0.0000094  EM
             23 -0.93714920D+03    0.0079202    0.0000085  EM
             24 -0.93714208D+03    0.0071195    0.0000076  EM
             25 -0.93713565D+03    0.0064269    0.0000069  EM
             26 -0.93712982D+03    0.0058273    0.0000062  EM
             27 -0.93712452D+03    0.0053075    0.0000057  EM
             28 -0.93711966D+03    0.0048561    0.0000052  EM
             29 -0.93711520D+03    0.0044634    0.0000048  EM
             30 -0.93711107D+03    0.0041209    0.0000044  EM
             31 -0.93710725D+03    0.0038214    0.0000041  EM
             32 -0.93710370D+03    0.0035585    0.0000038  EM
             33 -0.93710037D+03    0.0033269    0.0000036  EM
             34 -0.93709725D+03    0.0031219    0.0000033  EM
             35 -0.93709431D+03    0.0029397    0.0000031  EM
             36 -0.93709153D+03    0.0027768    0.0000030  EM
             37 -0.93708890D+03    0.0026304    0.0000028  EM
             38 -0.93708640D+03    0.0024980    0.0000027  EM
             39 -0.93708402D+03    0.0023775    0.0000025  EM
             40 -0.93708176D+03    0.0022672    0.0000024  EM
             41 -0.93707959D+03    0.0021655    0.0000023  EM
             42 -0.93707752D+03    0.0020712    0.0000022  EM
             43 -0.93707554D+03    0.0019833    0.0000021  EM
             44 -0.93707364D+03    0.0019008    0.0000020  EM
             45 -0.93707181D+03    0.0018229    0.0000019  EM
             46 -0.93707006D+03    0.0017492    0.0000019  EM
             47 -0.93706838D+03    0.0016790    0.0000018  EM
             48 -0.93706677D+03    0.0016120    0.0000017  EM
             49 -0.93706523D+03    0.0015477    0.0000017  EM
             50 -0.93706374D+03    0.0014859    0.0000016  EM
             51 -0.93706231D+03    0.0014264    0.0000015  EM
             52 -0.93706094D+03    0.0013689    0.0000015  EM
             53 -0.93705963D+03    0.0013134    0.0000014  EM
             54 -0.93705837D+03    0.0012596    0.0000013  EM
             55 -0.93705716D+03    0.0012075    0.0000013  EM
             56 -0.93705601D+03    0.0011571    0.0000012  EM
             57 -0.93705490D+03    0.0011081    0.0000012  EM
             58 -0.93705384D+03    0.0010607    0.0000011  EM
             59 -0.93705282D+03    0.0010147    0.0000011  EM
             60 -0.93705185D+03    0.0009701    0.0000010  EM
             61 -0.93705093D+03    0.0009270    0.0000010  EM
             62 -0.93705004D+03    0.0008852    0.0000009  EM
             63 -0.93704920D+03    0.0008448    0.0000009  EM
             64 -0.93704839D+03    0.0008057    0.0000009  EM
             65 -0.93704762D+03    0.0007679    0.0000008  EM
             66 -0.93704689D+03    0.0007314    0.0000008  EM
             67 -0.93704619D+03    0.0006962    0.0000007  EM
             68 -0.93704553D+03    0.0006623    0.0000007  EM
             69 -0.93704490D+03    0.0006297    0.0000007  EM
             70 -0.93704430D+03    0.0005982    0.0000006  EM
             71 -0.93704374D+03    0.0005680    0.0000006  EM
             72 -0.93704320D+03    0.0005390    0.0000006  EM
             73 -0.93704269D+03    0.0005112    0.0000005  EM
             74 -0.93704220D+03    0.0004845    0.0000005  EM
             75 -0.93704174D+03    0.0004590    0.0000005  EM
             76 -0.93704131D+03    0.0004345    0.0000005  EM
             77 -0.93704090D+03    0.0004111    0.0000004  EM
             78 -0.93704051D+03    0.0003888    0.0000004  EM
             79 -0.93704014D+03    0.0003674    0.0000004  EM
             80 -0.93703979D+03    0.0003471    0.0000004  EM
             81 -0.93703947D+03    0.0003277    0.0000003  EM
             82 -0.93703916D+03    0.0003093    0.0000003  EM
             83 -0.93703886D+03    0.0002917    0.0000003  EM
             84 -0.93703859D+03    0.0002750    0.0000003  EM
             85 -0.93703833D+03    0.0002591    0.0000003  EM
             86 -0.93703809D+03    0.0002440    0.0000003  EM
             87 -0.93703786D+03    0.0002298    0.0000002  EM
             88 -0.93703764D+03    0.0002162    0.0000002  EM
             89 -0.93703744D+03    0.0002034    0.0000002  EM
             90 -0.93703725D+03    0.0001912    0.0000002  EM
             91 -0.93703707D+03    0.0001797    0.0000002  EM
             92 -0.93703690D+03    0.0001688    0.0000002  EM
             93 -0.93703674D+03    0.0001586    0.0000002  EM
             94 -0.93703659D+03    0.0001488    0.0000002  EM
             95 -0.93703645D+03    0.0001397    0.0000001  EM
             96 -0.93703632D+03    0.0001310    0.0000001  EM
             97 -0.93703620D+03    0.0001229    0.0000001  EM
             98 -0.93703608D+03    0.0001152    0.0000001  EM
             99 -0.93703597D+03    0.0001079    0.0000001  EM
            100 -0.93703587D+03    0.0001011    0.0000001  EM
            101 -0.93703578D+03    0.0000947    0.0000001  EM
            102 -0.93703569D+03    0.0000887    0.0000001  EM
            103 -0.93703561D+03    0.0000830    0.0000001  EM
            104 -0.93703553D+03    0.0000777    0.0000001  EM
            105 -0.93703444D+03    0.0010843    0.0000012  QN
            106 -0.93703444D+03    0.0000004    0.0000000  EM


   TECHNICAL 8 OUTPUT FOR THE H1 MODEL


   E STEP  ITER  LOGLIKELIHOOD    ABS CHANGE   REL CHANGE  ALGORITHM
              1 -0.10620954D+04    0.0000000    0.0000000  EM
              2 -0.98347595D+03   78.6194782    0.0740230  EM
              3 -0.95515780D+03   28.3181518    0.0287939  EM
              4 -0.94855624D+03    6.6015564    0.0069115  EM
              5 -0.94730890D+03    1.2473393    0.0013150  EM
              6 -0.94706515D+03    0.2437573    0.0002573  EM
              7 -0.94701472D+03    0.0504263    0.0000532  EM
              8 -0.94700395D+03    0.0107711    0.0000114  EM
              9 -0.94700161D+03    0.0023352    0.0000025  EM
             10 -0.94700110D+03    0.0005096    0.0000005  EM
             11 -0.94700099D+03    0.0001115    0.0000001  EM
             12 -0.94700097D+03    0.0000244    0.0000000  EM


   E STEP  ITER  LOGLIKELIHOOD    ABS CHANGE   REL CHANGE  ALGORITHM
              1 -0.94305785D+03    0.0000000    0.0000000  EM
              2 -0.93632138D+03    6.7364764    0.0071432  EM
              3 -0.93625236D+03    0.0690225    0.0000737  EM
              4 -0.93620435D+03    0.0480052    0.0000513  EM
              5 -0.93616420D+03    0.0401455    0.0000429  EM
              6 -0.93613005D+03    0.0341502    0.0000365  EM
              7 -0.93610075D+03    0.0293070    0.0000313  EM
              8 -0.93607539D+03    0.0253599    0.0000271  EM
              9 -0.93605326D+03    0.0221245    0.0000236  EM
             10 -0.93603380D+03    0.0194584    0.0000208  EM
             11 -0.93601655D+03    0.0172503    0.0000184  EM
             12 -0.93600114D+03    0.0154130    0.0000165  EM
             13 -0.93598726D+03    0.0138776    0.0000148  EM
             14 -0.93597467D+03    0.0125897    0.0000135  EM
             15 -0.93596317D+03    0.0115055    0.0000123  EM
             16 -0.93595258D+03    0.0105901    0.0000113  EM
             17 -0.93594276D+03    0.0098148    0.0000105  EM
             18 -0.93593361D+03    0.0091565    0.0000098  EM
             19 -0.93592501D+03    0.0085957    0.0000092  EM
             20 -0.93591689D+03    0.0081167    0.0000087  EM
             21 -0.93590919D+03    0.0077061    0.0000082  EM
             22 -0.93590184D+03    0.0073526    0.0000079  EM
             23 -0.93589479D+03    0.0070467    0.0000075  EM
             24 -0.93588801D+03    0.0067806    0.0000072  EM
             25 -0.93588146D+03    0.0065473    0.0000070  EM
             26 -0.93587512D+03    0.0063410    0.0000068  EM
             27 -0.93586896D+03    0.0061568    0.0000066  EM
             28 -0.93586297D+03    0.0059904    0.0000064  EM
             29 -0.93585713D+03    0.0058384    0.0000062  EM
             30 -0.93585144D+03    0.0056978    0.0000061  EM
             31 -0.93584587D+03    0.0055658    0.0000059  EM
             32 -0.93584043D+03    0.0054406    0.0000058  EM
             33 -0.93583511D+03    0.0053201    0.0000057  EM
             34 -0.93582991D+03    0.0052031    0.0000056  EM
             35 -0.93582482D+03    0.0050883    0.0000054  EM
             36 -0.93581984D+03    0.0049747    0.0000053  EM
             37 -0.93581498D+03    0.0048615    0.0000052  EM
             38 -0.93581023D+03    0.0047483    0.0000051  EM
             39 -0.93580560D+03    0.0046346    0.0000050  EM
             40 -0.93580108D+03    0.0045200    0.0000048  EM
             41 -0.93579668D+03    0.0044044    0.0000047  EM
             42 -0.93579239D+03    0.0042877    0.0000046  EM
             43 -0.93578822D+03    0.0041698    0.0000045  EM
             44 -0.93578417D+03    0.0040509    0.0000043  EM
             45 -0.93578024D+03    0.0039310    0.0000042  EM
             46 -0.93577643D+03    0.0038102    0.0000041  EM
             47 -0.93577274D+03    0.0036888    0.0000039  EM
             48 -0.93576917D+03    0.0035670    0.0000038  EM
             49 -0.93576573D+03    0.0034450    0.0000037  EM
             50 -0.93576240D+03    0.0033230    0.0000036  EM
             51 -0.93575920D+03    0.0032014    0.0000034  EM
             52 -0.93575612D+03    0.0030804    0.0000033  EM
             53 -0.93575316D+03    0.0029602    0.0000032  EM
             54 -0.93575032D+03    0.0028411    0.0000030  EM
             55 -0.93574760D+03    0.0027233    0.0000029  EM
             56 -0.93574499D+03    0.0026072    0.0000028  EM
             57 -0.93574250D+03    0.0024929    0.0000027  EM
             58 -0.93574011D+03    0.0023807    0.0000025  EM
             59 -0.93573784D+03    0.0022707    0.0000024  EM
             60 -0.93573568D+03    0.0021631    0.0000023  EM
             61 -0.93573362D+03    0.0020582    0.0000022  EM
             62 -0.93573167D+03    0.0019560    0.0000021  EM
             63 -0.93572981D+03    0.0018566    0.0000020  EM
             64 -0.93572805D+03    0.0017603    0.0000019  EM
             65 -0.93572638D+03    0.0016671    0.0000018  EM
             66 -0.93572481D+03    0.0015770    0.0000017  EM
             67 -0.93572332D+03    0.0014901    0.0000016  EM
             68 -0.93572191D+03    0.0014065    0.0000015  EM
             69 -0.93572058D+03    0.0013262    0.0000014  EM
             70 -0.93571933D+03    0.0012491    0.0000013  EM
             71 -0.93571816D+03    0.0011753    0.0000013  EM
             72 -0.93571705D+03    0.0011047    0.0000012  EM
             73 -0.93571602D+03    0.0010374    0.0000011  EM
             74 -0.93571504D+03    0.0009732    0.0000010  EM
             75 -0.93571413D+03    0.0009122    0.0000010  EM
             76 -0.93571328D+03    0.0008542    0.0000009  EM
             77 -0.93571248D+03    0.0007991    0.0000009  EM
             78 -0.93571173D+03    0.0007470    0.0000008  EM
             79 -0.93571103D+03    0.0006977    0.0000007  EM
             80 -0.93571038D+03    0.0006511    0.0000007  EM
             81 -0.93570978D+03    0.0006071    0.0000006  EM
             82 -0.93570921D+03    0.0005656    0.0000006  EM
             83 -0.93570868D+03    0.0005266    0.0000006  EM
             84 -0.93570819D+03    0.0004899    0.0000005  EM
             85 -0.93570774D+03    0.0004555    0.0000005  EM
             86 -0.93570731D+03    0.0004231    0.0000005  EM
             87 -0.93570692D+03    0.0003929    0.0000004  EM
             88 -0.93570656D+03    0.0003645    0.0000004  EM
             89 -0.93570622D+03    0.0003380    0.0000004  EM
             90 -0.93570591D+03    0.0003132    0.0000003  EM
             91 -0.93570562D+03    0.0002901    0.0000003  EM
             92 -0.93570535D+03    0.0002685    0.0000003  EM
             93 -0.93570510D+03    0.0002484    0.0000003  EM
             94 -0.93570487D+03    0.0002296    0.0000002  EM
             95 -0.93570466D+03    0.0002122    0.0000002  EM
             96 -0.93570446D+03    0.0001960    0.0000002  EM
             97 -0.93570428D+03    0.0001810    0.0000002  EM
             98 -0.93570411D+03    0.0001670    0.0000002  EM
             99 -0.93570396D+03    0.0001541    0.0000002  EM
            100 -0.93570382D+03    0.0001420    0.0000002  EM
            101 -0.93570369D+03    0.0001309    0.0000001  EM
            102 -0.93570357D+03    0.0001206    0.0000001  EM
            103 -0.93570345D+03    0.0001111    0.0000001  EM
            104 -0.93570335D+03    0.0001023    0.0000001  EM
            105 -0.93570326D+03    0.0000941    0.0000001  EM
            106 -0.93570221D+03    0.0010495    0.0000011  QN
            107 -0.93570221D+03    0.0000001    0.0000000  EM


   TECHNICAL 8 OUTPUT FOR THE H1 MODEL


   E STEP  ITER  LOGLIKELIHOOD    ABS CHANGE   REL CHANGE  ALGORITHM
              1 -0.10621355D+04    0.0000000    0.0000000  EM
              2 -0.98336396D+03   78.7715409    0.0741634  EM
              3 -0.95241830D+03   30.9456520    0.0314692  EM
              4 -0.94434796D+03    8.0703444    0.0084735  EM
              5 -0.94266643D+03    1.6815305    0.0017806  EM
              6 -0.94231163D+03    0.3548007    0.0003764  EM
              7 -0.94223318D+03    0.0784523    0.0000833  EM
              8 -0.94221534D+03    0.0178390    0.0000189  EM
              9 -0.94221123D+03    0.0041102    0.0000044  EM
             10 -0.94221027D+03    0.0009525    0.0000010  EM
             11 -0.94221005D+03    0.0002213    0.0000002  EM
             12 -0.94221000D+03    0.0000515    0.0000001  EM


   E STEP  ITER  LOGLIKELIHOOD    ABS CHANGE   REL CHANGE  ALGORITHM
              1 -0.96060902D+03    0.0000000    0.0000000  EM
              2 -0.94364269D+03   16.9663335    0.0176621  EM
              3 -0.94355251D+03    0.0901783    0.0000956  EM
              4 -0.94349624D+03    0.0562702    0.0000596  EM
              5 -0.94344915D+03    0.0470923    0.0000499  EM
              6 -0.94340911D+03    0.0400356    0.0000424  EM
              7 -0.94337497D+03    0.0341430    0.0000362  EM
              8 -0.94334578D+03    0.0291891    0.0000309  EM
              9 -0.94332077D+03    0.0250117    0.0000265  EM
             10 -0.94329929D+03    0.0214787    0.0000228  EM
             11 -0.94328080D+03    0.0184826    0.0000196  EM
             12 -0.94326487D+03    0.0159352    0.0000169  EM
             13 -0.94325111D+03    0.0137639    0.0000146  EM
             14 -0.94323920D+03    0.0119087    0.0000126  EM
             15 -0.94322888D+03    0.0103200    0.0000109  EM
             16 -0.94321992D+03    0.0089567    0.0000095  EM
             17 -0.94321214D+03    0.0077844    0.0000083  EM
             18 -0.94320536D+03    0.0067746    0.0000072  EM
             19 -0.94319946D+03    0.0059031    0.0000063  EM
             20 -0.94319431D+03    0.0051497    0.0000055  EM
             21 -0.94318981D+03    0.0044975    0.0000048  EM
             22 -0.94318588D+03    0.0039320    0.0000042  EM
             23 -0.94318244D+03    0.0034410    0.0000036  EM
             24 -0.94317942D+03    0.0030142    0.0000032  EM
             25 -0.94317678D+03    0.0026427    0.0000028  EM
             26 -0.94317446D+03    0.0023190    0.0000025  EM
             27 -0.94317243D+03    0.0020367    0.0000022  EM
             28 -0.94317064D+03    0.0017903    0.0000019  EM
             29 -0.94316906D+03    0.0015748    0.0000017  EM
             30 -0.94316767D+03    0.0013864    0.0000015  EM
             31 -0.94316645D+03    0.0012215    0.0000013  EM
             32 -0.94316538D+03    0.0010770    0.0000011  EM
             33 -0.94316443D+03    0.0009503    0.0000010  EM
             34 -0.94316359D+03    0.0008391    0.0000009  EM
             35 -0.94316284D+03    0.0007416    0.0000008  EM
             36 -0.94316219D+03    0.0006558    0.0000007  EM
             37 -0.94316161D+03    0.0005805    0.0000006  EM
             38 -0.94316109D+03    0.0005142    0.0000005  EM
             39 -0.94316064D+03    0.0004559    0.0000005  EM
             40 -0.94316023D+03    0.0004045    0.0000004  EM
             41 -0.94315987D+03    0.0003593    0.0000004  EM
             42 -0.94315955D+03    0.0003194    0.0000003  EM
             43 -0.94315927D+03    0.0002842    0.0000003  EM
             44 -0.94315902D+03    0.0002532    0.0000003  EM
             45 -0.94315879D+03    0.0002258    0.0000002  EM
             46 -0.94315859D+03    0.0002016    0.0000002  EM
             47 -0.94315841D+03    0.0001802    0.0000002  EM
             48 -0.94315825D+03    0.0001613    0.0000002  EM
             49 -0.94315810D+03    0.0001445    0.0000002  EM
             50 -0.94315797D+03    0.0001297    0.0000001  EM
             51 -0.94315786D+03    0.0001166    0.0000001  EM
             52 -0.94315775D+03    0.0001050    0.0000001  EM
             53 -0.94315766D+03    0.0000947    0.0000001  EM
             54 -0.94315757D+03    0.0000856    0.0000001  EM
             55 -0.94315749D+03    0.0000775    0.0000001  EM
             56 -0.94315742D+03    0.0000703    0.0000001  EM
             57 -0.94315736D+03    0.0000639    0.0000001  EM
             58 -0.94315730D+03    0.0000582    0.0000001  EM
             59 -0.94315725D+03    0.0000531    0.0000001  EM
             60 -0.94315720D+03    0.0000486    0.0000001  EM
             61 -0.94315716D+03    0.0000446    0.0000000  EM
             62 -0.94315712D+03    0.0000410    0.0000000  EM
             63 -0.94315708D+03    0.0000378    0.0000000  EM
             64 -0.94315704D+03    0.0000349    0.0000000  EM
             65 -0.94315701D+03    0.0000323    0.0000000  EM
             66 -0.94315698D+03    0.0000300    0.0000000  EM
             67 -0.94315695D+03    0.0000280    0.0000000  EM
             68 -0.94315693D+03    0.0000261    0.0000000  EM
             69 -0.94315690D+03    0.0000245    0.0000000  EM
             70 -0.94315688D+03    0.0000230    0.0000000  EM
             71 -0.94315686D+03    0.0000216    0.0000000  EM
             72 -0.94315684D+03    0.0000204    0.0000000  EM
             73 -0.94315682D+03    0.0000193    0.0000000  EM
             74 -0.94315680D+03    0.0000183    0.0000000  EM
             75 -0.94315678D+03    0.0000174    0.0000000  EM
             76 -0.94315677D+03    0.0000166    0.0000000  EM
             77 -0.94315675D+03    0.0000158    0.0000000  EM
             78 -0.94315673D+03    0.0000151    0.0000000  EM
             79 -0.94315672D+03    0.0000145    0.0000000  EM
             80 -0.94315671D+03    0.0000139    0.0000000  EM
             81 -0.94315669D+03    0.0000134    0.0000000  EM
             82 -0.94315668D+03    0.0000129    0.0000000  EM
             83 -0.94315667D+03    0.0000124    0.0000000  EM
             84 -0.94315665D+03    0.0000120    0.0000000  EM
             85 -0.94315664D+03    0.0000116    0.0000000  EM
             86 -0.94315663D+03    0.0000113    0.0000000  EM
             87 -0.94315662D+03    0.0000109    0.0000000  EM
             88 -0.94315661D+03    0.0000106    0.0000000  EM
             89 -0.94315660D+03    0.0000103    0.0000000  EM
             90 -0.94315659D+03    0.0000100    0.0000000  EM
             91 -0.94315658D+03    0.0000098    0.0000000  EM
             92 -0.94315657D+03    0.0000095    0.0000000  EM
             93 -0.94315656D+03    0.0000093    0.0000000  EM
             94 -0.94315655D+03    0.0000091    0.0000000  EM
             95 -0.94315654D+03    0.0000089    0.0000000  EM
             96 -0.94315653D+03    0.0000087    0.0000000  EM
             97 -0.94315653D+03    0.0000085    0.0000000  EM
             98 -0.94315652D+03    0.0000083    0.0000000  EM
             99 -0.94315651D+03    0.0000081    0.0000000  EM
            100 -0.94315650D+03    0.0000079    0.0000000  EM
            101 -0.94315649D+03    0.0000078    0.0000000  EM
            102 -0.94315649D+03    0.0000076    0.0000000  EM
            103 -0.94315648D+03    0.0000075    0.0000000  EM
            104 -0.94315647D+03    0.0000073    0.0000000  EM
            105 -0.94315646D+03    0.0000072    0.0000000  EM
            106 -0.94315603D+03    0.0004307    0.0000005  QN
            107 -0.94315603D+03    0.0000001    0.0000000  EM


   TECHNICAL 8 OUTPUT FOR THE H1 MODEL


   E STEP  ITER  LOGLIKELIHOOD    ABS CHANGE   REL CHANGE  ALGORITHM
              1 -0.10656177D+04    0.0000000    0.0000000  EM
              2 -0.98954385D+03   76.0738003    0.0713894  EM
              3 -0.96009141D+03   29.4524399    0.0297637  EM
              4 -0.95252880D+03    7.5626165    0.0078770  EM
              5 -0.95096763D+03    1.5611706    0.0016390  EM
              6 -0.95064105D+03    0.3265807    0.0003434  EM
              7 -0.95056961D+03    0.0714317    0.0000751  EM
              8 -0.95055358D+03    0.0160307    0.0000169  EM
              9 -0.95054994D+03    0.0036399    0.0000038  EM
             10 -0.95054911D+03    0.0008306    0.0000009  EM
             11 -0.95054892D+03    0.0001899    0.0000002  EM
             12 -0.95054888D+03    0.0000435    0.0000000  EM


   E STEP  ITER  LOGLIKELIHOOD    ABS CHANGE   REL CHANGE  ALGORITHM
              1 -0.95221720D+03    0.0000000    0.0000000  EM
              2 -0.94660686D+03    5.6103408    0.0058919  EM
              3 -0.94641486D+03    0.1920027    0.0002028  EM
              4 -0.94627051D+03    0.1443443    0.0001525  EM
              5 -0.94615631D+03    0.1142034    0.0001207  EM
              6 -0.94606552D+03    0.0907862    0.0000960  EM
              7 -0.94599315D+03    0.0723757    0.0000765  EM
              8 -0.94593529D+03    0.0578593    0.0000612  EM
              9 -0.94588890D+03    0.0463857    0.0000490  EM
             10 -0.94585161D+03    0.0372940    0.0000394  EM
             11 -0.94582154D+03    0.0300720    0.0000318  EM
             12 -0.94579722D+03    0.0243204    0.0000257  EM
             13 -0.94577749D+03    0.0197278    0.0000209  EM
             14 -0.94576144D+03    0.0160512    0.0000170  EM
             15 -0.94574834D+03    0.0130999    0.0000139  EM
             16 -0.94573761D+03    0.0107247    0.0000113  EM
             17 -0.94572880D+03    0.0088079    0.0000093  EM
             18 -0.94572155D+03    0.0072570    0.0000077  EM
             19 -0.94571555D+03    0.0059986    0.0000063  EM
             20 -0.94571057D+03    0.0049749    0.0000053  EM
             21 -0.94570643D+03    0.0041397    0.0000044  EM
             22 -0.94570298D+03    0.0034565    0.0000037  EM
             23 -0.94570008D+03    0.0028961    0.0000031  EM
             24 -0.94569765D+03    0.0024352    0.0000026  EM
             25 -0.94569559D+03    0.0020549    0.0000022  EM
             26 -0.94569385D+03    0.0017403    0.0000018  EM
             27 -0.94569237D+03    0.0014794    0.0000016  EM
             28 -0.94569111D+03    0.0012623    0.0000013  EM
             29 -0.94569003D+03    0.0010811    0.0000011  EM
             30 -0.94568910D+03    0.0009295    0.0000010  EM
             31 -0.94568830D+03    0.0008023    0.0000008  EM
             32 -0.94568760D+03    0.0006953    0.0000007  EM
             33 -0.94568700D+03    0.0006049    0.0000006  EM
             34 -0.94568647D+03    0.0005285    0.0000006  EM
             35 -0.94568600D+03    0.0004635    0.0000005  EM
             36 -0.94568560D+03    0.0004083    0.0000004  EM
             37 -0.94568523D+03    0.0003611    0.0000004  EM
             38 -0.94568491D+03    0.0003206    0.0000003  EM
             39 -0.94568463D+03    0.0002859    0.0000003  EM
             40 -0.94568437D+03    0.0002560    0.0000003  EM
             41 -0.94568414D+03    0.0002302    0.0000002  EM
             42 -0.94568393D+03    0.0002079    0.0000002  EM
             43 -0.94568375D+03    0.0001885    0.0000002  EM
             44 -0.94568357D+03    0.0001715    0.0000002  EM
             45 -0.94568342D+03    0.0001568    0.0000002  EM
             46 -0.94568327D+03    0.0001438    0.0000002  EM
             47 -0.94568314D+03    0.0001325    0.0000001  EM
             48 -0.94568302D+03    0.0001225    0.0000001  EM
             49 -0.94568290D+03    0.0001137    0.0000001  EM
             50 -0.94568280D+03    0.0001058    0.0000001  EM
             51 -0.94568270D+03    0.0000989    0.0000001  EM
             52 -0.94568261D+03    0.0000927    0.0000001  EM
             53 -0.94568252D+03    0.0000872    0.0000001  EM
             54 -0.94568244D+03    0.0000822    0.0000001  EM
             55 -0.94568236D+03    0.0000778    0.0000001  EM
             56 -0.94568229D+03    0.0000738    0.0000001  EM
             57 -0.94568222D+03    0.0000702    0.0000001  EM
             58 -0.94568215D+03    0.0000669    0.0000001  EM
             59 -0.94568208D+03    0.0000640    0.0000001  EM
             60 -0.94568202D+03    0.0000613    0.0000001  EM
             61 -0.94568196D+03    0.0000588    0.0000001  EM
             62 -0.94568191D+03    0.0000566    0.0000001  EM
             63 -0.94568185D+03    0.0000545    0.0000001  EM
             64 -0.94568180D+03    0.0000526    0.0000001  EM
             65 -0.94568175D+03    0.0000508    0.0000001  EM
             66 -0.94568170D+03    0.0000492    0.0000001  EM
             67 -0.94568165D+03    0.0000477    0.0000001  EM
             68 -0.94568161D+03    0.0000462    0.0000000  EM
             69 -0.94568156D+03    0.0000449    0.0000000  EM
             70 -0.94568152D+03    0.0000437    0.0000000  EM
             71 -0.94568148D+03    0.0000425    0.0000000  EM
             72 -0.94568143D+03    0.0000414    0.0000000  EM
             73 -0.94568139D+03    0.0000404    0.0000000  EM
             74 -0.94568135D+03    0.0000394    0.0000000  EM
             75 -0.94568132D+03    0.0000385    0.0000000  EM
             76 -0.94568128D+03    0.0000376    0.0000000  EM
             77 -0.94568124D+03    0.0000368    0.0000000  EM
             78 -0.94568121D+03    0.0000360    0.0000000  EM
             79 -0.94568117D+03    0.0000353    0.0000000  EM
             80 -0.94568114D+03    0.0000345    0.0000000  EM
             81 -0.94568110D+03    0.0000338    0.0000000  EM
             82 -0.94568107D+03    0.0000332    0.0000000  EM
             83 -0.94568104D+03    0.0000325    0.0000000  EM
             84 -0.94568100D+03    0.0000319    0.0000000  EM
             85 -0.94568097D+03    0.0000313    0.0000000  EM
             86 -0.94568094D+03    0.0000307    0.0000000  EM
             87 -0.94568091D+03    0.0000301    0.0000000  EM
             88 -0.94568088D+03    0.0000296    0.0000000  EM
             89 -0.94568085D+03    0.0000291    0.0000000  EM
             90 -0.94568083D+03    0.0000286    0.0000000  EM
             91 -0.94568080D+03    0.0000281    0.0000000  EM
             92 -0.94568077D+03    0.0000276    0.0000000  EM
             93 -0.94568074D+03    0.0000271    0.0000000  EM
             94 -0.94568072D+03    0.0000267    0.0000000  EM
             95 -0.94568069D+03    0.0000262    0.0000000  EM
             96 -0.94568066D+03    0.0000258    0.0000000  EM
             97 -0.94568064D+03    0.0000253    0.0000000  EM
             98 -0.94568061D+03    0.0000249    0.0000000  EM
             99 -0.94568059D+03    0.0000245    0.0000000  EM
            100 -0.94568056D+03    0.0000241    0.0000000  EM
            101 -0.94568054D+03    0.0000237    0.0000000  EM
            102 -0.94568052D+03    0.0000234    0.0000000  EM
            103 -0.94568049D+03    0.0000230    0.0000000  EM
            104 -0.94568047D+03    0.0000226    0.0000000  EM
            105 -0.94567883D+03    0.0016463    0.0000017  QN
            106 -0.94567883D+03    0.0000002    0.0000000  EM


   TECHNICAL 8 OUTPUT FOR THE H1 MODEL


   E STEP  ITER  LOGLIKELIHOOD    ABS CHANGE   REL CHANGE  ALGORITHM
              1 -0.10655912D+04    0.0000000    0.0000000  EM
              2 -0.98709898D+03   78.4921808    0.0736607  EM
              3 -0.95865338D+03   28.4456038    0.0288174  EM
              4 -0.95198612D+03    6.6672571    0.0069548  EM
              5 -0.95074906D+03    1.2370631    0.0012995  EM
              6 -0.95052284D+03    0.2262234    0.0002379  EM
              7 -0.95048069D+03    0.0421433    0.0000443  EM
              8 -0.95047275D+03    0.0079451    0.0000084  EM
              9 -0.95047124D+03    0.0015075    0.0000016  EM
             10 -0.95047095D+03    0.0002870    0.0000003  EM
             11 -0.95047090D+03    0.0000548    0.0000001  EM


   E STEP  ITER  LOGLIKELIHOOD    ABS CHANGE   REL CHANGE  ALGORITHM
              1 -0.94374832D+03    0.0000000    0.0000000  EM
              2 -0.94005076D+03    3.6975550    0.0039179  EM
              3 -0.93976210D+03    0.2886612    0.0003071  EM
              4 -0.93954469D+03    0.2174116    0.0002313  EM
              5 -0.93937062D+03    0.1740667    0.0001853  EM
              6 -0.93923062D+03    0.1400039    0.0001490  EM
              7 -0.93911761D+03    0.1130059    0.0001203  EM
              8 -0.93902596D+03    0.0916525    0.0000976  EM
              9 -0.93895115D+03    0.0748084    0.0000797  EM
             10 -0.93888959D+03    0.0615591    0.0000656  EM
             11 -0.93883843D+03    0.0511675    0.0000545  EM
             12 -0.93879539D+03    0.0430408    0.0000458  EM
             13 -0.93875868D+03    0.0367036    0.0000391  EM
             14 -0.93872691D+03    0.0317743    0.0000338  EM
             15 -0.93869896D+03    0.0279476    0.0000298  EM
             16 -0.93867398D+03    0.0249794    0.0000266  EM
             17 -0.93865131D+03    0.0226754    0.0000242  EM
             18 -0.93863042D+03    0.0208808    0.0000222  EM
             19 -0.93861095D+03    0.0194733    0.0000207  EM
             20 -0.93859260D+03    0.0183563    0.0000196  EM
             21 -0.93857514D+03    0.0174541    0.0000186  EM
             22 -0.93855843D+03    0.0167074    0.0000178  EM
             23 -0.93854236D+03    0.0160704    0.0000171  EM
             24 -0.93852686D+03    0.0155082    0.0000165  EM
             25 -0.93851186D+03    0.0149941    0.0000160  EM
             26 -0.93849735D+03    0.0145084    0.0000155  EM
             27 -0.93848332D+03    0.0140367    0.0000150  EM
             28 -0.93846975D+03    0.0135689    0.0000145  EM
             29 -0.93845665D+03    0.0130982    0.0000140  EM
             30 -0.93844403D+03    0.0126204    0.0000134  EM
             31 -0.93843190D+03    0.0121336    0.0000129  EM
             32 -0.93842026D+03    0.0116372    0.0000124  EM
             33 -0.93840913D+03    0.0111316    0.0000119  EM
             34 -0.93839851D+03    0.0106186    0.0000113  EM
             35 -0.93838841D+03    0.0101003    0.0000108  EM
             36 -0.93837883D+03    0.0095791    0.0000102  EM
             37 -0.93836977D+03    0.0090579    0.0000097  EM
             38 -0.93836123D+03    0.0085394    0.0000091  EM
             39 -0.93835320D+03    0.0080266    0.0000086  EM
             40 -0.93834568D+03    0.0075221    0.0000080  EM
             41 -0.93833865D+03    0.0070287    0.0000075  EM
             42 -0.93833211D+03    0.0065485    0.0000070  EM
             43 -0.93832602D+03    0.0060837    0.0000065  EM
             44 -0.93832039D+03    0.0056361    0.0000060  EM
             45 -0.93831518D+03    0.0052071    0.0000055  EM
             46 -0.93831038D+03    0.0047979    0.0000051  EM
             47 -0.93830597D+03    0.0044094    0.0000047  EM
             48 -0.93830193D+03    0.0040421    0.0000043  EM
             49 -0.93829823D+03    0.0036963    0.0000039  EM
             50 -0.93829486D+03    0.0033721    0.0000036  EM
             51 -0.93829179D+03    0.0030693    0.0000033  EM
             52 -0.93828900D+03    0.0027876    0.0000030  EM
             53 -0.93828648D+03    0.0025264    0.0000027  EM
             54 -0.93828419D+03    0.0022850    0.0000024  EM
             55 -0.93828213D+03    0.0020626    0.0000022  EM
             56 -0.93828027D+03    0.0018585    0.0000020  EM
             57 -0.93827860D+03    0.0016715    0.0000018  EM
             58 -0.93827710D+03    0.0015008    0.0000016  EM
             59 -0.93827575D+03    0.0013454    0.0000014  EM
             60 -0.93827455D+03    0.0012042    0.0000013  EM
             61 -0.93827347D+03    0.0010762    0.0000011  EM
             62 -0.93827251D+03    0.0009605    0.0000010  EM
             63 -0.93827166D+03    0.0008561    0.0000009  EM
             64 -0.93827089D+03    0.0007621    0.0000008  EM
             65 -0.93827022D+03    0.0006776    0.0000007  EM
             66 -0.93826961D+03    0.0006018    0.0000006  EM
             67 -0.93826908D+03    0.0005339    0.0000006  EM
             68 -0.93826861D+03    0.0004732    0.0000005  EM
             69 -0.93826819D+03    0.0004190    0.0000004  EM
             70 -0.93826782D+03    0.0003707    0.0000004  EM
             71 -0.93826749D+03    0.0003277    0.0000003  EM
             72 -0.93826720D+03    0.0002894    0.0000003  EM
             73 -0.93826695D+03    0.0002554    0.0000003  EM
             74 -0.93826672D+03    0.0002253    0.0000002  EM
             75 -0.93826652D+03    0.0001985    0.0000002  EM
             76 -0.93826635D+03    0.0001749    0.0000002  EM
             77 -0.93826619D+03    0.0001539    0.0000002  EM
             78 -0.93826606D+03    0.0001354    0.0000001  EM
             79 -0.93826594D+03    0.0001191    0.0000001  EM
             80 -0.93826583D+03    0.0001047    0.0000001  EM
             81 -0.93826574D+03    0.0000919    0.0000001  EM
             82 -0.93826566D+03    0.0000807    0.0000001  EM
             83 -0.93826559D+03    0.0000709    0.0000001  EM
             84 -0.93826553D+03    0.0000622    0.0000001  EM
             85 -0.93826547D+03    0.0000545    0.0000001  EM
             86 -0.93826543D+03    0.0000478    0.0000001  EM
             87 -0.93826538D+03    0.0000419    0.0000000  EM
             88 -0.93826535D+03    0.0000367    0.0000000  EM
             89 -0.93826531D+03    0.0000322    0.0000000  EM
             90 -0.93826529D+03    0.0000282    0.0000000  EM
             91 -0.93826526D+03    0.0000247    0.0000000  EM
             92 -0.93826524D+03    0.0000216    0.0000000  EM
             93 -0.93826522D+03    0.0000189    0.0000000  EM
             94 -0.93826520D+03    0.0000166    0.0000000  EM
             95 -0.93826519D+03    0.0000145    0.0000000  EM
             96 -0.93826518D+03    0.0000127    0.0000000  EM
             97 -0.93826517D+03    0.0000111    0.0000000  EM
             98 -0.93826516D+03    0.0000097    0.0000000  EM
             99 -0.93826515D+03    0.0000085    0.0000000  EM
            100 -0.93826514D+03    0.0000074    0.0000000  EM
            101 -0.93826513D+03    0.0000065    0.0000000  EM
            102 -0.93826513D+03    0.0000057    0.0000000  EM
            103 -0.93826512D+03    0.0000049    0.0000000  EM
            104 -0.93826512D+03    0.0000043    0.0000000  EM
            105 -0.93826509D+03    0.0000289    0.0000000  QN
            106 -0.93826509D+03    0.0000007    0.0000000  EM


   TECHNICAL 8 OUTPUT FOR THE H1 MODEL


   E STEP  ITER  LOGLIKELIHOOD    ABS CHANGE   REL CHANGE  ALGORITHM
              1 -0.10593578D+04    0.0000000    0.0000000  EM
              2 -0.98271128D+03   76.6464911    0.0723518  EM
              3 -0.95354451D+03   29.1667752    0.0296799  EM
              4 -0.94613744D+03    7.4070683    0.0077679  EM
              5 -0.94462592D+03    1.5115151    0.0015976  EM
              6 -0.94432106D+03    0.3048667    0.0003227  EM
              7 -0.94425842D+03    0.0626425    0.0000663  EM
              8 -0.94424540D+03    0.0130125    0.0000138  EM
              9 -0.94424269D+03    0.0027170    0.0000029  EM
             10 -0.94424212D+03    0.0005687    0.0000006  EM
             11 -0.94424200D+03    0.0001192    0.0000001  EM
             12 -0.94424197D+03    0.0000250    0.0000000  EM


   E STEP  ITER  LOGLIKELIHOOD    ABS CHANGE   REL CHANGE  ALGORITHM
              1 -0.93585027D+03    0.0000000    0.0000000  EM
              2 -0.93204200D+03    3.8082730    0.0040693  EM
              3 -0.93201690D+03    0.0250933    0.0000269  EM
              4 -0.93200262D+03    0.0142852    0.0000153  EM
              5 -0.93199156D+03    0.0110609    0.0000119  EM
              6 -0.93198284D+03    0.0087198    0.0000094  EM
              7 -0.93197594D+03    0.0068997    0.0000074  EM
              8 -0.93197046D+03    0.0054785    0.0000059  EM
              9 -0.93196609D+03    0.0043679    0.0000047  EM
             10 -0.93196259D+03    0.0034996    0.0000038  EM
             11 -0.93195977D+03    0.0028204    0.0000030  EM
             12 -0.93195748D+03    0.0022887    0.0000025  EM
             13 -0.93195561D+03    0.0018722    0.0000020  EM
             14 -0.93195406D+03    0.0015456    0.0000017  EM
             15 -0.93195277D+03    0.0012892    0.0000014  EM
             16 -0.93195169D+03    0.0010876    0.0000012  EM
             17 -0.93195076D+03    0.0009288    0.0000010  EM
             18 -0.93194996D+03    0.0008035    0.0000009  EM
             19 -0.93194925D+03    0.0007043    0.0000008  EM
             20 -0.93194863D+03    0.0006255    0.0000007  EM
             21 -0.93194806D+03    0.0005626    0.0000006  EM
             22 -0.93194755D+03    0.0005123    0.0000005  EM
             23 -0.93194708D+03    0.0004716    0.0000005  EM
             24 -0.93194664D+03    0.0004386    0.0000005  EM
             25 -0.93194623D+03    0.0004116    0.0000004  EM
             26 -0.93194584D+03    0.0003892    0.0000004  EM
             27 -0.93194547D+03    0.0003705    0.0000004  EM
             28 -0.93194511D+03    0.0003547    0.0000004  EM
             29 -0.93194477D+03    0.0003411    0.0000004  EM
             30 -0.93194444D+03    0.0003293    0.0000004  EM
             31 -0.93194412D+03    0.0003189    0.0000003  EM
             32 -0.93194382D+03    0.0003097    0.0000003  EM
             33 -0.93194351D+03    0.0003012    0.0000003  EM
             34 -0.93194322D+03    0.0002935    0.0000003  EM
             35 -0.93194293D+03    0.0002863    0.0000003  EM
             36 -0.93194265D+03    0.0002796    0.0000003  EM
             37 -0.93194238D+03    0.0002733    0.0000003  EM
             38 -0.93194211D+03    0.0002672    0.0000003  EM
             39 -0.93194185D+03    0.0002614    0.0000003  EM
             40 -0.93194160D+03    0.0002557    0.0000003  EM
             41 -0.93194135D+03    0.0002503    0.0000003  EM
             42 -0.93194110D+03    0.0002450    0.0000003  EM
             43 -0.93194086D+03    0.0002398    0.0000003  EM
             44 -0.93194063D+03    0.0002348    0.0000003  EM
             45 -0.93194040D+03    0.0002298    0.0000002  EM
             46 -0.93194017D+03    0.0002249    0.0000002  EM
             47 -0.93193995D+03    0.0002202    0.0000002  EM
             48 -0.93193974D+03    0.0002155    0.0000002  EM
             49 -0.93193953D+03    0.0002108    0.0000002  EM
             50 -0.93193932D+03    0.0002063    0.0000002  EM
             51 -0.93193912D+03    0.0002018    0.0000002  EM
             52 -0.93193892D+03    0.0001974    0.0000002  EM
             53 -0.93193873D+03    0.0001930    0.0000002  EM
             54 -0.93193854D+03    0.0001888    0.0000002  EM
             55 -0.93193835D+03    0.0001846    0.0000002  EM
             56 -0.93193817D+03    0.0001804    0.0000002  EM
             57 -0.93193800D+03    0.0001763    0.0000002  EM
             58 -0.93193782D+03    0.0001723    0.0000002  EM
             59 -0.93193766D+03    0.0001683    0.0000002  EM
             60 -0.93193749D+03    0.0001645    0.0000002  EM
             61 -0.93193733D+03    0.0001606    0.0000002  EM
             62 -0.93193717D+03    0.0001569    0.0000002  EM
             63 -0.93193702D+03    0.0001532    0.0000002  EM
             64 -0.93193687D+03    0.0001495    0.0000002  EM
             65 -0.93193673D+03    0.0001459    0.0000002  EM
             66 -0.93193658D+03    0.0001424    0.0000002  EM
             67 -0.93193644D+03    0.0001390    0.0000001  EM
             68 -0.93193631D+03    0.0001356    0.0000001  EM
             69 -0.93193618D+03    0.0001322    0.0000001  EM
             70 -0.93193605D+03    0.0001290    0.0000001  EM
             71 -0.93193592D+03    0.0001258    0.0000001  EM
             72 -0.93193580D+03    0.0001226    0.0000001  EM
             73 -0.93193568D+03    0.0001195    0.0000001  EM
             74 -0.93193556D+03    0.0001165    0.0000001  EM
             75 -0.93193545D+03    0.0001135    0.0000001  EM
             76 -0.93193534D+03    0.0001106    0.0000001  EM
             77 -0.93193523D+03    0.0001078    0.0000001  EM
             78 -0.93193513D+03    0.0001050    0.0000001  EM
             79 -0.93193502D+03    0.0001022    0.0000001  EM
             80 -0.93193492D+03    0.0000995    0.0000001  EM
             81 -0.93193483D+03    0.0000969    0.0000001  EM
             82 -0.93193473D+03    0.0000944    0.0000001  EM
             83 -0.93193464D+03    0.0000918    0.0000001  EM
             84 -0.93193455D+03    0.0000894    0.0000001  EM
             85 -0.93193447D+03    0.0000870    0.0000001  EM
             86 -0.93193438D+03    0.0000846    0.0000001  EM
             87 -0.93193430D+03    0.0000823    0.0000001  EM
             88 -0.93193422D+03    0.0000801    0.0000001  EM
             89 -0.93193414D+03    0.0000779    0.0000001  EM
             90 -0.93193406D+03    0.0000757    0.0000001  EM
             91 -0.93193399D+03    0.0000736    0.0000001  EM
             92 -0.93193392D+03    0.0000716    0.0000001  EM
             93 -0.93193385D+03    0.0000696    0.0000001  EM
             94 -0.93193378D+03    0.0000676    0.0000001  EM
             95 -0.93193372D+03    0.0000657    0.0000001  EM
             96 -0.93193365D+03    0.0000639    0.0000001  EM
             97 -0.93193359D+03    0.0000621    0.0000001  EM
             98 -0.93193353D+03    0.0000603    0.0000001  EM
             99 -0.93193347D+03    0.0000586    0.0000001  EM
            100 -0.93193341D+03    0.0000569    0.0000001  EM
            101 -0.93193336D+03    0.0000552    0.0000001  EM
            102 -0.93193331D+03    0.0000536    0.0000001  EM
            103 -0.93193325D+03    0.0000521    0.0000001  EM
            104 -0.93193320D+03    0.0000505    0.0000001  EM
            105 -0.93193315D+03    0.0000491    0.0000001  EM
            106 -0.93193165D+03    0.0015029    0.0000016  QN
            107 -0.93193165D+03    0.0000001    0.0000000  EM


   TECHNICAL 8 OUTPUT FOR THE H1 MODEL


   E STEP  ITER  LOGLIKELIHOOD    ABS CHANGE   REL CHANGE  ALGORITHM
              1 -0.10566134D+04    0.0000000    0.0000000  EM
              2 -0.97606813D+03   80.5452912    0.0762297  EM
              3 -0.94687691D+03   29.1912226    0.0299070  EM
              4 -0.94001457D+03    6.8623398    0.0072473  EM
              5 -0.93873245D+03    1.2821172    0.0013639  EM
              6 -0.93849566D+03    0.2367897    0.0002522  EM
              7 -0.93845118D+03    0.0444847    0.0000474  EM
              8 -0.93844274D+03    0.0084344    0.0000090  EM
              9 -0.93844114D+03    0.0016061    0.0000017  EM
             10 -0.93844083D+03    0.0003065    0.0000003  EM
             11 -0.93844077D+03    0.0000586    0.0000001  EM


   E STEP  ITER  LOGLIKELIHOOD    ABS CHANGE   REL CHANGE  ALGORITHM
              1 -0.94524244D+03    0.0000000    0.0000000  EM
              2 -0.94060124D+03    4.6412025    0.0049101  EM
              3 -0.94050718D+03    0.0940573    0.0001000  EM
              4 -0.94044165D+03    0.0655368    0.0000697  EM
              5 -0.94039176D+03    0.0498857    0.0000530  EM
              6 -0.94035357D+03    0.0381899    0.0000406  EM
              7 -0.94032426D+03    0.0293072    0.0000312  EM
              8 -0.94030171D+03    0.0225492    0.0000240  EM
              9 -0.94028431D+03    0.0174009    0.0000185  EM
             10 -0.94027084D+03    0.0134725    0.0000143  EM
             11 -0.94026037D+03    0.0104689    0.0000111  EM
             12 -0.94025220D+03    0.0081671    0.0000087  EM
             13 -0.94024581D+03    0.0063984    0.0000068  EM
             14 -0.94024077D+03    0.0050355    0.0000054  EM
             15 -0.94023679D+03    0.0039818    0.0000042  EM
             16 -0.94023362D+03    0.0031643    0.0000034  EM
             17 -0.94023110D+03    0.0025278    0.0000027  EM
             18 -0.94022907D+03    0.0020301    0.0000022  EM
             19 -0.94022743D+03    0.0016394    0.0000017  EM
             20 -0.94022610D+03    0.0013313    0.0000014  EM
             21 -0.94022501D+03    0.0010872    0.0000012  EM
             22 -0.94022412D+03    0.0008928    0.0000009  EM
             23 -0.94022338D+03    0.0007373    0.0000008  EM
             24 -0.94022277D+03    0.0006123    0.0000007  EM
             25 -0.94022225D+03    0.0005113    0.0000005  EM
             26 -0.94022183D+03    0.0004292    0.0000005  EM
             27 -0.94022146D+03    0.0003622    0.0000004  EM
             28 -0.94022116D+03    0.0003072    0.0000003  EM
             29 -0.94022089D+03    0.0002618    0.0000003  EM
             30 -0.94022067D+03    0.0002243    0.0000002  EM
             31 -0.94022048D+03    0.0001930    0.0000002  EM
             32 -0.94022031D+03    0.0001668    0.0000002  EM
             33 -0.94022016D+03    0.0001449    0.0000002  EM
             34 -0.94022004D+03    0.0001263    0.0000001  EM
             35 -0.94021993D+03    0.0001107    0.0000001  EM
             36 -0.94021983D+03    0.0000973    0.0000001  EM
             37 -0.94021974D+03    0.0000860    0.0000001  EM
             38 -0.94021967D+03    0.0000763    0.0000001  EM
             39 -0.94021960D+03    0.0000679    0.0000001  EM
             40 -0.94021954D+03    0.0000608    0.0000001  EM
             41 -0.94021949D+03    0.0000546    0.0000001  EM
             42 -0.94021944D+03    0.0000492    0.0000001  EM
             43 -0.94021939D+03    0.0000446    0.0000000  EM
             44 -0.94021935D+03    0.0000406    0.0000000  EM
             45 -0.94021931D+03    0.0000371    0.0000000  EM
             46 -0.94021928D+03    0.0000340    0.0000000  EM
             47 -0.94021925D+03    0.0000313    0.0000000  EM
             48 -0.94021922D+03    0.0000289    0.0000000  EM
             49 -0.94021919D+03    0.0000269    0.0000000  EM
             50 -0.94021917D+03    0.0000250    0.0000000  EM
             51 -0.94021914D+03    0.0000234    0.0000000  EM
             52 -0.94021912D+03    0.0000220    0.0000000  EM
             53 -0.94021910D+03    0.0000207    0.0000000  EM
             54 -0.94021908D+03    0.0000196    0.0000000  EM
             55 -0.94021906D+03    0.0000185    0.0000000  EM
             56 -0.94021905D+03    0.0000176    0.0000000  EM
             57 -0.94021903D+03    0.0000168    0.0000000  EM
             58 -0.94021901D+03    0.0000160    0.0000000  EM
             59 -0.94021900D+03    0.0000154    0.0000000  EM
             60 -0.94021898D+03    0.0000147    0.0000000  EM
             61 -0.94021897D+03    0.0000142    0.0000000  EM
             62 -0.94021895D+03    0.0000137    0.0000000  EM
             63 -0.94021894D+03    0.0000132    0.0000000  EM
             64 -0.94021893D+03    0.0000127    0.0000000  EM
             65 -0.94021892D+03    0.0000123    0.0000000  EM
             66 -0.94021890D+03    0.0000120    0.0000000  EM
             67 -0.94021889D+03    0.0000116    0.0000000  EM
             68 -0.94021888D+03    0.0000113    0.0000000  EM
             69 -0.94021887D+03    0.0000109    0.0000000  EM
             70 -0.94021886D+03    0.0000106    0.0000000  EM
             71 -0.94021885D+03    0.0000104    0.0000000  EM
             72 -0.94021884D+03    0.0000101    0.0000000  EM
             73 -0.94021883D+03    0.0000098    0.0000000  EM
             74 -0.94021882D+03    0.0000096    0.0000000  EM
             75 -0.94021881D+03    0.0000094    0.0000000  EM
             76 -0.94021880D+03    0.0000091    0.0000000  EM
             77 -0.94021879D+03    0.0000089    0.0000000  EM
             78 -0.94021878D+03    0.0000087    0.0000000  EM
             79 -0.94021878D+03    0.0000085    0.0000000  EM
             80 -0.94021877D+03    0.0000083    0.0000000  EM
             81 -0.94021876D+03    0.0000081    0.0000000  EM
             82 -0.94021875D+03    0.0000079    0.0000000  EM
             83 -0.94021874D+03    0.0000078    0.0000000  EM
             84 -0.94021874D+03    0.0000076    0.0000000  EM
             85 -0.94021873D+03    0.0000074    0.0000000  EM
             86 -0.94021872D+03    0.0000073    0.0000000  EM
             87 -0.94021871D+03    0.0000071    0.0000000  EM
             88 -0.94021871D+03    0.0000070    0.0000000  EM
             89 -0.94021870D+03    0.0000068    0.0000000  EM
             90 -0.94021869D+03    0.0000067    0.0000000  EM
             91 -0.94021869D+03    0.0000065    0.0000000  EM
             92 -0.94021868D+03    0.0000064    0.0000000  EM
             93 -0.94021867D+03    0.0000062    0.0000000  EM
             94 -0.94021867D+03    0.0000061    0.0000000  EM
             95 -0.94021866D+03    0.0000060    0.0000000  EM
             96 -0.94021866D+03    0.0000058    0.0000000  EM
             97 -0.94021865D+03    0.0000057    0.0000000  EM
             98 -0.94021865D+03    0.0000056    0.0000000  EM
             99 -0.94021864D+03    0.0000055    0.0000000  EM
            100 -0.94021863D+03    0.0000054    0.0000000  EM
            101 -0.94021863D+03    0.0000052    0.0000000  EM
            102 -0.94021862D+03    0.0000051    0.0000000  EM
            103 -0.94021862D+03    0.0000050    0.0000000  EM
            104 -0.94021861D+03    0.0000049    0.0000000  EM
            105 -0.94021861D+03    0.0000048    0.0000000  EM
            106 -0.94021840D+03    0.0002103    0.0000002  QN
            107 -0.94021840D+03    0.0000004    0.0000000  EM


   TECHNICAL 8 OUTPUT FOR THE H1 MODEL


   E STEP  ITER  LOGLIKELIHOOD    ABS CHANGE   REL CHANGE  ALGORITHM
              1 -0.10616411D+04    0.0000000    0.0000000  EM
              2 -0.98515002D+03   76.4911166    0.0720499  EM
              3 -0.95773232D+03   27.4177002    0.0278310  EM
              4 -0.95134130D+03    6.3910154    0.0066731  EM
              5 -0.95014442D+03    1.1968832    0.0012581  EM
              6 -0.94992013D+03    0.2242869    0.0002361  EM
              7 -0.94987685D+03    0.0432839    0.0000456  EM
              8 -0.94986834D+03    0.0085053    0.0000090  EM
              9 -0.94986666D+03    0.0016870    0.0000018  EM
             10 -0.94986632D+03    0.0003362    0.0000004  EM
             11 -0.94986625D+03    0.0000671    0.0000001  EM


   E STEP  ITER  LOGLIKELIHOOD    ABS CHANGE   REL CHANGE  ALGORITHM
              1 -0.93623481D+03    0.0000000    0.0000000  EM
              2 -0.93334357D+03    2.8912454    0.0030882  EM
              3 -0.93315070D+03    0.1928664    0.0002066  EM
              4 -0.93301748D+03    0.1332208    0.0001428  EM
              5 -0.93291622D+03    0.1012596    0.0001085  EM
              6 -0.93283883D+03    0.0773877    0.0000830  EM
              7 -0.93277947D+03    0.0593629    0.0000636  EM
              8 -0.93273367D+03    0.0458055    0.0000491  EM
              9 -0.93269802D+03    0.0356508    0.0000382  EM
             10 -0.93266994D+03    0.0280742    0.0000301  EM
             11 -0.93264750D+03    0.0224403    0.0000241  EM
             12 -0.93262924D+03    0.0182626    0.0000196  EM
             13 -0.93261407D+03    0.0151708    0.0000163  EM
             14 -0.93260118D+03    0.0128842    0.0000138  EM
             15 -0.93258999D+03    0.0111916    0.0000120  EM
             16 -0.93258006D+03    0.0099345    0.0000107  EM
             17 -0.93257106D+03    0.0089947    0.0000096  EM
             18 -0.93256278D+03    0.0082846    0.0000089  EM
             19 -0.93255504D+03    0.0077394    0.0000083  EM
             20 -0.93254773D+03    0.0073117    0.0000078  EM
             21 -0.93254076D+03    0.0069669    0.0000075  EM
             22 -0.93253408D+03    0.0066797    0.0000072  EM
             23 -0.93252765D+03    0.0064320    0.0000069  EM
             24 -0.93252144D+03    0.0062109    0.0000067  EM
             25 -0.93251543D+03    0.0060074    0.0000064  EM
             26 -0.93250961D+03    0.0058149    0.0000062  EM
             27 -0.93250399D+03    0.0056291    0.0000060  EM
             28 -0.93249854D+03    0.0054469    0.0000058  EM
             29 -0.93249327D+03    0.0052667    0.0000056  EM
             30 -0.93248819D+03    0.0050871    0.0000055  EM
             31 -0.93248328D+03    0.0049077    0.0000053  EM
             32 -0.93247855D+03    0.0047281    0.0000051  EM
             33 -0.93247400D+03    0.0045484    0.0000049  EM
             34 -0.93246963D+03    0.0043688    0.0000047  EM
             35 -0.93246544D+03    0.0041897    0.0000045  EM
             36 -0.93246143D+03    0.0040114    0.0000043  EM
             37 -0.93245760D+03    0.0038344    0.0000041  EM
             38 -0.93245394D+03    0.0036592    0.0000039  EM
             39 -0.93245045D+03    0.0034862    0.0000037  EM
             40 -0.93244714D+03    0.0033161    0.0000036  EM
             41 -0.93244399D+03    0.0031489    0.0000034  EM
             42 -0.93244100D+03    0.0029854    0.0000032  EM
             43 -0.93243817D+03    0.0028259    0.0000030  EM
             44 -0.93243550D+03    0.0026706    0.0000029  EM
             45 -0.93243298D+03    0.0025200    0.0000027  EM
             46 -0.93243061D+03    0.0023741    0.0000025  EM
             47 -0.93242838D+03    0.0022333    0.0000024  EM
             48 -0.93242628D+03    0.0020978    0.0000022  EM
             49 -0.93242431D+03    0.0019676    0.0000021  EM
             50 -0.93242247D+03    0.0018428    0.0000020  EM
             51 -0.93242075D+03    0.0017236    0.0000018  EM
             52 -0.93241914D+03    0.0016099    0.0000017  EM
             53 -0.93241763D+03    0.0015016    0.0000016  EM
             54 -0.93241623D+03    0.0013989    0.0000015  EM
             55 -0.93241493D+03    0.0013015    0.0000014  EM
             56 -0.93241372D+03    0.0012095    0.0000013  EM
             57 -0.93241260D+03    0.0011226    0.0000012  EM
             58 -0.93241156D+03    0.0010407    0.0000011  EM
             59 -0.93241060D+03    0.0009637    0.0000010  EM
             60 -0.93240971D+03    0.0008915    0.0000010  EM
             61 -0.93240888D+03    0.0008238    0.0000009  EM
             62 -0.93240812D+03    0.0007604    0.0000008  EM
             63 -0.93240742D+03    0.0007013    0.0000008  EM
             64 -0.93240677D+03    0.0006461    0.0000007  EM
             65 -0.93240618D+03    0.0005948    0.0000006  EM
             66 -0.93240563D+03    0.0005470    0.0000006  EM
             67 -0.93240513D+03    0.0005026    0.0000005  EM
             68 -0.93240467D+03    0.0004615    0.0000005  EM
             69 -0.93240424D+03    0.0004234    0.0000005  EM
             70 -0.93240386D+03    0.0003881    0.0000004  EM
             71 -0.93240350D+03    0.0003555    0.0000004  EM
             72 -0.93240318D+03    0.0003255    0.0000003  EM
             73 -0.93240288D+03    0.0002977    0.0000003  EM
             74 -0.93240261D+03    0.0002722    0.0000003  EM
             75 -0.93240236D+03    0.0002487    0.0000003  EM
             76 -0.93240213D+03    0.0002271    0.0000002  EM
             77 -0.93240192D+03    0.0002072    0.0000002  EM
             78 -0.93240173D+03    0.0001890    0.0000002  EM
             79 -0.93240156D+03    0.0001723    0.0000002  EM
             80 -0.93240140D+03    0.0001570    0.0000002  EM
             81 -0.93240126D+03    0.0001430    0.0000002  EM
             82 -0.93240113D+03    0.0001302    0.0000001  EM
             83 -0.93240101D+03    0.0001184    0.0000001  EM
             84 -0.93240090D+03    0.0001077    0.0000001  EM
             85 -0.93240081D+03    0.0000979    0.0000001  EM
             86 -0.93240072D+03    0.0000890    0.0000001  EM
             87 -0.93240064D+03    0.0000809    0.0000001  EM
             88 -0.93240056D+03    0.0000734    0.0000001  EM
             89 -0.93240050D+03    0.0000667    0.0000001  EM
             90 -0.93240044D+03    0.0000605    0.0000001  EM
             91 -0.93240038D+03    0.0000549    0.0000001  EM
             92 -0.93240033D+03    0.0000498    0.0000001  EM
             93 -0.93240029D+03    0.0000451    0.0000000  EM
             94 -0.93240025D+03    0.0000409    0.0000000  EM
             95 -0.93240021D+03    0.0000371    0.0000000  EM
             96 -0.93240017D+03    0.0000336    0.0000000  EM
             97 -0.93240014D+03    0.0000304    0.0000000  EM
             98 -0.93240012D+03    0.0000276    0.0000000  EM
             99 -0.93240009D+03    0.0000250    0.0000000  EM
            100 -0.93240007D+03    0.0000226    0.0000000  EM
            101 -0.93240005D+03    0.0000205    0.0000000  EM
            102 -0.93240003D+03    0.0000185    0.0000000  EM
            103 -0.93240001D+03    0.0000168    0.0000000  EM
            104 -0.93240000D+03    0.0000152    0.0000000  EM
            105 -0.93239998D+03    0.0000137    0.0000000  EM
            106 -0.93239986D+03    0.0001280    0.0000001  QN
            107 -0.93239986D+03    0.0000006    0.0000000  EM


   TECHNICAL 8 OUTPUT FOR THE H1 MODEL


   E STEP  ITER  LOGLIKELIHOOD    ABS CHANGE   REL CHANGE  ALGORITHM
              1 -0.10555607D+04    0.0000000    0.0000000  EM
              2 -0.97756258D+03   77.9981229    0.0738926  EM
              3 -0.94737999D+03   30.1825863    0.0308753  EM
              4 -0.93967506D+03    7.7049319    0.0081329  EM
              5 -0.93809578D+03    1.5792840    0.0016807  EM
              6 -0.93777077D+03    0.3250104    0.0003465  EM
              7 -0.93770166D+03    0.0691132    0.0000737  EM
              8 -0.93768669D+03    0.0149666    0.0000160  EM
              9 -0.93768342D+03    0.0032675    0.0000035  EM
             10 -0.93768271D+03    0.0007158    0.0000008  EM
             11 -0.93768255D+03    0.0001571    0.0000002  EM
             12 -0.93768251D+03    0.0000345    0.0000000  EM


   E STEP  ITER  LOGLIKELIHOOD    ABS CHANGE   REL CHANGE  ALGORITHM
              1 -0.93869933D+03    0.0000000    0.0000000  EM
              2 -0.93678043D+03    1.9189054    0.0020442  EM
              3 -0.93662974D+03    0.1506888    0.0001609  EM
              4 -0.93652112D+03    0.1086211    0.0001160  EM
              5 -0.93643315D+03    0.0879654    0.0000939  EM
              6 -0.93636131D+03    0.0718356    0.0000767  EM
              7 -0.93630242D+03    0.0588914    0.0000629  EM
              8 -0.93625393D+03    0.0484896    0.0000518  EM
              9 -0.93621380D+03    0.0401291    0.0000429  EM
             10 -0.93618040D+03    0.0334085    0.0000357  EM
             11 -0.93615239D+03    0.0280054    0.0000299  EM
             12 -0.93612873D+03    0.0236611    0.0000253  EM
             13 -0.93610856D+03    0.0201675    0.0000215  EM
             14 -0.93609120D+03    0.0173572    0.0000185  EM
             15 -0.93607611D+03    0.0150956    0.0000161  EM
             16 -0.93606283D+03    0.0132742    0.0000142  EM
             17 -0.93605103D+03    0.0118056    0.0000126  EM
             18 -0.93604041D+03    0.0106193    0.0000113  EM
             19 -0.93603075D+03    0.0096586    0.0000103  EM
             20 -0.93602187D+03    0.0088777    0.0000095  EM
             21 -0.93601363D+03    0.0082398    0.0000088  EM
             22 -0.93600592D+03    0.0077152    0.0000082  EM
             23 -0.93599864D+03    0.0072801    0.0000078  EM
             24 -0.93599172D+03    0.0069154    0.0000074  EM
             25 -0.93598512D+03    0.0066057    0.0000071  EM
             26 -0.93597878D+03    0.0063388    0.0000068  EM
             27 -0.93597267D+03    0.0061048    0.0000065  EM
             28 -0.93596678D+03    0.0058961    0.0000063  EM
             29 -0.93596107D+03    0.0057064    0.0000061  EM
             30 -0.93595554D+03    0.0055310    0.0000059  EM
             31 -0.93595017D+03    0.0053661    0.0000057  EM
             32 -0.93594497D+03    0.0052088    0.0000056  EM
             33 -0.93593991D+03    0.0050568    0.0000054  EM
             34 -0.93593500D+03    0.0049085    0.0000052  EM
             35 -0.93593024D+03    0.0047626    0.0000051  EM
             36 -0.93592562D+03    0.0046182    0.0000049  EM
             37 -0.93592114D+03    0.0044748    0.0000048  EM
             38 -0.93591681D+03    0.0043319    0.0000046  EM
             39 -0.93591262D+03    0.0041893    0.0000045  EM
             40 -0.93590858D+03    0.0040469    0.0000043  EM
             41 -0.93590467D+03    0.0039049    0.0000042  EM
             42 -0.93590091D+03    0.0037632    0.0000040  EM
             43 -0.93589729D+03    0.0036221    0.0000039  EM
             44 -0.93589380D+03    0.0034819    0.0000037  EM
             45 -0.93589046D+03    0.0033426    0.0000036  EM
             46 -0.93588726D+03    0.0032046    0.0000034  EM
             47 -0.93588419D+03    0.0030682    0.0000033  EM
             48 -0.93588126D+03    0.0029337    0.0000031  EM
             49 -0.93587845D+03    0.0028013    0.0000030  EM
             50 -0.93587578D+03    0.0026713    0.0000029  EM
             51 -0.93587324D+03    0.0025439    0.0000027  EM
             52 -0.93587082D+03    0.0024194    0.0000026  EM
             53 -0.93586852D+03    0.0022980    0.0000025  EM
             54 -0.93586634D+03    0.0021798    0.0000023  EM
             55 -0.93586428D+03    0.0020650    0.0000022  EM
             56 -0.93586232D+03    0.0019538    0.0000021  EM
             57 -0.93586048D+03    0.0018462    0.0000020  EM
             58 -0.93585873D+03    0.0017424    0.0000019  EM
             59 -0.93585709D+03    0.0016425    0.0000018  EM
             60 -0.93585554D+03    0.0015465    0.0000017  EM
             61 -0.93585409D+03    0.0014543    0.0000016  EM
             62 -0.93585272D+03    0.0013662    0.0000015  EM
             63 -0.93585144D+03    0.0012819    0.0000014  EM
             64 -0.93585024D+03    0.0012015    0.0000013  EM
             65 -0.93584912D+03    0.0011249    0.0000012  EM
             66 -0.93584806D+03    0.0010521    0.0000011  EM
             67 -0.93584708D+03    0.0009831    0.0000011  EM
             68 -0.93584616D+03    0.0009176    0.0000010  EM
             69 -0.93584531D+03    0.0008557    0.0000009  EM
             70 -0.93584451D+03    0.0007973    0.0000009  EM
             71 -0.93584377D+03    0.0007421    0.0000008  EM
             72 -0.93584308D+03    0.0006901    0.0000007  EM
             73 -0.93584244D+03    0.0006413    0.0000007  EM
             74 -0.93584184D+03    0.0005954    0.0000006  EM
             75 -0.93584129D+03    0.0005523    0.0000006  EM
             76 -0.93584078D+03    0.0005120    0.0000005  EM
             77 -0.93584030D+03    0.0004742    0.0000005  EM
             78 -0.93583986D+03    0.0004389    0.0000005  EM
             79 -0.93583946D+03    0.0004060    0.0000004  EM
             80 -0.93583908D+03    0.0003752    0.0000004  EM
             81 -0.93583874D+03    0.0003466    0.0000004  EM
             82 -0.93583842D+03    0.0003199    0.0000003  EM
             83 -0.93583812D+03    0.0002952    0.0000003  EM
             84 -0.93583785D+03    0.0002721    0.0000003  EM
             85 -0.93583760D+03    0.0002508    0.0000003  EM
             86 -0.93583737D+03    0.0002309    0.0000002  EM
             87 -0.93583715D+03    0.0002126    0.0000002  EM
             88 -0.93583696D+03    0.0001956    0.0000002  EM
             89 -0.93583678D+03    0.0001798    0.0000002  EM
             90 -0.93583661D+03    0.0001653    0.0000002  EM
             91 -0.93583646D+03    0.0001519    0.0000002  EM
             92 -0.93583632D+03    0.0001394    0.0000001  EM
             93 -0.93583619D+03    0.0001280    0.0000001  EM
             94 -0.93583608D+03    0.0001174    0.0000001  EM
             95 -0.93583597D+03    0.0001077    0.0000001  EM
             96 -0.93583587D+03    0.0000988    0.0000001  EM
             97 -0.93583578D+03    0.0000905    0.0000001  EM
             98 -0.93583570D+03    0.0000829    0.0000001  EM
             99 -0.93583562D+03    0.0000760    0.0000001  EM
            100 -0.93583555D+03    0.0000696    0.0000001  EM
            101 -0.93583549D+03    0.0000637    0.0000001  EM
            102 -0.93583543D+03    0.0000583    0.0000001  EM
            103 -0.93583538D+03    0.0000533    0.0000001  EM
            104 -0.93583533D+03    0.0000488    0.0000001  EM
            105 -0.93583528D+03    0.0000446    0.0000000  EM
            106 -0.93583482D+03    0.0004655    0.0000005  QN
            107 -0.93583482D+03    0.0000002    0.0000000  EM


   TECHNICAL 8 OUTPUT FOR THE H1 MODEL


   E STEP  ITER  LOGLIKELIHOOD    ABS CHANGE   REL CHANGE  ALGORITHM
              1 -0.10587863D+04    0.0000000    0.0000000  EM
              2 -0.98142814D+03   77.3581811    0.0730631  EM
              3 -0.95092634D+03   30.5017949    0.0310790  EM
              4 -0.94289328D+03    8.0330610    0.0084476  EM
              5 -0.94121123D+03    1.6820572    0.0017839  EM
              6 -0.94086515D+03    0.3460740    0.0003677  EM
              7 -0.94079261D+03    0.0725417    0.0000771  EM
              8 -0.94077722D+03    0.0153918    0.0000164  EM
              9 -0.94077393D+03    0.0032858    0.0000035  EM
             10 -0.94077323D+03    0.0007035    0.0000007  EM
             11 -0.94077308D+03    0.0001508    0.0000002  EM
             12 -0.94077305D+03    0.0000324    0.0000000  EM


   E STEP  ITER  LOGLIKELIHOOD    ABS CHANGE   REL CHANGE  ALGORITHM
              1 -0.94614767D+03    0.0000000    0.0000000  EM
              2 -0.93931428D+03    6.8333917    0.0072223  EM
              3 -0.93926369D+03    0.0505821    0.0000539  EM
              4 -0.93923385D+03    0.0298473    0.0000318  EM
              5 -0.93920923D+03    0.0246145    0.0000262  EM
              6 -0.93918856D+03    0.0206780    0.0000220  EM
              7 -0.93917112D+03    0.0174379    0.0000186  EM
              8 -0.93915636D+03    0.0147578    0.0000157  EM
              9 -0.93914382D+03    0.0125386    0.0000134  EM
             10 -0.93913312D+03    0.0106994    0.0000114  EM
             11 -0.93912395D+03    0.0091733    0.0000098  EM
             12 -0.93911604D+03    0.0079056    0.0000084  EM
             13 -0.93910919D+03    0.0068510    0.0000073  EM
             14 -0.93910322D+03    0.0059723    0.0000064  EM
             15 -0.93909798D+03    0.0052388    0.0000056  EM
             16 -0.93909336D+03    0.0046253    0.0000049  EM
             17 -0.93908924D+03    0.0041109    0.0000044  EM
             18 -0.93908557D+03    0.0036786    0.0000039  EM
             19 -0.93908225D+03    0.0033141    0.0000035  EM
             20 -0.93907925D+03    0.0030057    0.0000032  EM
             21 -0.93907650D+03    0.0027440    0.0000029  EM
             22 -0.93907398D+03    0.0025209    0.0000027  EM
             23 -0.93907165D+03    0.0023298    0.0000025  EM
             24 -0.93906949D+03    0.0021654    0.0000023  EM
             25 -0.93906746D+03    0.0020232    0.0000022  EM
             26 -0.93906556D+03    0.0018994    0.0000020  EM
             27 -0.93906377D+03    0.0017910    0.0000019  EM
             28 -0.93906208D+03    0.0016955    0.0000018  EM
             29 -0.93906047D+03    0.0016107    0.0000017  EM
             30 -0.93905893D+03    0.0015349    0.0000016  EM
             31 -0.93905746D+03    0.0014667    0.0000016  EM
             32 -0.93905606D+03    0.0014048    0.0000015  EM
             33 -0.93905471D+03    0.0013482    0.0000014  EM
             34 -0.93905342D+03    0.0012962    0.0000014  EM
             35 -0.93905217D+03    0.0012480    0.0000013  EM
             36 -0.93905096D+03    0.0012030    0.0000013  EM
             37 -0.93904980D+03    0.0011609    0.0000012  EM
             38 -0.93904868D+03    0.0011211    0.0000012  EM
             39 -0.93904760D+03    0.0010833    0.0000012  EM
             40 -0.93904655D+03    0.0010474    0.0000011  EM
             41 -0.93904554D+03    0.0010129    0.0000011  EM
             42 -0.93904456D+03    0.0009799    0.0000010  EM
             43 -0.93904361D+03    0.0009481    0.0000010  EM
             44 -0.93904269D+03    0.0009173    0.0000010  EM
             45 -0.93904181D+03    0.0008875    0.0000009  EM
             46 -0.93904095D+03    0.0008586    0.0000009  EM
             47 -0.93904012D+03    0.0008306    0.0000009  EM
             48 -0.93903931D+03    0.0008033    0.0000009  EM
             49 -0.93903854D+03    0.0007767    0.0000008  EM
             50 -0.93903779D+03    0.0007508    0.0000008  EM
             51 -0.93903706D+03    0.0007255    0.0000008  EM
             52 -0.93903636D+03    0.0007009    0.0000007  EM
             53 -0.93903568D+03    0.0006768    0.0000007  EM
             54 -0.93903503D+03    0.0006534    0.0000007  EM
             55 -0.93903440D+03    0.0006305    0.0000007  EM
             56 -0.93903379D+03    0.0006082    0.0000006  EM
             57 -0.93903320D+03    0.0005864    0.0000006  EM
             58 -0.93903264D+03    0.0005652    0.0000006  EM
             59 -0.93903209D+03    0.0005445    0.0000006  EM
             60 -0.93903157D+03    0.0005244    0.0000006  EM
             61 -0.93903107D+03    0.0005048    0.0000005  EM
             62 -0.93903058D+03    0.0004857    0.0000005  EM
             63 -0.93903011D+03    0.0004672    0.0000005  EM
             64 -0.93902966D+03    0.0004492    0.0000005  EM
             65 -0.93902923D+03    0.0004316    0.0000005  EM
             66 -0.93902882D+03    0.0004146    0.0000004  EM
             67 -0.93902842D+03    0.0003981    0.0000004  EM
             68 -0.93902804D+03    0.0003821    0.0000004  EM
             69 -0.93902767D+03    0.0003666    0.0000004  EM
             70 -0.93902732D+03    0.0003516    0.0000004  EM
             71 -0.93902698D+03    0.0003371    0.0000004  EM
             72 -0.93902666D+03    0.0003230    0.0000003  EM
             73 -0.93902635D+03    0.0003094    0.0000003  EM
             74 -0.93902605D+03    0.0002962    0.0000003  EM
             75 -0.93902577D+03    0.0002835    0.0000003  EM
             76 -0.93902550D+03    0.0002713    0.0000003  EM
             77 -0.93902524D+03    0.0002595    0.0000003  EM
             78 -0.93902499D+03    0.0002481    0.0000003  EM
             79 -0.93902475D+03    0.0002371    0.0000003  EM
             80 -0.93902453D+03    0.0002265    0.0000002  EM
             81 -0.93902431D+03    0.0002164    0.0000002  EM
             82 -0.93902410D+03    0.0002066    0.0000002  EM
             83 -0.93902391D+03    0.0001972    0.0000002  EM
             84 -0.93902372D+03    0.0001881    0.0000002  EM
             85 -0.93902354D+03    0.0001794    0.0000002  EM
             86 -0.93902337D+03    0.0001711    0.0000002  EM
             87 -0.93902321D+03    0.0001631    0.0000002  EM
             88 -0.93902305D+03    0.0001554    0.0000002  EM
             89 -0.93902290D+03    0.0001480    0.0000002  EM
             90 -0.93902276D+03    0.0001410    0.0000002  EM
             91 -0.93902263D+03    0.0001342    0.0000001  EM
             92 -0.93902250D+03    0.0001278    0.0000001  EM
             93 -0.93902238D+03    0.0001216    0.0000001  EM
             94 -0.93902226D+03    0.0001157    0.0000001  EM
             95 -0.93902215D+03    0.0001100    0.0000001  EM
             96 -0.93902205D+03    0.0001046    0.0000001  EM
             97 -0.93902195D+03    0.0000994    0.0000001  EM
             98 -0.93902185D+03    0.0000945    0.0000001  EM
             99 -0.93902176D+03    0.0000898    0.0000001  EM
            100 -0.93902168D+03    0.0000853    0.0000001  EM
            101 -0.93902160D+03    0.0000810    0.0000001  EM
            102 -0.93902152D+03    0.0000769    0.0000001  EM
            103 -0.93902145D+03    0.0000730    0.0000001  EM
            104 -0.93902138D+03    0.0000693    0.0000001  EM
            105 -0.93902131D+03    0.0000657    0.0000001  EM
            106 -0.93902015D+03    0.0011610    0.0000012  QN
            107 -0.93902015D+03    0.0000002    0.0000000  EM


   TECHNICAL 8 OUTPUT FOR THE H1 MODEL


   E STEP  ITER  LOGLIKELIHOOD    ABS CHANGE   REL CHANGE  ALGORITHM
              1 -0.10617879D+04    0.0000000    0.0000000  EM
              2 -0.98384930D+03   77.9386350    0.0734032  EM
              3 -0.95466025D+03   29.1890490    0.0296682  EM
              4 -0.94741473D+03    7.2455179    0.0075896  EM
              5 -0.94597649D+03    1.4382418    0.0015181  EM
              6 -0.94569473D+03    0.2817564    0.0002978  EM
              7 -0.94563857D+03    0.0561577    0.0000594  EM
              8 -0.94562727D+03    0.0113051    0.0000120  EM
              9 -0.94562498D+03    0.0022866    0.0000024  EM
             10 -0.94562452D+03    0.0004635    0.0000005  EM
             11 -0.94562442D+03    0.0000941    0.0000001  EM


   E STEP  ITER  LOGLIKELIHOOD    ABS CHANGE   REL CHANGE  ALGORITHM
              1 -0.95248264D+03    0.0000000    0.0000000  EM
              2 -0.94542359D+03    7.0590432    0.0074112  EM
              3 -0.94528940D+03    0.1341923    0.0001419  EM
              4 -0.94522760D+03    0.0617971    0.0000654  EM
              5 -0.94517853D+03    0.0490704    0.0000519  EM
              6 -0.94513818D+03    0.0403549    0.0000427  EM
              7 -0.94510482D+03    0.0333538    0.0000353  EM
              8 -0.94507716D+03    0.0276647    0.0000293  EM
              9 -0.94505413D+03    0.0230292    0.0000244  EM
             10 -0.94503489D+03    0.0192447    0.0000204  EM
             11 -0.94501874D+03    0.0161496    0.0000171  EM
             12 -0.94500512D+03    0.0136140    0.0000144  EM
             13 -0.94499359D+03    0.0115335    0.0000122  EM
             14 -0.94498376D+03    0.0098238    0.0000104  EM
             15 -0.94497535D+03    0.0084167    0.0000089  EM
             16 -0.94496809D+03    0.0072568    0.0000077  EM
             17 -0.94496179D+03    0.0062991    0.0000067  EM
             18 -0.94495629D+03    0.0055070    0.0000058  EM
             19 -0.94495143D+03    0.0048505    0.0000051  EM
             20 -0.94494713D+03    0.0043051    0.0000046  EM
             21 -0.94494328D+03    0.0038508    0.0000041  EM
             22 -0.94493981D+03    0.0034713    0.0000037  EM
             23 -0.94493665D+03    0.0031530    0.0000033  EM
             24 -0.94493377D+03    0.0028850    0.0000031  EM
             25 -0.94493111D+03    0.0026583    0.0000028  EM
             26 -0.94492865D+03    0.0024653    0.0000026  EM
             27 -0.94492635D+03    0.0023001    0.0000024  EM
             28 -0.94492419D+03    0.0021576    0.0000023  EM
             29 -0.94492215D+03    0.0020339    0.0000022  EM
             30 -0.94492023D+03    0.0019254    0.0000020  EM
             31 -0.94491840D+03    0.0018296    0.0000019  EM
             32 -0.94491666D+03    0.0017441    0.0000018  EM
             33 -0.94491499D+03    0.0016671    0.0000018  EM
             34 -0.94491339D+03    0.0015972    0.0000017  EM
             35 -0.94491186D+03    0.0015330    0.0000016  EM
             36 -0.94491038D+03    0.0014737    0.0000016  EM
             37 -0.94490897D+03    0.0014184    0.0000015  EM
             38 -0.94490760D+03    0.0013665    0.0000014  EM
             39 -0.94490628D+03    0.0013174    0.0000014  EM
             40 -0.94490501D+03    0.0012708    0.0000013  EM
             41 -0.94490379D+03    0.0012262    0.0000013  EM
             42 -0.94490260D+03    0.0011833    0.0000013  EM
             43 -0.94490146D+03    0.0011421    0.0000012  EM
             44 -0.94490036D+03    0.0011022    0.0000012  EM
             45 -0.94489929D+03    0.0010636    0.0000011  EM
             46 -0.94489827D+03    0.0010261    0.0000011  EM
             47 -0.94489728D+03    0.0009896    0.0000010  EM
             48 -0.94489632D+03    0.0009542    0.0000010  EM
             49 -0.94489540D+03    0.0009197    0.0000010  EM
             50 -0.94489452D+03    0.0008861    0.0000009  EM
             51 -0.94489366D+03    0.0008533    0.0000009  EM
             52 -0.94489284D+03    0.0008214    0.0000009  EM
             53 -0.94489205D+03    0.0007903    0.0000008  EM
             54 -0.94489129D+03    0.0007600    0.0000008  EM
             55 -0.94489056D+03    0.0007305    0.0000008  EM
             56 -0.94488986D+03    0.0007018    0.0000007  EM
             57 -0.94488919D+03    0.0006738    0.0000007  EM
             58 -0.94488854D+03    0.0006467    0.0000007  EM
             59 -0.94488792D+03    0.0006203    0.0000007  EM
             60 -0.94488733D+03    0.0005947    0.0000006  EM
             61 -0.94488676D+03    0.0005699    0.0000006  EM
             62 -0.94488621D+03    0.0005458    0.0000006  EM
             63 -0.94488569D+03    0.0005225    0.0000006  EM
             64 -0.94488519D+03    0.0004999    0.0000005  EM
             65 -0.94488471D+03    0.0004781    0.0000005  EM
             66 -0.94488425D+03    0.0004570    0.0000005  EM
             67 -0.94488382D+03    0.0004366    0.0000005  EM
             68 -0.94488340D+03    0.0004169    0.0000004  EM
             69 -0.94488300D+03    0.0003979    0.0000004  EM
             70 -0.94488262D+03    0.0003797    0.0000004  EM
             71 -0.94488226D+03    0.0003620    0.0000004  EM
             72 -0.94488191D+03    0.0003451    0.0000004  EM
             73 -0.94488159D+03    0.0003288    0.0000003  EM
             74 -0.94488127D+03    0.0003131    0.0000003  EM
             75 -0.94488097D+03    0.0002981    0.0000003  EM
             76 -0.94488069D+03    0.0002836    0.0000003  EM
             77 -0.94488042D+03    0.0002698    0.0000003  EM
             78 -0.94488016D+03    0.0002565    0.0000003  EM
             79 -0.94487992D+03    0.0002438    0.0000003  EM
             80 -0.94487969D+03    0.0002316    0.0000002  EM
             81 -0.94487947D+03    0.0002199    0.0000002  EM
             82 -0.94487926D+03    0.0002088    0.0000002  EM
             83 -0.94487906D+03    0.0001981    0.0000002  EM
             84 -0.94487887D+03    0.0001879    0.0000002  EM
             85 -0.94487870D+03    0.0001782    0.0000002  EM
             86 -0.94487853D+03    0.0001689    0.0000002  EM
             87 -0.94487837D+03    0.0001601    0.0000002  EM
             88 -0.94487822D+03    0.0001517    0.0000002  EM
             89 -0.94487807D+03    0.0001436    0.0000002  EM
             90 -0.94487794D+03    0.0001360    0.0000001  EM
             91 -0.94487781D+03    0.0001287    0.0000001  EM
             92 -0.94487768D+03    0.0001218    0.0000001  EM
             93 -0.94487757D+03    0.0001152    0.0000001  EM
             94 -0.94487746D+03    0.0001090    0.0000001  EM
             95 -0.94487736D+03    0.0001030    0.0000001  EM
             96 -0.94487726D+03    0.0000974    0.0000001  EM
             97 -0.94487717D+03    0.0000920    0.0000001  EM
             98 -0.94487708D+03    0.0000869    0.0000001  EM
             99 -0.94487700D+03    0.0000821    0.0000001  EM
            100 -0.94487692D+03    0.0000775    0.0000001  EM
            101 -0.94487685D+03    0.0000732    0.0000001  EM
            102 -0.94487678D+03    0.0000690    0.0000001  EM
            103 -0.94487671D+03    0.0000652    0.0000001  EM
            104 -0.94487665D+03    0.0000615    0.0000001  EM
            105 -0.94487660D+03    0.0000580    0.0000001  EM
            106 -0.94487567D+03    0.0009230    0.0000010  QN
            107 -0.94487567D+03    0.0000011    0.0000000  EM


   TECHNICAL 8 OUTPUT FOR THE H1 MODEL


   E STEP  ITER  LOGLIKELIHOOD    ABS CHANGE   REL CHANGE  ALGORITHM
              1 -0.10658247D+04    0.0000000    0.0000000  EM
              2 -0.98739593D+03   78.4287605    0.0735850  EM
              3 -0.95951393D+03   27.8820002    0.0282379  EM
              4 -0.95305393D+03    6.4600058    0.0067326  EM
              5 -0.95182963D+03    1.2242908    0.0012846  EM
              6 -0.95159469D+03    0.2349405    0.0002468  EM
              7 -0.95154830D+03    0.0463941    0.0000488  EM
              8 -0.95153901D+03    0.0092875    0.0000098  EM
              9 -0.95153714D+03    0.0018700    0.0000020  EM
             10 -0.95153676D+03    0.0003775    0.0000004  EM
             11 -0.95153669D+03    0.0000763    0.0000001  EM


   E STEP  ITER  LOGLIKELIHOOD    ABS CHANGE   REL CHANGE  ALGORITHM
              1 -0.94352838D+03    0.0000000    0.0000000  EM
              2 -0.93946044D+03    4.0679360    0.0043114  EM
              3 -0.93933578D+03    0.1246685    0.0001327  EM
              4 -0.93926234D+03    0.0734313    0.0000782  EM
              5 -0.93920695D+03    0.0553918    0.0000590  EM
              6 -0.93916432D+03    0.0426284    0.0000454  EM
              7 -0.93913136D+03    0.0329603    0.0000351  EM
              8 -0.93910579D+03    0.0255706    0.0000272  EM
              9 -0.93908589D+03    0.0199031    0.0000212  EM
             10 -0.93907035D+03    0.0155445    0.0000166  EM
             11 -0.93905816D+03    0.0121840    0.0000130  EM
             12 -0.93904858D+03    0.0095862    0.0000102  EM
             13 -0.93904100D+03    0.0075729    0.0000081  EM
             14 -0.93903499D+03    0.0060086    0.0000064  EM
             15 -0.93903020D+03    0.0047900    0.0000051  EM
             16 -0.93902637D+03    0.0038383    0.0000041  EM
             17 -0.93902327D+03    0.0030930    0.0000033  EM
             18 -0.93902076D+03    0.0025077    0.0000027  EM
             19 -0.93901872D+03    0.0020468    0.0000022  EM
             20 -0.93901704D+03    0.0016828    0.0000018  EM
             21 -0.93901564D+03    0.0013944    0.0000015  EM
             22 -0.93901448D+03    0.0011653    0.0000012  EM
             23 -0.93901349D+03    0.0009825    0.0000010  EM
             24 -0.93901266D+03    0.0008363    0.0000009  EM
             25 -0.93901194D+03    0.0007188    0.0000008  EM
             26 -0.93901131D+03    0.0006240    0.0000007  EM
             27 -0.93901077D+03    0.0005472    0.0000006  EM
             28 -0.93901028D+03    0.0004847    0.0000005  EM
             29 -0.93900985D+03    0.0004335    0.0000005  EM
             30 -0.93900946D+03    0.0003915    0.0000004  EM
             31 -0.93900910D+03    0.0003567    0.0000004  EM
             32 -0.93900877D+03    0.0003278    0.0000003  EM
             33 -0.93900847D+03    0.0003036    0.0000003  EM
             34 -0.93900819D+03    0.0002832    0.0000003  EM
             35 -0.93900792D+03    0.0002658    0.0000003  EM
             36 -0.93900767D+03    0.0002510    0.0000003  EM
             37 -0.93900743D+03    0.0002383    0.0000003  EM
             38 -0.93900720D+03    0.0002272    0.0000002  EM
             39 -0.93900699D+03    0.0002175    0.0000002  EM
             40 -0.93900678D+03    0.0002090    0.0000002  EM
             41 -0.93900658D+03    0.0002014    0.0000002  EM
             42 -0.93900638D+03    0.0001946    0.0000002  EM
             43 -0.93900619D+03    0.0001885    0.0000002  EM
             44 -0.93900601D+03    0.0001830    0.0000002  EM
             45 -0.93900583D+03    0.0001779    0.0000002  EM
             46 -0.93900566D+03    0.0001733    0.0000002  EM
             47 -0.93900549D+03    0.0001690    0.0000002  EM
             48 -0.93900532D+03    0.0001650    0.0000002  EM
             49 -0.93900516D+03    0.0001613    0.0000002  EM
             50 -0.93900501D+03    0.0001578    0.0000002  EM
             51 -0.93900485D+03    0.0001545    0.0000002  EM
             52 -0.93900470D+03    0.0001513    0.0000002  EM
             53 -0.93900455D+03    0.0001484    0.0000002  EM
             54 -0.93900441D+03    0.0001455    0.0000002  EM
             55 -0.93900426D+03    0.0001428    0.0000002  EM
             56 -0.93900412D+03    0.0001402    0.0000001  EM
             57 -0.93900398D+03    0.0001378    0.0000001  EM
             58 -0.93900385D+03    0.0001354    0.0000001  EM
             59 -0.93900372D+03    0.0001331    0.0000001  EM
             60 -0.93900359D+03    0.0001308    0.0000001  EM
             61 -0.93900346D+03    0.0001287    0.0000001  EM
             62 -0.93900333D+03    0.0001266    0.0000001  EM
             63 -0.93900321D+03    0.0001246    0.0000001  EM
             64 -0.93900308D+03    0.0001226    0.0000001  EM
             65 -0.93900296D+03    0.0001207    0.0000001  EM
             66 -0.93900284D+03    0.0001188    0.0000001  EM
             67 -0.93900273D+03    0.0001170    0.0000001  EM
             68 -0.93900261D+03    0.0001152    0.0000001  EM
             69 -0.93900250D+03    0.0001135    0.0000001  EM
             70 -0.93900239D+03    0.0001118    0.0000001  EM
             71 -0.93900228D+03    0.0001102    0.0000001  EM
             72 -0.93900217D+03    0.0001086    0.0000001  EM
             73 -0.93900206D+03    0.0001070    0.0000001  EM
             74 -0.93900195D+03    0.0001055    0.0000001  EM
             75 -0.93900185D+03    0.0001040    0.0000001  EM
             76 -0.93900175D+03    0.0001025    0.0000001  EM
             77 -0.93900165D+03    0.0001010    0.0000001  EM
             78 -0.93900155D+03    0.0000996    0.0000001  EM
             79 -0.93900145D+03    0.0000982    0.0000001  EM
             80 -0.93900135D+03    0.0000969    0.0000001  EM
             81 -0.93900126D+03    0.0000956    0.0000001  EM
             82 -0.93900116D+03    0.0000943    0.0000001  EM
             83 -0.93900107D+03    0.0000930    0.0000001  EM
             84 -0.93900098D+03    0.0000917    0.0000001  EM
             85 -0.93900089D+03    0.0000905    0.0000001  EM
             86 -0.93900080D+03    0.0000893    0.0000001  EM
             87 -0.93900071D+03    0.0000881    0.0000001  EM
             88 -0.93900062D+03    0.0000870    0.0000001  EM
             89 -0.93900054D+03    0.0000858    0.0000001  EM
             90 -0.93900045D+03    0.0000847    0.0000001  EM
             91 -0.93900037D+03    0.0000836    0.0000001  EM
             92 -0.93900029D+03    0.0000825    0.0000001  EM
             93 -0.93900021D+03    0.0000815    0.0000001  EM
             94 -0.93900012D+03    0.0000804    0.0000001  EM
             95 -0.93900005D+03    0.0000794    0.0000001  EM
             96 -0.93899997D+03    0.0000784    0.0000001  EM
             97 -0.93899989D+03    0.0000774    0.0000001  EM
             98 -0.93899981D+03    0.0000764    0.0000001  EM
             99 -0.93899974D+03    0.0000755    0.0000001  EM
            100 -0.93899966D+03    0.0000745    0.0000001  EM
            101 -0.93899959D+03    0.0000736    0.0000001  EM
            102 -0.93899952D+03    0.0000727    0.0000001  EM
            103 -0.93899945D+03    0.0000718    0.0000001  EM
            104 -0.93899937D+03    0.0000709    0.0000001  EM
            105 -0.93899930D+03    0.0000700    0.0000001  EM
            106 -0.93899151D+03    0.0077966    0.0000083  QN
            107 -0.93899151D+03    0.0000011    0.0000000  EM


   TECHNICAL 8 OUTPUT FOR THE H1 MODEL


   E STEP  ITER  LOGLIKELIHOOD    ABS CHANGE   REL CHANGE  ALGORITHM
              1 -0.10559097D+04    0.0000000    0.0000000  EM
              2 -0.98151158D+03   74.3981216    0.0704588  EM
              3 -0.95292956D+03   28.5820276    0.0291204  EM
              4 -0.94563337D+03    7.2961919    0.0076566  EM
              5 -0.94416684D+03    1.4665259    0.0015508  EM
              6 -0.94387919D+03    0.2876477    0.0003047  EM
              7 -0.94382161D+03    0.0575775    0.0000610  EM
              8 -0.94380989D+03    0.0117214    0.0000124  EM
              9 -0.94380748D+03    0.0024103    0.0000026  EM
             10 -0.94380698D+03    0.0004984    0.0000005  EM
             11 -0.94380688D+03    0.0001033    0.0000001  EM
             12 -0.94380686D+03    0.0000215    0.0000000  EM


   E STEP  ITER  LOGLIKELIHOOD    ABS CHANGE   REL CHANGE  ALGORITHM
              1 -0.93420156D+03    0.0000000    0.0000000  EM
              2 -0.93205058D+03    2.1509840    0.0023025  EM
              3 -0.93196090D+03    0.0896777    0.0000962  EM
              4 -0.93190114D+03    0.0597577    0.0000641  EM
              5 -0.93185434D+03    0.0468039    0.0000502  EM
              6 -0.93181729D+03    0.0370505    0.0000398  EM
              7 -0.93178779D+03    0.0294971    0.0000317  EM
              8 -0.93176415D+03    0.0236452    0.0000254  EM
              9 -0.93174503D+03    0.0191145    0.0000205  EM
             10 -0.93172942D+03    0.0156088    0.0000168  EM
             11 -0.93171652D+03    0.0128975    0.0000138  EM
             12 -0.93170572D+03    0.0108008    0.0000116  EM
             13 -0.93169655D+03    0.0091791    0.0000099  EM
             14 -0.93168862D+03    0.0079236    0.0000085  EM
             15 -0.93168167D+03    0.0069500    0.0000075  EM
             16 -0.93167548D+03    0.0061930    0.0000066  EM
             17 -0.93166988D+03    0.0056020    0.0000060  EM
             18 -0.93166474D+03    0.0051378    0.0000055  EM
             19 -0.93165997D+03    0.0047703    0.0000051  EM
             20 -0.93165549D+03    0.0044763    0.0000048  EM
             21 -0.93165125D+03    0.0042379    0.0000045  EM
             22 -0.93164721D+03    0.0040414    0.0000043  EM
             23 -0.93164334D+03    0.0038763    0.0000042  EM
             24 -0.93163960D+03    0.0037347    0.0000040  EM
             25 -0.93163599D+03    0.0036105    0.0000039  EM
             26 -0.93163249D+03    0.0034991    0.0000038  EM
             27 -0.93162910D+03    0.0033971    0.0000036  EM
             28 -0.93162579D+03    0.0033017    0.0000035  EM
             29 -0.93162258D+03    0.0032112    0.0000034  EM
             30 -0.93161946D+03    0.0031240    0.0000034  EM
             31 -0.93161642D+03    0.0030392    0.0000033  EM
             32 -0.93161346D+03    0.0029559    0.0000032  EM
             33 -0.93161059D+03    0.0028737    0.0000031  EM
             34 -0.93160780D+03    0.0027922    0.0000030  EM
             35 -0.93160509D+03    0.0027111    0.0000029  EM
             36 -0.93160246D+03    0.0026304    0.0000028  EM
             37 -0.93159991D+03    0.0025500    0.0000027  EM
             38 -0.93159744D+03    0.0024699    0.0000027  EM
             39 -0.93159505D+03    0.0023901    0.0000026  EM
             40 -0.93159273D+03    0.0023107    0.0000025  EM
             41 -0.93159050D+03    0.0022318    0.0000024  EM
             42 -0.93158835D+03    0.0021535    0.0000023  EM
             43 -0.93158627D+03    0.0020759    0.0000022  EM
             44 -0.93158427D+03    0.0019991    0.0000021  EM
             45 -0.93158235D+03    0.0019233    0.0000021  EM
             46 -0.93158050D+03    0.0018484    0.0000020  EM
             47 -0.93157873D+03    0.0017748    0.0000019  EM
             48 -0.93157703D+03    0.0017023    0.0000018  EM
             49 -0.93157539D+03    0.0016312    0.0000018  EM
             50 -0.93157383D+03    0.0015616    0.0000017  EM
             51 -0.93157234D+03    0.0014935    0.0000016  EM
             52 -0.93157091D+03    0.0014270    0.0000015  EM
             53 -0.93156955D+03    0.0013622    0.0000015  EM
             54 -0.93156825D+03    0.0012990    0.0000014  EM
             55 -0.93156701D+03    0.0012377    0.0000013  EM
             56 -0.93156584D+03    0.0011782    0.0000013  EM
             57 -0.93156471D+03    0.0011206    0.0000012  EM
             58 -0.93156365D+03    0.0010648    0.0000011  EM
             59 -0.93156264D+03    0.0010109    0.0000011  EM
             60 -0.93156168D+03    0.0009589    0.0000010  EM
             61 -0.93156077D+03    0.0009089    0.0000010  EM
             62 -0.93155991D+03    0.0008607    0.0000009  EM
             63 -0.93155910D+03    0.0008144    0.0000009  EM
             64 -0.93155833D+03    0.0007700    0.0000008  EM
             65 -0.93155760D+03    0.0007275    0.0000008  EM
             66 -0.93155691D+03    0.0006868    0.0000007  EM
             67 -0.93155626D+03    0.0006479    0.0000007  EM
             68 -0.93155565D+03    0.0006107    0.0000007  EM
             69 -0.93155508D+03    0.0005753    0.0000006  EM
             70 -0.93155454D+03    0.0005415    0.0000006  EM
             71 -0.93155403D+03    0.0005094    0.0000005  EM
             72 -0.93155355D+03    0.0004789    0.0000005  EM
             73 -0.93155310D+03    0.0004499    0.0000005  EM
             74 -0.93155268D+03    0.0004224    0.0000005  EM
             75 -0.93155228D+03    0.0003963    0.0000004  EM
             76 -0.93155191D+03    0.0003717    0.0000004  EM
             77 -0.93155156D+03    0.0003483    0.0000004  EM
             78 -0.93155123D+03    0.0003263    0.0000004  EM
             79 -0.93155093D+03    0.0003054    0.0000003  EM
             80 -0.93155064D+03    0.0002858    0.0000003  EM
             81 -0.93155037D+03    0.0002672    0.0000003  EM
             82 -0.93155012D+03    0.0002498    0.0000003  EM
             83 -0.93154989D+03    0.0002334    0.0000003  EM
             84 -0.93154967D+03    0.0002179    0.0000002  EM
             85 -0.93154947D+03    0.0002034    0.0000002  EM
             86 -0.93154928D+03    0.0001898    0.0000002  EM
             87 -0.93154910D+03    0.0001770    0.0000002  EM
             88 -0.93154894D+03    0.0001650    0.0000002  EM
             89 -0.93154878D+03    0.0001537    0.0000002  EM
             90 -0.93154864D+03    0.0001432    0.0000002  EM
             91 -0.93154851D+03    0.0001333    0.0000001  EM
             92 -0.93154838D+03    0.0001241    0.0000001  EM
             93 -0.93154827D+03    0.0001155    0.0000001  EM
             94 -0.93154816D+03    0.0001074    0.0000001  EM
             95 -0.93154806D+03    0.0000998    0.0000001  EM
             96 -0.93154797D+03    0.0000928    0.0000001  EM
             97 -0.93154788D+03    0.0000862    0.0000001  EM
             98 -0.93154780D+03    0.0000801    0.0000001  EM
             99 -0.93154773D+03    0.0000744    0.0000001  EM
            100 -0.93154766D+03    0.0000691    0.0000001  EM
            101 -0.93154759D+03    0.0000641    0.0000001  EM
            102 -0.93154754D+03    0.0000595    0.0000001  EM
            103 -0.93154748D+03    0.0000552    0.0000001  EM
            104 -0.93154743D+03    0.0000512    0.0000001  EM
            105 -0.93154738D+03    0.0000474    0.0000001  EM
            106 -0.93154679D+03    0.0005870    0.0000006  QN
            107 -0.93154679D+03    0.0000009    0.0000000  EM


   TECHNICAL 8 OUTPUT FOR THE H1 MODEL


   E STEP  ITER  LOGLIKELIHOOD    ABS CHANGE   REL CHANGE  ALGORITHM
              1 -0.10515884D+04    0.0000000    0.0000000  EM
              2 -0.97501816D+03   76.5702119    0.0728139  EM
              3 -0.94597341D+03   29.0447542    0.0297889  EM
              4 -0.93855944D+03    7.4139635    0.0078374  EM
              5 -0.93702172D+03    1.5377193    0.0016384  EM
              6 -0.93670366D+03    0.3180603    0.0003394  EM
              7 -0.93663637D+03    0.0672930    0.0000718  EM
              8 -0.93662196D+03    0.0144129    0.0000154  EM
              9 -0.93661885D+03    0.0031040    0.0000033  EM
             10 -0.93661818D+03    0.0006701    0.0000007  EM
             11 -0.93661804D+03    0.0001448    0.0000002  EM
             12 -0.93661801D+03    0.0000313    0.0000000  EM


   E STEP  ITER  LOGLIKELIHOOD    ABS CHANGE   REL CHANGE  ALGORITHM
              1 -0.95763067D+03    0.0000000    0.0000000  EM
              2 -0.94439211D+03   13.2385555    0.0138243  EM
              3 -0.94419898D+03    0.1931297    0.0002045  EM
              4 -0.94403639D+03    0.1625880    0.0001722  EM
              5 -0.94389637D+03    0.1400258    0.0001483  EM
              6 -0.94377542D+03    0.1209434    0.0001281  EM
              7 -0.94367075D+03    0.1046743    0.0001109  EM
              8 -0.94357999D+03    0.0907611    0.0000962  EM
              9 -0.94350116D+03    0.0788314    0.0000835  EM
             10 -0.94343258D+03    0.0685788    0.0000727  EM
             11 -0.94337283D+03    0.0597487    0.0000633  EM
             12 -0.94332070D+03    0.0521289    0.0000553  EM
             13 -0.94327516D+03    0.0455423    0.0000483  EM
             14 -0.94323532D+03    0.0398393    0.0000422  EM
             15 -0.94320043D+03    0.0348940    0.0000370  EM
             16 -0.94316983D+03    0.0305999    0.0000324  EM
             17 -0.94314296D+03    0.0268662    0.0000285  EM
             18 -0.94311934D+03    0.0236161    0.0000250  EM
             19 -0.94309856D+03    0.0207836    0.0000220  EM
             20 -0.94308025D+03    0.0183126    0.0000194  EM
             21 -0.94306409D+03    0.0161549    0.0000171  EM
             22 -0.94304982D+03    0.0142691    0.0000151  EM
             23 -0.94303720D+03    0.0126194    0.0000134  EM
             24 -0.94302603D+03    0.0111752    0.0000119  EM
             25 -0.94301612D+03    0.0099101    0.0000105  EM
             26 -0.94300732D+03    0.0088010    0.0000093  EM
             27 -0.94299949D+03    0.0078281    0.0000083  EM
             28 -0.94299252D+03    0.0069741    0.0000074  EM
             29 -0.94298629D+03    0.0062241    0.0000066  EM
             30 -0.94298073D+03    0.0055652    0.0000059  EM
             31 -0.94297574D+03    0.0049858    0.0000053  EM
             32 -0.94297126D+03    0.0044762    0.0000047  EM
             33 -0.94296724D+03    0.0040276    0.0000043  EM
             34 -0.94296360D+03    0.0036327    0.0000039  EM
             35 -0.94296032D+03    0.0032846    0.0000035  EM
             36 -0.94295734D+03    0.0029778    0.0000032  EM
             37 -0.94295463D+03    0.0027070    0.0000029  EM
             38 -0.94295217D+03    0.0024680    0.0000026  EM
             39 -0.94294991D+03    0.0022567    0.0000024  EM
             40 -0.94294784D+03    0.0020697    0.0000022  EM
             41 -0.94294594D+03    0.0019042    0.0000020  EM
             42 -0.94294418D+03    0.0017574    0.0000019  EM
             43 -0.94294255D+03    0.0016270    0.0000017  EM
             44 -0.94294104D+03    0.0015111    0.0000016  EM
             45 -0.94293963D+03    0.0014077    0.0000015  EM
             46 -0.94293832D+03    0.0013155    0.0000014  EM
             47 -0.94293708D+03    0.0012329    0.0000013  EM
             48 -0.94293593D+03    0.0011588    0.0000012  EM
             49 -0.94293483D+03    0.0010922    0.0000012  EM
             50 -0.94293380D+03    0.0010321    0.0000011  EM
             51 -0.94293282D+03    0.0009777    0.0000010  EM
             52 -0.94293189D+03    0.0009283    0.0000010  EM
             53 -0.94293101D+03    0.0008833    0.0000009  EM
             54 -0.94293017D+03    0.0008421    0.0000009  EM
             55 -0.94292936D+03    0.0008044    0.0000009  EM
             56 -0.94292860D+03    0.0007695    0.0000008  EM
             57 -0.94292786D+03    0.0007373    0.0000008  EM
             58 -0.94292715D+03    0.0007074    0.0000008  EM
             59 -0.94292647D+03    0.0006795    0.0000007  EM
             60 -0.94292582D+03    0.0006533    0.0000007  EM
             61 -0.94292519D+03    0.0006288    0.0000007  EM
             62 -0.94292458D+03    0.0006056    0.0000006  EM
             63 -0.94292400D+03    0.0005837    0.0000006  EM
             64 -0.94292344D+03    0.0005629    0.0000006  EM
             65 -0.94292289D+03    0.0005431    0.0000006  EM
             66 -0.94292237D+03    0.0005242    0.0000006  EM
             67 -0.94292186D+03    0.0005061    0.0000005  EM
             68 -0.94292137D+03    0.0004887    0.0000005  EM
             69 -0.94292090D+03    0.0004720    0.0000005  EM
             70 -0.94292045D+03    0.0004559    0.0000005  EM
             71 -0.94292001D+03    0.0004404    0.0000005  EM
             72 -0.94291958D+03    0.0004254    0.0000005  EM
             73 -0.94291917D+03    0.0004109    0.0000004  EM
             74 -0.94291877D+03    0.0003969    0.0000004  EM
             75 -0.94291839D+03    0.0003833    0.0000004  EM
             76 -0.94291802D+03    0.0003702    0.0000004  EM
             77 -0.94291766D+03    0.0003574    0.0000004  EM
             78 -0.94291732D+03    0.0003450    0.0000004  EM
             79 -0.94291698D+03    0.0003330    0.0000004  EM
             80 -0.94291666D+03    0.0003213    0.0000003  EM
             81 -0.94291635D+03    0.0003100    0.0000003  EM
             82 -0.94291605D+03    0.0002989    0.0000003  EM
             83 -0.94291577D+03    0.0002883    0.0000003  EM
             84 -0.94291549D+03    0.0002779    0.0000003  EM
             85 -0.94291522D+03    0.0002678    0.0000003  EM
             86 -0.94291496D+03    0.0002580    0.0000003  EM
             87 -0.94291471D+03    0.0002485    0.0000003  EM
             88 -0.94291447D+03    0.0002393    0.0000003  EM
             89 -0.94291424D+03    0.0002304    0.0000002  EM
             90 -0.94291402D+03    0.0002218    0.0000002  EM
             91 -0.94291381D+03    0.0002134    0.0000002  EM
             92 -0.94291360D+03    0.0002052    0.0000002  EM
             93 -0.94291341D+03    0.0001974    0.0000002  EM
             94 -0.94291322D+03    0.0001897    0.0000002  EM
             95 -0.94291303D+03    0.0001824    0.0000002  EM
             96 -0.94291286D+03    0.0001752    0.0000002  EM
             97 -0.94291269D+03    0.0001683    0.0000002  EM
             98 -0.94291253D+03    0.0001616    0.0000002  EM
             99 -0.94291237D+03    0.0001552    0.0000002  EM
            100 -0.94291222D+03    0.0001490    0.0000002  EM
            101 -0.94291208D+03    0.0001429    0.0000002  EM
            102 -0.94291194D+03    0.0001371    0.0000001  EM
            103 -0.94291181D+03    0.0001315    0.0000001  EM
            104 -0.94291169D+03    0.0001261    0.0000001  EM
            105 -0.94290899D+03    0.0026938    0.0000029  QN
            106 -0.94290899D+03    0.0000001    0.0000000  EM


   TECHNICAL 8 OUTPUT FOR THE H1 MODEL


   E STEP  ITER  LOGLIKELIHOOD    ABS CHANGE   REL CHANGE  ALGORITHM
              1 -0.10635576D+04    0.0000000    0.0000000  EM
              2 -0.98634511D+03   77.2124538    0.0725983  EM
              3 -0.95795809D+03   28.3870178    0.0287800  EM
              4 -0.95112410D+03    6.8339967    0.0071339  EM
              5 -0.94981158D+03    1.3125140    0.0013800  EM
              6 -0.94956159D+03    0.2499944    0.0002632  EM
              7 -0.94951288D+03    0.0487109    0.0000513  EM
              8 -0.94950326D+03    0.0096194    0.0000101  EM
              9 -0.94950135D+03    0.0019118    0.0000020  EM
             10 -0.94950096D+03    0.0003811    0.0000004  EM
             11 -0.94950089D+03    0.0000761    0.0000001  EM


SAVEDATA INFORMATION


  Save file
    datasets1a*.dat

  Order of variables

    SUM_FW
    SUM_MD
    SUM_PW
    KIDIT_M
    SUMME_R
    ERZ_ID

  Save file format           Free

  Save file record length    10000


DIAGRAM INFORMATION

  Mplus diagrams are currently not available for multilevel analysis.
  No diagram output was produced.


     Beginning Time:  13:45:01
        Ending Time:  13:45:05
       Elapsed Time:  00:00:04


MUTHEN & MUTHEN
3463 Stoner Ave.
Los Angeles, CA  90066

Tel: (310) 391-9971
Fax: (310) 391-8971
Web: www.StatModel.com
Support: Support@StatModel.com

Copyright (c) 1998-2019 Muthen & Muthen
