# Supplementary material for: Absolute and Relative Judgment Accuracy: Early Childhood Teachers' Competence to Evaluate Children's Mathematical Skills
Source: Front Psychol. 2021 Oct 18;12:701730. doi: 10.3389/fpsyg.2021.701730 (PMC8558252; doi:10.3389/fpsyg.2021.701730)
Supplement: Supplementary file 2 [file Data_Sheet_2.zip › data sheet 2 GH/Diagnostic_Accuracy_Analysis_rev/Analysis_KiDiT_wo_geometry/Model2/Imputation/Test/model2_impu.inp]

TITLE:     Mode 2 with imputation
DATA:      FILE = dat_mbk0_kidit.txt;
VARIABLE:  

names = alter_fk sum_fw sum_md sum_pw kidit_m summe_r erz_id;
usev = summe_r kidit_m sum_fw sum_md sum_pw;

within = summe_r;

between= sum_fw sum_md sum_pw;

missing = all(-999);
cluster = erz_id;


  DATA IMPUTATION:
  IMPUTE = sum_fw sum_md sum_pw kidit_m summe_r;
  NDATASETS = 20;
  SAVE = datasets1a*.dat;  


DEFINE:

! grand mean centering of teacher scores
center sum_fw sum_md sum_pw (grandmean);

ANALYSIS:
TYPE = TWOLEVEL RANDOM;
ESTIMATOR = MLR;

model:
%within%
beta1_j | kidit_m on summe_r;
[summe_r]

%between%
kidit_m with beta1_j;
beta1_j on sum_fw sum_md sum_pw;
kidit_m on sum_fw sum_md sum_pw;
sum_fw sum_md sum_pw with
sum_fw sum_md sum_pw;

output: tech8;
