# Supplementary material for: Absolute and Relative Judgment Accuracy: Early Childhood Teachers' Competence to Evaluate Children's Mathematical Skills
Source: Front Psychol. 2021 Oct 18;12:701730. doi: 10.3389/fpsyg.2021.701730 (PMC8558252; doi:10.3389/fpsyg.2021.701730)
Supplement: Supplementary file 2 [file Data_Sheet_2.zip › data sheet 2 GH/Diagnostic_Accuracy_Analysis_rev/Analysis_with_all_KiDiT_items/Model2/Bayes/datasets1a1.dat]

   -12.381    -13.360    -13.931     -0.304     -0.406 17
   -12.381    -13.360    -13.931     -0.304      0.215 17
   -12.381    -13.360    -13.931     -0.053      0.495 17
   -12.317     -6.407     -3.931     -1.056     -1.439 24
   -12.317     -6.407     -3.931     -1.224     -1.022 24
   -12.317     -6.407     -3.931     -0.137      0.280 24
     4.485      3.035      0.976     -0.973     -1.803 36
     4.485      3.035      0.976      0.800     -1.647 36
     4.485      3.035      0.976     -0.236     -1.796 36
    -2.931     -1.708      2.708      1.368      1.122 39
    -2.931     -1.708      2.708      0.281      0.215 39
    -2.931     -1.708      2.708      0.950      0.979 39
     6.962      4.593      2.069     -1.056      0.415  4
     6.962      4.593      2.069     -0.639      0.186  4
     6.962      4.593      2.069     -0.639      0.140  4
     6.962      4.593      2.069     -1.056     -1.143  4
     0.266     -0.233     -2.639     -0.516     -0.019 35
     0.266     -0.233     -2.639     -1.505     -0.079 35
     0.266     -0.233     -2.639      0.473      0.186 35
     0.266     -0.233     -2.639     -1.140     -0.157 35
    -4.038     -3.407      2.069     -0.471     -1.439 11
    -4.038     -3.407      2.069     -1.140     -1.855 11
    -4.038     -3.407      2.069     -1.140     -1.595 11
    -4.038     -3.407      2.069     -1.056     -0.241 11
    -4.038     -3.407      2.069     -1.140     -1.387 11
   -12.038    -12.067     -5.353      0.950      1.245 25
   -12.038    -12.067     -5.353     -0.304      0.488 25
   -12.038    -12.067     -5.353      1.368      0.863 25
   -12.038    -12.067     -5.353      0.950      1.061 25
   -12.038    -12.067     -5.353      0.281     -0.673 25
     6.962      2.593     -1.931     -0.722     -0.709 29
     6.962      2.593     -1.931      0.365     -0.283 29
     6.962      2.593     -1.931      0.197      1.242 29
     6.962      2.593     -1.931     -0.053      0.102 29
     6.962      2.593     -1.931      0.699      1.143 29
     8.962      3.593      1.069      2.371      1.743 15
     8.962      3.593      1.069      1.033      1.074 15
     8.962      3.593      1.069      1.535      1.361 15
     8.962      3.593      1.069      1.618      1.743 15
     8.962      3.593      1.069      1.702      1.699 15
     4.962      4.593      6.069      0.615      0.828  9
     4.962      4.593      6.069     -1.056     -1.005  9
     4.962      4.593      6.069      0.030      0.140  9
     4.962      4.593      6.069     -0.137      0.645  9
     4.962      4.593      6.069      0.950      1.378  9
     0.919      4.819      5.765     -0.895     -1.149 37
     0.919      4.819      5.765     -1.140     -0.252 37
     0.919      4.819      5.765     -1.056     -1.398 37
     0.919      4.819      5.765     -0.388     -0.103 37
     0.919      4.819      5.765     -0.102     -0.003 37
    -6.038     -6.407     -7.931     -0.889      1.149 21
    -6.038     -6.407     -7.931     -0.388      0.692 21
    -6.038     -6.407     -7.931      1.869      1.195 21
    -6.038     -6.407     -7.931      0.448      1.240 21
    -6.038     -6.407     -7.931      0.782      1.240 21
     1.962      5.959      0.785      0.699      1.149 13
     1.962      5.959      0.785      1.451      1.515 13
     1.962      5.959      0.785      2.036      1.332 13
     1.962      5.959      0.785     -0.555     -0.959 13
     1.962      5.959      0.785      0.448      1.103 13
     1.962      5.959      0.785      2.203      1.424 13
     0.962     -2.407      2.069      0.030     -0.252 22
     0.962     -2.407      2.069      0.365     -0.358 22
     0.962     -2.407      2.069     -0.973     -0.549 22
     0.962     -2.407      2.069     -0.471     -1.217 22
     0.962     -2.407      2.069      0.615     -1.026 22
     0.962     -2.407      2.069     -0.806     -1.699 22
     0.021      1.223      4.794      0.114     -0.072 38
     0.021      1.223      4.794     -1.056     -0.788 38
     0.021      1.223      4.794     -0.973     -0.835 38
     0.021      1.223      4.794      0.448     -0.174 38
     0.021      1.223      4.794     -1.224     -0.800 38
     0.021      1.223      4.794     -1.056     -0.272 38
     2.962      0.593      1.069      1.869      1.046 14
     2.962      0.593      1.069     -0.137      0.326 14
     2.962      0.593      1.069      0.197      0.240 14
     2.962      0.593      1.069      0.281      0.135 14
     2.962      0.593      1.069      2.454      1.572 14
     2.962      0.593      1.069      1.702      1.354 14
     5.962      5.593      3.069      0.950      0.692  3
     5.962      5.593      3.069      0.615     -0.053  3
     5.962      5.593      3.069     -0.973     -0.750  3
     5.962      5.593      3.069      1.284      0.406  3
     5.962      5.593      3.069     -0.889     -1.551  3
     5.962      5.593      3.069     -0.722     -1.647  3
     5.962      5.593      3.069     -0.304     -0.835  3
     0.962     -2.407     -1.931      0.782      0.828 18
     0.962     -2.407     -1.931      0.197      0.461 18
     0.962     -2.407     -1.931     -1.140     -1.555 18
     0.962     -2.407     -1.931     -0.889     -1.534 18
     0.962     -2.407     -1.931      1.535      1.195 18
     0.962     -2.407     -1.931      1.702      1.469 18
     0.962     -2.407     -1.931     -0.973     -1.418 18
    13.588      9.593      3.069      0.950      0.874  8
    13.588      9.593      3.069      0.365      1.011  8
    13.588      9.593      3.069      1.200      1.469  8
    13.588      9.593      3.069     -0.722      0.324  8
    13.588      9.593      3.069      0.030      0.965  8
    13.588      9.593      3.069     -0.053      0.370  8
    13.588      9.593      3.069     -0.053      0.782  8
    -2.038      6.593      3.069      1.702      1.354 12
    -2.038      6.593      3.069     -1.140     -2.310 12
    -2.038      6.593      3.069      0.448     -1.319 12
    -2.038      6.593      3.069      1.953      1.299 12
    -2.038      6.593      3.069     -0.889     -2.279 12
    -2.038      6.593      3.069      1.368      0.874 12
    -2.038      6.593      3.069      0.281     -0.984 12
    -4.038     -3.407      2.069     -1.140      0.894 31
    -4.038     -3.407      2.069     -0.889      0.692 31
    -4.038     -3.407      2.069     -0.973      1.195 31
    -4.038     -3.407      2.069      0.197      1.332 31
    -4.038     -3.407      2.069     -0.639      1.149 31
    -4.038     -3.407      2.069     -0.973      1.011 31
    -4.038     -3.407      2.069     -0.806      1.361 31
    -4.038     -3.407      2.069     -0.555      1.361 31
     5.962      1.593      5.069     -0.304     -0.003  7
     5.962      1.593      5.069      0.866      0.645  7
     5.962      1.593      5.069     -0.639     -0.883  7
     5.962      1.593      5.069      0.197      0.097  7
     5.962      1.593      5.069      0.782      0.931  7
     5.962      1.593      5.069      1.451      0.993  7
     5.962      1.593      5.069     -0.388     -0.137  7
     5.962      1.593      5.069     -0.221     -0.053  7
     2.720     -2.922     -5.444     -1.056     -0.776 27
     2.720     -2.922     -5.444     -0.555     -1.418 27
     2.720     -2.922     -5.444     -1.056     -1.922 27
     2.720     -2.922     -5.444     -1.140     -1.509 27
     2.720     -2.922     -5.444     -1.140     -1.968 27
     2.720     -2.922     -5.444     -0.221     -0.547 27
     2.720     -2.922     -5.444     -0.973     -0.730 27
     2.720     -2.922     -5.444     -1.224     -0.598 27
     5.962     -0.407      0.069     -1.140     -1.285 28
     5.962     -0.407      0.069     -0.053      0.358 28
     5.962     -0.407      0.069     -1.140     -1.345 28
     5.962     -0.407      0.069     -0.555     -0.043 28
     5.962     -0.407      0.069     -0.973     -0.984 28
     5.962     -0.407      0.069     -1.056     -0.673 28
     5.962     -0.407      0.069     -0.973     -0.501 28
     5.962     -0.407      0.069     -0.722     -0.742 28
    -5.038     -8.407     -2.931     -0.806      0.343 10
    -5.038     -8.407     -2.931     -1.056      0.343 10
    -5.038     -8.407     -2.931     -0.221      1.081 10
    -5.038     -8.407     -2.931     -0.053      1.081 10
    -5.038     -8.407     -2.931     -0.053      0.825 10
    -5.038     -8.407     -2.931     -0.555      0.464 10
    -5.038     -8.407     -2.931      0.365      0.972 10
    -5.038     -8.407     -2.931      1.117      0.464 10
   -11.038     -7.019     -5.891     -1.056     -0.010 30
   -11.038     -7.019     -5.891     -1.140     -0.228 30
   -11.038     -7.019     -5.891     -1.224     -0.883 30
   -11.038     -7.019     -5.891     -1.224     -0.992 30
   -11.038     -7.019     -5.891     -0.722      0.099 30
   -11.038     -7.019     -5.891     -1.140     -1.101 30
   -11.038     -7.019     -5.891     -0.973     -0.829 30
   -11.038     -7.019     -5.891     -1.056      0.208 30
    -1.038     -3.407      1.069     -0.973     -1.830 19
    -1.038     -3.407      1.069      0.281      0.599 19
    -1.038     -3.407      1.069     -0.137      1.103 19
    -1.038     -3.407      1.069     -1.140     -1.234 19
    -1.038     -3.407      1.069     -1.224     -0.914 19
    -1.038     -3.407      1.069     -0.053      0.415 19
    -1.038     -3.407      1.069      0.114      1.195 19
    -1.038     -3.407      1.069      0.114      0.874 19
    -1.038     -3.407      1.069     -0.304      0.324 19
    -3.038     -2.407      4.069      0.866      1.408 33
    -3.038     -2.407      4.069      0.782      1.081 33
    -3.038     -2.407      4.069      1.033      1.572 33
    -3.038     -2.407      4.069      0.699      1.299 33
    -3.038     -2.407      4.069      1.033      1.686 33
    -3.038     -2.407      4.069      1.618      1.541 33
    -3.038     -2.407      4.069      1.618      1.374 33
    -3.038     -2.407      4.069      1.348      0.535 33
    -3.038     -2.407      4.069      0.448      1.299 33
     8.962      5.593      9.069      1.284      0.553 26
     8.962      5.593      9.069      1.786      1.057 26
     8.962      5.593      9.069     -0.555     -0.730 26
     8.962      5.593      9.069      1.702      0.782 26
     8.962      5.593      9.069      0.615     -0.310 26
     8.962      5.593      9.069      2.120      0.507 26
     8.962      5.593      9.069     -0.471     -0.364 26
     8.962      5.593      9.069     -0.973     -1.143 26
     8.962      5.593      9.069     -0.555     -0.914 26
    -5.247     -1.753     -0.598     -1.140     -2.272 20
    -5.247     -1.753     -0.598     -1.140     -0.740 20
    -5.247     -1.753     -0.598     -1.224     -0.740 20
    -5.247     -1.753     -0.598     -1.056     -0.883 20
    -5.247     -1.753     -0.598     -0.973     -1.360 20
    -5.247     -1.753     -0.598     -1.140     -1.599 20
    -5.247     -1.753     -0.598      0.365     -0.406 20
    -5.247     -1.753     -0.598     -1.140     -1.647 20
    -5.247     -1.753     -0.598     -0.806     -0.549 20
    -8.748     -7.520    -11.931     -0.639      0.749  6
    -8.748     -7.520    -11.931     -1.140     -0.449  6
    -8.748     -7.520    -11.931     -1.224     -2.011  6
    -8.748     -7.520    -11.931     -0.722      0.645  6
    -8.748     -7.520    -11.931     -1.140     -1.429  6
    -8.748     -7.520    -11.931     -0.973     -0.447  6
    -8.748     -7.520    -11.931     -1.224     -1.074  6
    -8.748     -7.520    -11.931     -0.053      1.165  6
    -8.748     -7.520    -11.931     -0.053      0.592  6
    -9.038      1.593     -1.931     -1.224     -2.151  1
    -9.038      1.593     -1.931     -0.973     -1.509  1
    -9.038      1.593     -1.931      1.117      0.310  1
    -9.038      1.593     -1.931     -1.224     -1.097  1
    -9.038      1.593     -1.931     -1.140     -1.360  1
    -9.038      1.593     -1.931     -1.056     -1.647  1
    -9.038      1.593     -1.931     -1.056     -1.464  1
    -9.038      1.593     -1.931      0.615     -0.501  1
    -9.038      1.593     -1.931      0.114      0.324  1
    -4.101    -10.407     -2.931      0.866     -0.364  2
    -4.101    -10.407     -2.931      1.033     -0.639  2
    -4.101    -10.407     -2.931      0.448     -0.272  2
    -4.101    -10.407     -2.931      0.030      0.278  2
    -4.101    -10.407     -2.931      0.615      0.690  2
    -4.101    -10.407     -2.931     -0.889     -1.830  2
    -4.101    -10.407     -2.931      1.451      1.195  2
    -4.101    -10.407     -2.931     -0.317     -1.551  2
    -4.101    -10.407     -2.931     -0.471     -1.143  2
    -3.038     -0.407     -2.931     -0.555      0.186  5
    -3.038     -0.407     -2.931      0.950      0.553  5
    -3.038     -0.407     -2.931     -0.806     -0.135  5
    -3.038     -0.407     -2.931     -0.555      0.278  5
    -3.038     -0.407     -2.931      0.030      0.232  5
    -3.038     -0.407     -2.931     -0.806      0.003  5
    -3.038     -0.407     -2.931     -0.211     -0.135  5
    -3.038     -0.407     -2.931     -0.471      0.140  5
    -3.038     -0.407     -2.931     -0.973      0.324  5
    -3.038     -0.407     -2.931     -0.053      0.874  5
     3.467      1.593      8.069     -1.463     -0.938 16
     3.467      1.593      8.069      0.030      0.215 16
     3.467      1.593      8.069      1.451      1.313 16
     3.467      1.593      8.069      1.200      0.597 16
     3.467      1.593      8.069      0.950      0.645 16
     3.467      1.593      8.069      1.284     -0.750 16
     3.467      1.593      8.069      1.702      0.215 16
     3.467      1.593      8.069      0.281     -0.453 16
     3.467      1.593      8.069     -0.806     -0.740 16
     3.467      1.593      8.069      0.030      0.263 16
     7.962      8.593      6.069      0.197      0.358 32
     7.962      8.593      6.069      0.046      0.024 32
     7.962      8.593      6.069     -1.147     -0.310 32
     7.962      8.593      6.069      1.033      1.074 32
     7.962      8.593      6.069      0.004     -0.215 32
     7.962      8.593      6.069     -0.137     -0.310 32
     7.962      8.593      6.069      0.918      0.215 32
     7.962      8.593      6.069     -0.137      0.740 32
     7.962      8.593      6.069     -0.053      0.788 32
     7.962      8.593      6.069     -1.576     -1.026 32
    -7.038     -3.407     -6.931     -1.140     -1.051 23
    -7.038     -3.407     -6.931      0.114      0.232 23
    -7.038     -3.407     -6.931     -0.555     -1.005 23
    -7.038     -3.407     -6.931      1.535      0.920 23
    -7.038     -3.407     -6.931     -0.639     -0.868 23
    -7.038     -3.407     -6.931      1.117      0.690 23
    -7.038     -3.407     -6.931     -0.304     -1.372 23
    -7.038     -3.407     -6.931     -0.388     -1.372 23
    -7.038     -3.407     -6.931      1.618      1.103 23
    -7.038     -3.407     -6.931      0.114     -0.730 23
    -2.038     -3.407      0.069      1.786      0.049 34
    -2.038     -3.407      0.069      1.284      0.941 34
    -2.038     -3.407      0.069      1.284      0.553 34
    -2.038     -3.407      0.069      2.203      0.140 34
    -2.038     -3.407      0.069      2.203      1.103 34
    -2.038     -3.407      0.069      1.618      0.645 34
    -2.038     -3.407      0.069      1.953      0.874 34
    -2.038     -3.407      0.069      0.448     -0.730 34
    -2.038     -3.407      0.069      1.535      1.057 34
    -2.038     -3.407      0.069      0.699      0.461 34
