# Supplementary material for: Absolute and Relative Judgment Accuracy: Early Childhood Teachers' Competence to Evaluate Children's Mathematical Skills
Source: Front Psychol. 2021 Oct 18;12:701730. doi: 10.3389/fpsyg.2021.701730 (PMC8558252; doi:10.3389/fpsyg.2021.701730)
Supplement: Supplementary file 2 [file Data_Sheet_2.zip › data sheet 2 GH/Diagnostic_Accuracy_Analysis_rev/README.txt]

Author: Georg Hosoya

The folder named "Analysis_with_all_KiDit_items" contains the analysis with the 
geometry items in the KiDiT

The folder named "Analysis_KiDiT_wo_geometry" contains the analysis without 
the geometry items in the KiDiT

The folders named "Model1" and "Model2" contain the data, the Mplus scripts as 
well as the Mplus output files for Model 1 and Model 2 in the article. The 
subfolders named "Bayes" contain the material for the Bayesian analyses and the
subfolders named "Imputation" contain the material that was used for 
cross-checking the results via multiple imputation. 

Mplus version 8.3. was used for all analyses.
